# Supplementary material for: Prematurely terminated intron-retaining mRNAs invade axons in SFPQ null-driven neurodegeneration and are a hallmark of ALS
Source: Nat Commun. 2022 Nov 22;13:6994. doi: 10.1038/s41467-022-34331-4 (PMC9681851; doi:10.1038/s41467-022-34331-4)
Supplement: Supplementary file 4 — Supplementary Data 1 [file 41467_2022_34331_MOESM4_ESM.xlsx]

## Sheet: Enriched in cellular
Gene	gene_name	ref_gene_id	coord	strand	external_gene_name	gene_biotype	go_names	sib.cellular.TpM	sib.neurite.TpM
MSTRG.21724	aass	ENSDARG00000051816	25:27836375-27892904	+	aass	protein_coding	cytoplasm;oxidoreductase activity;oxidation-reduction process;saccharopine dehydrogenase activity;generation of precursor metabolites and energy;lysine biosynthetic process via aminoadipic acid;;cytoplasm;oxidoreductase activity;oxidation-reduction process;saccharopine dehydrogenase activity;generation of precursor metabolites and energy;lysine biosynthetic process via aminoadipic acid;oxidoreduc…	48.2	30.7
MSTRG.6315	abca1b	ENSDARG00000079009	14:6117246-6212346	+	abca1b	protein_coding	membrane;integral component of membrane;nucleotide binding;ATP binding;transmembrane transport;ATPase activity;intracellular membrane-bounded organelle;ATPase activity, coupled to transmembrane movement of substances;lipid transport;membrane;integral component of membrane;transmembrane transport;ATPase activity, coupled to transmembrane movement of substances;membrane;integral component of membra…	7.8	4
MSTRG.8999	abcb5	ENSDARG00000021787	16:19734698-19762569	-	abcb5	protein_coding	membrane;integral component of membrane;nucleotide binding;ATP binding;transmembrane transport;ATPase activity;ATPase activity, coupled to transmembrane movement of substances;detoxification of mercury ion	4.9	2.5
MSTRG.115	abcb6a	ENSDARG00000063297	1:5437398-5460831	+	abcb6a	protein_coding	membrane;integral component of membrane;nucleotide binding;ATP binding;transmembrane transport;ATPase activity;ATPase activity, coupled to transmembrane movement of substances;iris morphogenesis;melanocyte proliferation	16.5	9.4
MSTRG.33045	abcb6b	ENSDARG00000074254	9:14231483-14302449	-	abcb6b	protein_coding	membrane;integral component of membrane;nucleotide binding;ATP binding;transmembrane transport;ATPase activity;ATPase activity, coupled to transmembrane movement of substances	23.4	13.6
MSTRG.6412	abcb7	ENSDARG00000062795	14:10675689-10764142	+	abcb7	protein_coding	membrane;integral component of membrane;nucleotide binding;ATP binding;transmembrane transport;ATPase activity;mitochondrial inner membrane;ATPase activity, coupled to transmembrane movement of substances;cellular iron ion homeostasis	116.5	75.7
MSTRG.28370	abcc4	ENSDARG00000058953	6:7165418-7233289	+	abcc4	protein_coding	membrane;ion transport;integral component of membrane;nucleotide binding;ATP binding;transmembrane transport;integral component of plasma membrane;chloride transmembrane transport;ATPase activity;ATPase activity, coupled to transmembrane movement of substances;plasma membrane;regulation of cilium assembly;chloride channel activity;efflux transmembrane transporter activity;detoxification	63	35.2
MSTRG.12079	acadl	ENSDARG00000088357	18:39506478-39524839	+	acadl	protein_coding	metabolic process;oxidation-reduction process;oxidoreductase activity;flavin adenine dinucleotide binding;acyl-CoA dehydrogenase activity;oxidoreductase activity, acting on the CH-CH group of donors;long-chain-acyl-CoA dehydrogenase activity;long-chain fatty acid catabolic process	43.3	30.3
MSTRG.3916	ace	ENSDARG00000079166	12:5495290-5547103	+	ace	protein_coding	membrane;integral component of membrane;metal ion binding;proteolysis;hydrolase activity;peptidase activity;metallopeptidase activity;carboxypeptidase activity;peptidyl-dipeptidase activity	5.4	3.4
MSTRG.29800	ACEA_U3	ENSDARG00000101770	7:7545594-7545807	+	ACEA_U3	snoRNA		41.9	6.2
MSTRG.314	ACEA_U3	ENSDARG00000101179	1:16237219-16237435	-	ACEA_U3	snoRNA		9.4	0.4
MSTRG.28576	ackr3b	ENSDARG00000058179	6:15625042-15630927	-	ackr3b	protein_coding	membrane;integral component of membrane;signal transducer activity;G-protein coupled receptor activity;signal transduction;G-protein coupled receptor signaling pathway;chemotaxis;vasculogenesis;angiogenesis;posterior lateral line neuromast primordium migration;germ cell migration;neuron migration;coreceptor activity;chemokine binding;trigeminal sensory nucleus development	137.8	73.1
MSTRG.30607	acp2	ENSDARG00000007244	7:39089786-39101233	+	acp2	protein_coding	;	32.7	18.7
MSTRG.6735	acsl4a	ENSDARG00000004078	14:28132989-28153488	+	acsl4a	protein_coding	membrane;integral component of membrane;catalytic activity;metabolic process;positive regulation of BMP signaling pathway;dorsal/ventral pattern formation;regulation of protein kinase B signaling;regulation of p38MAPK cascade	526.3	305.9
MSTRG.29775	actn3b	ENSDARG00000001431	7:6814866-6898486	+	actn3b	protein_coding	cellular_component;actin binding;calcium ion binding;	110.7	73.2
MSTRG.19542	acvr1ba	ENSDARG00000018968	23:27873978-27896379	-	acvr1ba	protein_coding	transferase activity;membrane;integral component of membrane;nucleotide binding;ATP binding;protein kinase activity;protein phosphorylation;kinase activity;phosphorylation;signal transduction by protein phosphorylation;protein serine/threonine kinase activity;transmembrane receptor protein serine/threonine kinase activity;signal transducer, downstream of receptor, with serine/threonine kinase act…	95.8	67.1
MSTRG.30390	adam10a	ENSDARG00000053468	7:30137782-30220896	-	adam10a	protein_coding	membrane;integral component of membrane;metal ion binding;proteolysis;metalloendopeptidase activity;metallopeptidase activity;Notch signaling pathway;membrane protein ectodomain proteolysis;membrane;integral component of membrane;metal ion binding;proteolysis;metalloendopeptidase activity;metallopeptidase activity;Notch signaling pathway;membrane protein ectodomain proteolysis;membrane;integral c…	206.9	126.7
MSTRG.10765	adam17a	ENSDARG00000043213	17:35299551-35330817	-	adam17a	protein_coding	membrane;integral component of membrane;metal ion binding;proteolysis;metalloendopeptidase activity;metallopeptidase activity	97.3	65.9
MSTRG.19517	adcy6b	ENSDARG00000027797	23:26870494-26961676	-	adcy6b	protein_coding	membrane;integral component of membrane;nucleotide binding;signal transduction;intracellular signal transduction;guanylate cyclase activity;lyase activity;phosphorus-oxygen lyase activity;cGMP biosynthetic process;cyclic nucleotide biosynthetic process;plasma membrane;guanylate cyclase complex, soluble;myelination in peripheral nervous system;cAMP biosynthetic process;;membrane;integral component…	13.7	7.9
MSTRG.30559	adcy7	ENSDARG00000060070	7:37495851-37587301	-	adcy7	protein_coding	membrane;integral component of membrane;nucleotide binding;intracellular;intracellular signal transduction;lyase activity;phosphorus-oxygen lyase activity;cyclic nucleotide biosynthetic process;plasma membrane;adenylate cyclase activity;cAMP biosynthetic process;membrane;integral component of membrane;nucleotide binding;signal transduction;intracellular signal transduction;guanylate cyclase activ…	20.9	13.4
MSTRG.30333	adgrg1	ENSDARG00000027222	7:28399315-28448137	-	adgrg1	protein_coding	membrane;integral component of membrane;G-protein coupled receptor activity;G-protein coupled receptor signaling pathway;transmembrane signaling receptor activity;cell surface receptor signaling pathway;oligodendrocyte development;regulation of oligodendrocyte progenitor proliferation;membrane;integral component of membrane;G-protein coupled receptor activity;G-protein coupled receptor signaling …	157.7	109.8
MSTRG.24267	adipor2	ENSDARG00000101849	4:8669746-8706545	+	adipor2	protein_coding	membrane;integral component of membrane;plasma membrane;receptor activity;hormone binding;adiponectin-activated signaling pathway	104.5	68.5
MSTRG.18573	adra2a	ENSDARG00000040841	22:29635605-29637413	-	adra2a	protein_coding	plasma membrane;membrane;integral component of membrane;signal transducer activity;G-protein coupled receptor activity;signal transduction;G-protein coupled receptor signaling pathway;adrenergic receptor activity;adrenergic receptor signaling pathway	20.4	13.9
MSTRG.32298	adrb3a	ENSDARG00000053646	8:37667755-37706317	+	adrb3a	protein_coding	membrane;integral component of membrane;signal transducer activity;G-protein coupled receptor activity;signal transduction;G-protein coupled receptor signaling pathway;intracellular;integral component of plasma membrane;cell-cell signaling;adenylate cyclase-activating adrenergic receptor signaling pathway;beta3-adrenergic receptor activity;epinephrine binding;norepinephrine binding;temperature ho…	9.9	4.5
MSTRG.1372	aebp1	ENSDARG00000091726	10:2779932-2811020	+	aebp1	protein_coding	proteolysis;zinc ion binding;metallocarboxypeptidase activity;proteolysis;zinc ion binding;extracellular space;metallocarboxypeptidase activity;serine-type carboxypeptidase activity;peptide metabolic process;protein processing	7.2	3.9
MSTRG.920	agpat3	ENSDARG00000036549	1:46146617-46184261	-	agpat3	protein_coding	transferase activity;membrane;integral component of membrane;metabolic process;transferase activity, transferring acyl groups;transferase activity;membrane;integral component of membrane;metabolic process;transferase activity, transferring acyl groups;transferase activity;membrane;integral component of membrane;transferase activity, transferring acyl groups;;transferase activity;membrane;integral…	138.6	94.7
MSTRG.21597	ahcyl2a	ENSDARG00000051873	25:21702849-21718721	-	ahcyl2a	protein_coding	hydrolase activity;one-carbon metabolic process;adenosylhomocysteinase activity;one-carbon metabolic process;adenosylhomocysteinase activity;;	27.7	13.2
MSTRG.15677	akap12b	ENSDARG00000055678	20:26509747-26568215	-	akap12b	protein_coding	signal transduction;protein kinase A binding;cell morphogenesis;animal organ morphogenesis;positive regulation of protein kinase A signaling;bleb assembly;negative regulation of Rho protein signal transduction;muscle cell development;convergent extension involved in axis elongation;regulation of protein kinase C signaling;slow muscle cell migration;cytoplasm;perinuclear region of cytoplasm;protei…	779.4	485.9
MSTRG.1084	si:ch211-133l11.11	ENSDARG00000100085	1:53358806-53384045	-	AL929114.1	antisense_RNA	;	7.3	3.3
MSTRG.31901	alas2	ENSDARG00000038643	8:21321758-21338179	+	alas2	protein_coding	transferase activity;catalytic activity;metabolic process;mitochondrion;mitochondrial inner membrane;erythrocyte development;transferase activity, transferring acyl groups;pyridoxal phosphate binding;biosynthetic process;hemoglobin biosynthetic process;mitochondrial matrix;embryonic hemopoiesis;tetrapyrrole biosynthetic process;heme biosynthetic process;5-aminolevulinate synthase activity;porphyr…	149.4	56.8
MSTRG.7759	alcamb	ENSDARG00000058538	15:19902726-19943255	+	alcamb	protein_coding	membrane;integral component of membrane;identical protein binding;retinal ganglion cell axon guidance;forebrain cell migration;axonogenesis involved in innervation;axon	448.4	242.3
MSTRG.585	alg11	ENSDARG00000031202	1:28947006-28955016	-	alg11	protein_coding	membrane;integral component of membrane;;membrane;integral component of membrane	32.2	23.1
MSTRG.14699	alg3	ENSDARG00000053155	2:45119722-45128346	+	alg3	protein_coding	transferase activity;membrane;integral component of membrane;transferase activity, transferring glycosyl groups;endoplasmic reticulum;endoplasmic reticulum membrane;protein glycosylation;transferase activity, transferring hexosyl groups;dol-P-Man:Man(5)GlcNAc(2)-PP-Dol alpha-1,3-mannosyltransferase activity;mannosylation;alpha-1,3-mannosyltransferase activity;transferase activity;membrane;integra…	81.3	52.2
MSTRG.2161	alg5	ENSDARG00000061235	10:35040757-35058871	-	alg5	protein_coding	;;;membrane;integral component of membrane;endoplasmic reticulum membrane;protein N-linked glycosylation;transferase activity	160.1	106.2
MSTRG.28910	alg6	ENSDARG00000017617	6:32078180-32100194	-	alg6	protein_coding	transferase activity;membrane;integral component of membrane;transferase activity, transferring glycosyl groups;endoplasmic reticulum;endoplasmic reticulum membrane;protein glycosylation;transferase activity, transferring hexosyl groups;transferase activity;membrane;integral component of membrane;transferase activity, transferring glycosyl groups;endoplasmic reticulum;endoplasmic reticulum membra…	47.8	29.3
MSTRG.11861	alpk3a	ENSDARG00000078989	18:26737977-26770761	+	alpk3a	protein_coding	;protein serine/threonine kinase activity;ATP binding;protein phosphorylation;protein serine/threonine kinase activity;ATP binding;protein phosphorylation	10.8	6
MSTRG.3201	alpl	ENSDARG00000015546	11:27721584-27765834	+	alpl	protein_coding	catalytic activity;metabolic process;hydrolase activity;phosphatase activity;dephosphorylation;response to mechanical stimulus;alkaline phosphatase activity;catalytic activity;metabolic process;hydrolase activity;phosphatase activity;dephosphorylation;response to mechanical stimulus;alkaline phosphatase activity;catalytic activity;metabolic process;phosphatase activity;dephosphorylation;response …	45.3	30.2
MSTRG.21962	amfr	ENSDARG00000020218	25:35648014-35667844	-	amfr	protein_coding	membrane;integral component of membrane;protein ubiquitination involved in ubiquitin-dependent protein catabolic process;endoplasmic reticulum;ubiquitin protein ligase activity;endoplasmic reticulum unfolded protein response;ubiquitin protein ligase activity involved in ERAD pathway;ubiquitin-specific protease binding;protein polyubiquitination;ubiquitin-dependent ERAD pathway;response to endopla…	58.7	41.3
MSTRG.11636	ampd3b	ENSDARG00000032469	18:16773233-16806734	-	ampd3b	protein_coding	metal ion binding;cellular_component;hydrolase activity;AMP deaminase activity;deaminase activity;purine ribonucleoside monophosphate biosynthetic process;IMP salvage;cellular_component;AMP deaminase activity;IMP salvage;cellular_component;AMP deaminase activity;IMP salvage;metal ion binding;cellular_component;hydrolase activity;AMP deaminase activity;deaminase activity;purine ribonucleoside mono…	7.5	4.5
MSTRG.32237	angptl2b	ENSDARG00000068369	8:33010683-33042174	+	angptl2b	protein_coding	angiogenesis;hematopoietic progenitor cell differentiation;definitive hemopoiesis;positive regulation of Notch signaling pathway;angiogenesis;hematopoietic progenitor cell differentiation;definitive hemopoiesis;positive regulation of Notch signaling pathway	21.1	12.3
MSTRG.8721	ano10a	ENSDARG00000057736	16:8067642-8125189	+	ano10a	protein_coding	membrane;integral component of membrane	43.2	26.9
MSTRG.23079	aoc2	ENSDARG00000014646	3:32792472-32802645	-	aoc2	protein_coding	metal ion binding;oxidation-reduction process;oxidoreductase activity;copper ion binding;visual perception;quinone binding;primary amine oxidase activity;amine metabolic process;metal ion binding;oxidation-reduction process;oxidoreductase activity;copper ion binding;visual perception;quinone binding;primary amine oxidase activity;amine metabolic process;	57	30.4
MSTRG.29294	apcdd1l	ENSDARG00000075557	6:49652223-49674823	-	apcdd1l	protein_coding		10.3	6.4
MSTRG.5027	apmap	ENSDARG00000017422	13:6091091-6110756	+	apmap	protein_coding	membrane;integral component of membrane;biosynthetic process;strictosidine synthase activity	125.3	80.6
MSTRG.9102	apoeb	ENSDARG00000040295	16:24045712-24048429	+	apoeb	protein_coding	transport;extracellular region;lipid binding;lipid transport;amyloid-beta binding;lipoprotein metabolic process;cholesterol biosynthetic process;cholesterol binding;blood microparticle;negative regulation of neuron apoptotic process;cholesterol transporter activity;cholesterol efflux;phosphatidylcholine-sterol O-acyltransferase activator activity;positive regulation of cholesterol esterification;…	97.6	46.5
MSTRG.33532	appb	ENSDARG00000055543	9:35217230-35260592	-	appb	protein_coding	membrane;integral component of membrane;nervous system development;heparin binding;axonogenesis;convergent extension;vasculature development;central nervous system development;axon extension;transition metal ion binding;regulation of neuron differentiation;regulation of Notch signaling pathway;neuron projection development;membrane;integral component of membrane;serine-type endopeptidase inhibito…	235.6	165
MSTRG.13693	aqp1a.1	ENSDARG00000023713	2:2895633-2907365	+	aqp1a.1	protein_coding	membrane;transport;integral component of membrane;transmembrane transport;integral component of plasma membrane;water transport;carbon dioxide transmembrane transport;basolateral plasma membrane;ammonium transmembrane transport;water transmembrane transporter activity;ammonium transport;channel activity;carbon dioxide transport;water channel activity;ammonium transmembrane transporter activity;ca…	60.4	27.9
MSTRG.18953	arl6ip5b	ENSDARG00000016238	23:4315056-4320811	+	arl6ip5b	protein_coding	membrane;integral component of membrane;biological_process;molecular_function	65.5	46.1
MSTRG.6767	asah1a	ENSDARG00000037091	14:29932577-29938094	+	asah1a	protein_coding	lipid metabolic process;lysosome;	30.4	18.7
MSTRG.312	asah1b	ENSDARG00000034817	1:15961317-15972107	-	asah1b	protein_coding	lipid metabolic process;lysosome;collateral sprouting;ceramidase activity;	42.4	26.7
MSTRG.14281	asph	ENSDARG00000055945	2:27000656-27026548	+	asph	protein_coding	membrane;integral component of membrane;membrane;integral component of membrane;;	104.5	72.3
MSTRG.4145	atad1b	ENSDARG00000056609	12:17315030-17334209	+	atad1b	protein_coding	plasma membrane;membrane;cell junction;synapse;nucleotide binding;ATP binding;nucleus;hydrolase activity;ATPase activity;postsynaptic membrane;peroxisome	111.2	70.9
MSTRG.23642	atp13a1	ENSDARG00000029931	3:52645138-52697363	+	atp13a1	protein_coding	membrane;integral component of membrane;nucleotide binding;ATP binding;metal ion binding;hydrolase activity;integral component of plasma membrane;ATPase activity;cation transport;calcium ion transmembrane transport;intracellular membrane-bounded organelle;ATP hydrolysis coupled cation transmembrane transport;cellular calcium ion homeostasis;calcium-transporting ATPase activity	109.3	70.9
MSTRG.62	atp1a1a.4	ENSDARG00000001870	1:1541981-1558365	+	atp1a1a.4	protein_coding	transport;ion transport;membrane;integral component of membrane;nucleotide binding;ATP binding;metal ion binding;hydrolase activity;sodium ion transport;potassium ion transport;sodium:potassium-exchanging ATPase activity;establishment or maintenance of transmembrane electrochemical gradient;;	341.8	227.5
MSTRG.33541	atp1a1b	ENSDARG00000019856	9:36092369-36113016	+	atp1a1b	protein_coding	transport;ion transport;membrane;integral component of membrane;nucleotide binding;ATP binding;metal ion binding;hydrolase activity;sodium ion transport;potassium ion transport;sodium:potassium-exchanging ATPase activity;establishment or maintenance of transmembrane electrochemical gradient	270.8	140.4
MSTRG.14676	atp1a2a	ENSDARG00000010472	2:44350077-44402539	-	atp1a2a	protein_coding	transport;ion transport;membrane;integral component of membrane;nucleotide binding;ATP binding;metal ion binding;hydrolase activity;sodium ion transport;heart contraction;heart development;skeletal muscle tissue development;potassium ion transport;cell;determination of heart left/right asymmetry;heart looping;determination of left/right symmetry;thigmotaxis;sodium:potassium-exchanging ATPase acti…	22.7	13.3
MSTRG.6886	atp1b4	ENSDARG00000053262	14:33117980-33129639	+	atp1b4	protein_coding	transport;ion transport;membrane;integral component of membrane;sodium ion transport;potassium ion transport;sodium:potassium-exchanging ATPase complex	82	46.1
MSTRG.22824	atp2a1	ENSDARG00000020574	3:25950472-26016604	+	atp2a1	protein_coding	transport;ion transport;membrane;integral component of membrane;nucleotide binding;ATP binding;hydrolase activity;calcium ion transport;calcium ion transmembrane transport;cell;cellular calcium ion homeostasis;calcium-transporting ATPase activity;ATP hydrolysis coupled cation transmembrane transport;response to mechanical stimulus;regulation of muscle contraction;negative regulation of muscle con…	969.4	404.9
MSTRG.4065	atp2a1l	ENSDARG00000035458	12:13205881-13223442	+	atp2a1l	protein_coding	transport;ion transport;membrane;integral component of membrane;nucleotide binding;ATP binding;hydrolase activity;calcium ion transport;calcium ion transmembrane transport;calcium-transporting ATPase activity;ATP hydrolysis coupled cation transmembrane transport;membrane;integral component of membrane	15.3	5.6
MSTRG.16957	atp2a2b	ENSDARG00000005122	21:17014356-17071851	+	atp2a2b	protein_coding	transport;ion transport;membrane;integral component of membrane;nucleotide binding;ATP binding;hydrolase activity;calcium ion transport;calcium ion transmembrane transport;calcium-transporting ATPase activity;ATP hydrolysis coupled cation transmembrane transport;transport;ion transport;membrane;integral component of membrane;nucleotide binding;ATP binding;hydrolase activity;calcium ion transport;…	293	187.4
MSTRG.21535	atp2b1b	ENSDARG00000007788	25:19511762-19557901	-	atp2b1b	protein_coding	membrane;transport;ion transport;integral component of membrane;nucleotide binding;ATP binding;hydrolase activity;integral component of plasma membrane;calcium ion transmembrane transport;intracellular membrane-bounded organelle;calcium ion transport;calcium-transporting ATPase activity;ATP hydrolysis coupled cation transmembrane transport;cellular calcium ion homeostasis;PDZ domain binding;membr…	4.8	2.9
MSTRG.19505	atp6ap1b	ENSDARG00000037153	23:26152926-26167637	+	atp6ap1b	protein_coding	membrane;integral component of membrane;retina development in camera-type eye;Kupffer's vesicle development;plasma membrane;determination of left/right asymmetry in lateral mesoderm;regulation of cilium assembly;ATP hydrolysis coupled proton transport;retinal pigment epithelium development;regulation of cell proliferation;melanosome organization;proton-transporting V-type ATPase, V1 domain;proton…	97.2	58.5
MSTRG.26987	atp6v0a2b	ENSDARG00000035565	5:24040062-24064069	+	atp6v0a2b	protein_coding	transport;ion transport;membrane;integral component of membrane;hydrogen ion transmembrane transporter activity;proton transport;plasma membrane;vacuolar acidification;vacuolar proton-transporting V-type ATPase complex assembly;ATP hydrolysis coupled proton transport;vacuolar proton-transporting V-type ATPase, V0 domain;proton-transporting V-type ATPase, V0 domain;proton-transporting ATPase activ…	41.1	27.4
MSTRG.21804	atp8b4	ENSDARG00000079453	25:31987798-32060084	-	atp8b4	protein_coding	membrane;integral component of membrane;nucleotide binding;ATP binding;hydrolase activity;Golgi apparatus;plasma membrane;magnesium ion binding;phospholipid-translocating ATPase activity;Golgi organization;phospholipid transport;phospholipid translocation;membrane;integral component of membrane;nucleotide binding;ATP binding;hydrolase activity;magnesium ion binding;phospholipid-translocating ATPa…	7.4	4.2
MSTRG.6306	aup1	ENSDARG00000092609	14:5528300-5553350	+	aup1	protein_coding	membrane;integral component of membrane;endoplasmic reticulum;endoplasmic reticulum membrane;regulation of catalytic activity;integral component of endoplasmic reticulum membrane;ubiquitin-dependent ERAD pathway;ubiquitin binding;ubiquitin-protein transferase activator activity;Hrd1p ubiquitin ligase ERAD-L complex;membrane;integral component of membrane;;	107.5	72.8
ENSDARG00000007436	avpr2aa	ENSDARG00000007436	23:25111393-25140580	-	avpr2aa	protein_coding	plasma membrane;membrane;integral component of membrane;signal transducer activity;G-protein coupled receptor activity;signal transduction;G-protein coupled receptor signaling pathway;vasopressin receptor activity;plasma membrane;membrane;integral component of membrane;signal transducer activity;G-protein coupled receptor activity;signal transduction;G-protein coupled receptor signaling pathway;i…	2.4	0.4
MSTRG.24396	b2m	ENSDARG00000053136	4:12794547-12796640	-	b2m	protein_coding	extracellular region;immune response;immune system process;antigen processing and presentation of peptide antigen via MHC class I;MHC class I protein complex;extracellular region;immune response;immune system process;antigen processing and presentation of peptide antigen via MHC class I;MHC class I protein complex;extracellular region;immune response;immune system process;antigen processing and p…	101.1	57.2
MSTRG.33741	B3GALT1	ENSDARG00000075154	9:49384910-49385905	-	b3galt1b	protein_coding	transferase activity;membrane;integral component of membrane;transferase activity, transferring glycosyl groups;protein glycosylation;Golgi apparatus;Golgi membrane;galactosyltransferase activity	19.7	11.1
MSTRG.2586	b3galt6	ENSDARG00000038414	11:2615758-2621579	+	b3galt6	protein_coding	transferase activity;membrane;integral component of membrane;transferase activity, transferring glycosyl groups;protein glycosylation;Golgi apparatus;Golgi membrane;galactosyltransferase activity;transferase activity;membrane;integral component of membrane;transferase activity, transferring glycosyl groups;protein glycosylation;Golgi apparatus;Golgi membrane;galactosyltransferase activity	25.3	15.5
MSTRG.8095	b3glcta	ENSDARG00000073917	15:31709419-31874821	+	b3glcta	protein_coding	transferase activity, transferring glycosyl groups;membrane;transferase activity;transferase activity, transferring glycosyl groups;membrane	16.4	8.7
MSTRG.12155	b3gnt2l	ENSDARG00000068219	18:44709889-44715596	+	b3gnt2l	protein_coding	transferase activity;membrane;integral component of membrane;transferase activity, transferring glycosyl groups;protein glycosylation;Golgi apparatus;Golgi membrane;galactosyltransferase activity;transferase activity;membrane;integral component of membrane;transferase activity, transferring glycosyl groups;protein glycosylation;Golgi apparatus;Golgi membrane;galactosyltransferase activity	11.9	6.4
MSTRG.2757	b3gnt5a	ENSDARG00000018971	11:10557566-10566685	+	b3gnt5a	protein_coding	transferase activity;membrane;integral component of membrane;transferase activity, transferring glycosyl groups;protein glycosylation;Golgi apparatus;Golgi membrane;galactosyltransferase activity;lactosylceramide 1,3-N-acetyl-beta-D-glucosaminyltransferase activity	26.1	15.3
MSTRG.23902	baiap2l1b	ENSDARG00000031119	3:61168732-61258261	-	baiap2l1b	protein_coding	plasma membrane organization;plasma membrane organization;actin filament bundle assembly;cytosol;actin cytoskeleton;plasma membrane organization;positive regulation of actin filament polymerization;insulin receptor signaling pathway;actin crosslink formation;positive regulation of actin cytoskeleton reorganization	7.7	2.5
MSTRG.9107	bcam	ENSDARG00000090190	16:24113376-24220531	-	bcam	protein_coding	membrane;integral component of membrane;membrane;integral component of membrane;membrane;integral component of membrane;	247.3	150.6
MSTRG.14796	blvra	ENSDARG00000059857	2:50110400-50126493	-	blvra	protein_coding	oxidoreductase activity;oxidation-reduction process;zinc ion binding;biliverdin reductase activity;heme catabolic process;	51.4	35.4
MSTRG.12190	blvrb	ENSDARG00000096829	18:46153487-46162090	+	blvrb	protein_coding	cellular_component;cellular_component;;cellular_component	190.3	77.8
MSTRG.32582	bmp1a	ENSDARG00000028071	8:51176368-51306736	-	bmp1a	protein_coding	metal ion binding;proteolysis;metalloendopeptidase activity;calcium ion binding;hydrolase activity;protein binding;peptidase activity;zinc ion binding;metallopeptidase activity;fin development;dorsal/ventral pattern formation;ossification;determination of ventral identity	78.7	52.9
MSTRG.11069	bmp4	ENSDARG00000019995	17:50485001-50507066	+	bmp4	protein_coding	negative regulation of apoptotic process;growth factor activity;positive regulation of BMP signaling pathway;extracellular region;heart development;cytokine activity;transforming growth factor beta receptor binding;positive regulation of pathway-restricted SMAD protein phosphorylation;regulation of MAPK cascade;cell development;SMAD protein signal transduction;extracellular space;negative regulat…	21.3	13.6
MSTRG.4337	bmpr1ab	ENSDARG00000105045	12:25859474-25931303	-	bmpr1ab	protein_coding	transferase activity;membrane;integral component of membrane;nucleotide binding;ATP binding;protein kinase activity;protein phosphorylation;kinase activity;phosphorylation;signal transduction by protein phosphorylation;protein serine/threonine kinase activity;transmembrane receptor protein serine/threonine kinase activity;signal transducer, downstream of receptor, with serine/threonine kinase act…	79.3	52.3
MSTRG.20462	boc	ENSDARG00000074335	24:21061824-21114526	-	boc	protein_coding	membrane;integral component of membrane;protein binding;identical protein binding;integral component of plasma membrane;axon guidance;retinal ganglion cell axon guidance;smoothened signaling pathway;regulation of smoothened signaling pathway;positive regulation of myoblast differentiation;;	122.7	85.7
MSTRG.18334	bsg	ENSDARG00000019881	22:18904456-18921486	+	bsg	protein_coding	membrane;integral component of membrane;membrane;integral component of membrane;membrane;integral component of membrane;membrane;integral component of membrane;membrane;integral component of membrane	848	542.2
MSTRG.8711	bves	ENSDARG00000058548	16:7745315-7762628	+	bves	protein_coding	membrane;plasma membrane;integral component of membrane;cell junction;nucleotide binding;retina development in camera-type eye;heart contraction;multicellular organism development;bicellular tight junction;skeletal muscle tissue development;cell adhesion;eye photoreceptor cell development;skeletal myofibril assembly;epithelium development;cAMP binding;caveola;heart development;retina layer format…	13.8	4.7
MSTRG.8081	si:ch211-209m20.7	ENSDARG00000098011	15:31042185-31043291	+	BX000438.2	antisense_RNA		42.4	21.2
MSTRG.2285	si:ch211-30e10.6	ENSDARG00000097896	10:38568503-38582952	-	BX000451.1	antisense_RNA		46.2	27.4
MSTRG.20894	crp4	ENSDARG00000093671	24:38210999-38211778	-	BX001030.1	unprocessed_pseudogene		9.9	4.1
MSTRG.26197	si:dkey-240n22.2	ENSDARG00000094215	4:75411477-75428073	-	BX005417.1	antisense_RNA	;	9.9	1.9
MSTRG.29033	c1galt1b	ENSDARG00000055561	6:39192866-39201376	-	c1galt1b	protein_coding	transferase activity;transferase activity, transferring glycosyl groups;membrane;integral component of membrane;metal ion binding;protein glycosylation;glycoprotein-N-acetylgalactosamine 3-beta-galactosyltransferase activity;transferase activity;transferase activity, transferring glycosyl groups;membrane;integral component of membrane;metal ion binding;protein glycosylation;glycoprotein-N-acetylg…	52	31.2
MSTRG.6891	c1galt1c1	ENSDARG00000036335	14:33175201-33180757	-	c1galt1c1	protein_coding	glycoprotein-N-acetylgalactosamine 3-beta-galactosyltransferase activity;O-glycan processing, core 1;	69.7	34.9
MSTRG.30584	c1qtnf4	ENSDARG00000024299	7:38328892-38340983	-	c1qtnf4	protein_coding	biological_process;cellular_component;molecular_function;biological_process;cellular_component;molecular_function;biological_process;cellular_component;molecular_function	34.7	23.1
MSTRG.3885	ca15c	ENSDARG00000002259	12:4301640-4309427	-	ca15c	protein_coding	metal ion binding;cellular_component;zinc ion binding;carbonate dehydratase activity;one-carbon metabolic process	13.2	5.1
MSTRG.18018	CABZ01034698.4	ENSDARG00000099511	22:7941680-8063981	-	CABZ01034698.4	protein_coding	receptor binding;immune response;cell surface	14.8	8.5
MSTRG.18722	CABZ01045212.1	ENSDARG00000087525	22:36527950-36552596	-	CABZ01045212.1	protein_coding	membrane;integral component of membrane;transmembrane transport	12.9	7.8
MSTRG.26434	CABZ01058650.1	ENSDARG00000101063	5:4092339-4106999	+	CABZ01058650.1	protein_coding		110.9	62.5
MSTRG.34406	itgb1b	ENSDARG00000104484	KN149986.1:624-7222	-	CABZ01058720.1	protein_coding	membrane;integral component of membrane;cell adhesion;integrin-mediated signaling pathway;integrin complex;cell-matrix adhesion;receptor activity	469.8	277.5
MSTRG.34385	CABZ01062996.1	ENSDARG00000102332	KN149966.1:102744-131059	+	CABZ01062996.1	protein_coding	serine-type endopeptidase inhibitor activity;negative regulation of endopeptidase activity	15.2	8.9
ENSDARG00000100301	CABZ01065328.2	ENSDARG00000100301	22:6875364-6884711	+	CABZ01065328.2	protein_coding	membrane;integral component of membrane;receptor binding;immune response;cell surface	1	0
MSTRG.5058	COL13A1	ENSDARG00000091398	13:7667163-7761345	+	CABZ01065684.1	protein_coding	;	35.3	14.4
MSTRG.35003	CABZ01076275.1	ENSDARG00000100753	KN150405.1:1085-65848	-	CABZ01076275.1	protein_coding	membrane;integral component of membrane;receptor activity;lysosome	36.8	21.9
MSTRG.11130	si:ch1073-425j19.2	ENSDARG00000098711	17:52755676-52756618	+	CABZ01078350.1	lincRNA		12	3.4
MSTRG.34291	CABZ01084225.1	ENSDARG00000098719	KN149895.1:10617-11604	+	CABZ01084225.1	protein_coding		7.1	1.6
MSTRG.28900	cachd1	ENSDARG00000061590	6:31604729-31753025	-	cachd1	protein_coding	membrane;integral component of membrane;membrane;integral component of membrane	92.1	64
MSTRG.17769	cacna1sa	ENSDARG00000029457	22:895552-951586	-	cacna1sa	protein_coding	membrane;ion channel activity;ion transport;integral component of membrane;calcium ion binding;transmembrane transport;plasma membrane;voltage-gated ion channel activity;regulation of ion transmembrane transport;calcium ion transmembrane transport;membrane depolarization during action potential;voltage-gated calcium channel activity;calcium channel activity;calcium ion transport;voltage-gated cal…	4.6	3.8
MSTRG.28639	cacng1a	ENSDARG00000008772	6:19411421-19432458	-	cacng1a	protein_coding	membrane;transport;ion transport;integral component of membrane;voltage-gated ion channel activity;regulation of ion transmembrane transport;calcium ion transmembrane transport;calcium ion transport;voltage-gated calcium channel activity;calcium channel activity;voltage-gated calcium channel complex;membrane;transport;ion transport;integral component of membrane;voltage-gated ion channel activity…	22.4	11.8
MSTRG.17137	cadm1a	ENSDARG00000031075	21:23916576-24375822	+	cadm1a	protein_coding	membrane;integral component of membrane;integral component of plasma membrane;receptor binding;receptor activity;protein homodimerization activity;cell adhesion molecule binding;homophilic cell adhesion via plasma membrane adhesion molecules;heterophilic cell-cell adhesion via plasma membrane cell adhesion molecules;cell recognition;cell-cell adherens junction;susceptibility to natural killer cel…	210.8	131.6
MSTRG.14316	cahz	ENSDARG00000011166	2:29493850-29501875	-	cahz	protein_coding	metal ion binding;zinc ion binding;lyase activity;carbonate dehydratase activity;one-carbon metabolic process;hypotonic salinity response;carbon dioxide transport;	116	41.2
MSTRG.28497	calcrlb	ENSDARG00000011571	6:11445584-11469253	+	calcrlb	protein_coding	membrane;integral component of membrane;signal transducer activity;G-protein coupled receptor activity;signal transduction;G-protein coupled receptor signaling pathway;transmembrane signaling receptor activity;cell surface receptor signaling pathway;membrane;plasma membrane;integral component of membrane;signal transducer activity;G-protein coupled receptor activity;signal transduction;G-protein …	15	6.6
MSTRG.17907	calr3a	ENSDARG00000103979	22:4378103-4384765	-	calr3a	protein_coding	calcium ion binding;endoplasmic reticulum;unfolded protein binding;protein folding;calcium ion binding;endoplasmic reticulum;unfolded protein binding;protein folding;calcium ion binding;endoplasmic reticulum;unfolded protein binding;protein folding	229.3	131.5
MSTRG.14938	calr3b	ENSDARG00000102808	2:55660712-55673493	-	calr3b	protein_coding	calcium ion binding;endoplasmic reticulum;unfolded protein binding;protein folding	196	109.4
MSTRG.24415	calua	ENSDARG00000045676	4:13569677-13577366	+	calua	protein_coding	calcium ion binding;calcium ion binding	356	192.8
MSTRG.11435	calub	ENSDARG00000005115	18:7056314-7072501	-	calub	protein_coding	calcium ion binding;calcium ion binding;calcium ion binding	119.3	64.5
MSTRG.23779	cant1a	ENSDARG00000012192	3:57677192-57694645	-	cant1a	protein_coding	membrane;integral component of membrane;calcium ion binding;nucleoside-diphosphatase activity;guanosine-diphosphatase activity;uridine-diphosphatase activity;proteoglycan biosynthetic process;membrane;integral component of membrane;calcium ion binding;nucleoside-diphosphatase activity	37.3	19.1
MSTRG.3697	cant1b	ENSDARG00000102977	11:44712014-44724463	-	cant1b	protein_coding	cellular_component;calcium ion binding;nucleoside-diphosphatase activity;cellular_component;calcium ion binding;nucleoside-diphosphatase activity	36.8	27.4
MSTRG.6508	canx	ENSDARG00000037488	14:16127085-16171210	-	canx	protein_coding	membrane;integral component of membrane;calcium ion binding;endoplasmic reticulum;unfolded protein binding;protein folding;posterior lateral line development	670.5	444.9
MSTRG.1075	capn9	ENSDARG00000012341	1:53222101-53247349	-	capn9	protein_coding	intracellular;proteolysis;cytoplasm;calcium ion binding;hydrolase activity;peptidase activity;calcium-dependent cysteine-type endopeptidase activity;cysteine-type peptidase activity;digestion	4.7	2.3
MSTRG.14541	casq1a	ENSDARG00000038716	2:38057524-38071766	+	casq1a	protein_coding	calcium ion binding;Z disc;calcium ion binding;Z disc;calcium ion binding;Z disc	37.7	18.9
MSTRG.31289	casq1b	ENSDARG00000018105	7:73495860-73530654	-	casq1b	protein_coding	calcium ion binding;Z disc;calcium ion binding;Z disc;calcium ion binding;Z disc;calcium ion binding;Z disc	19	10.4
MSTRG.33470	casq2	ENSDARG00000008982	9:33286543-33296491	-	casq2	protein_coding	calcium ion binding	67.6	27.1
MSTRG.11670	cbln1	ENSDARG00000057296	18:18115169-18120966	+	cbln1	protein_coding	biological_process;cellular_component;molecular_function;biological_process;cellular_component;molecular_function	59.3	34.6
MSTRG.14424	ccdc24	ENSDARG00000038793	2:33439193-33471981	-	ccdc24	protein_coding	biological_process;cellular_component;molecular_function;biological_process;cellular_component;molecular_function;biological_process;cellular_component;molecular_function	34.6	24.1
MSTRG.23013	ccdc47	ENSDARG00000054362	3:31574545-31584000	-	ccdc47	protein_coding		283.8	175.7
MSTRG.28582	ccdc80l1	ENSDARG00000030975	6:16279783-16296383	+	ccdc80l1	protein_coding	axon guidance	14.4	7.1
MSTRG.17014	wu:fb92b05	ENSDARG00000044695	21:19797436-19805234	+	ccdc80l2	protein_coding		27.3	16.9
MSTRG.21133	cd151	ENSDARG00000038288	25:3684074-3704613	-	cd151	protein_coding	membrane;integral component of membrane;molecular_function;integral component of plasma membrane;cell surface receptor signaling pathway;	35.3	19.1
MSTRG.11931	cd151l	ENSDARG00000068629	18:31020424-31036094	+	cd151l	protein_coding	membrane;integral component of membrane;molecular_function;;membrane;integral component of membrane;molecular_function	215	132
MSTRG.15820	cd164	ENSDARG00000013628	20:32215680-32236183	+	cd164	protein_coding	membrane;integral component of membrane;lysosome;endosome;renal system process	147	97.4
MSTRG.30800	cd44a	ENSDARG00000087863	7:49609974-49620215	-	cd44a	protein_coding	membrane;integral component of membrane;cell adhesion;hyaluronic acid binding;vasculature development;	6.4	2.2
MSTRG.19660	cd63	ENSDARG00000025147	23:32139637-32159408	+	cd63	protein_coding	membrane;integral component of membrane;integral component of plasma membrane;cell surface receptor signaling pathway;hatching	263.7	167.1
MSTRG.30455	cd81a	ENSDARG00000036080	7:32712290-32752250	-	cd81a	protein_coding	membrane;integral component of membrane;integral component of plasma membrane;cell surface receptor signaling pathway;;	897	555.3
MSTRG.30301	cd82a	ENSDARG00000019098	7:26438058-26466929	+	cd82a	protein_coding	membrane;integral component of membrane;molecular_function;integral component of plasma membrane;cell surface receptor signaling pathway;membrane;integral component of membrane;molecular_function;integral component of plasma membrane;cell surface receptor signaling pathway	313	174.8
MSTRG.11888	cd82b	ENSDARG00000026070	18:27593208-27648151	+	cd82b	protein_coding	;membrane;integral component of membrane;integral component of plasma membrane;cell surface receptor signaling pathway	50.3	29.1
MSTRG.649	cd99	ENSDARG00000051975	1:32622830-32647456	-	cd99	protein_coding	membrane;integral component of membrane;biological_process;molecular_function;membrane;integral component of membrane;biological_process;molecular_function;;;;	223	117.4
MSTRG.30246	cd99l2	ENSDARG00000056722	7:25610155-25623998	-	cd99l2	protein_coding	membrane;integral component of membrane;plasma membrane;membrane;integral component of membrane;cell junction;cell adhesion;plasma membrane;membrane;integral component of membrane;cell junction;cell adhesion;membrane;integral component of membrane;membrane;integral component of membrane;membrane;integral component of membrane	510.6	346.6
MSTRG.24130	cd9b	ENSDARG00000016691	4:4226349-4250166	-	cd9b	protein_coding	membrane;integral component of membrane;posterior lateral line development;membrane;integral component of membrane;posterior lateral line development;membrane;integral component of membrane;posterior lateral line development;membrane;integral component of membrane;integral component of plasma membrane;cell surface receptor signaling pathway;posterior lateral line development;membrane;integral com…	41.2	25.4
MSTRG.8575	cdcp1a	ENSDARG00000058943	16:2609899-2632856	-	cdcp1a	protein_coding	membrane;integral component of membrane;biological_process;molecular_function	13.6	5.4
MSTRG.30885	cdh1	ENSDARG00000102750	7:52788342-52847568	-	cdh1	protein_coding	membrane;plasma membrane;integral component of membrane;calcium ion binding;cell adhesion;homophilic cell adhesion via plasma membrane adhesion molecules;cell migration involved in gastrulation;ectoderm development;microvillus;cell-cell adherens junction;cell cortex;catenin complex;germ cell migration;neuron migration;epiboly involved in gastrulation with mouth forming second;neural tube formatio…	85.4	53.9
MSTRG.30707	cdh11	ENSDARG00000021442	7:43420924-43502184	-	cdh11	protein_coding	membrane;plasma membrane;integral component of membrane;retina development in camera-type eye;calcium ion binding;cell adhesion;homophilic cell adhesion via plasma membrane adhesion molecules;retinal ganglion cell axon guidance;otolith development;	108	62.3
MSTRG.9239	cdh17	ENSDARG00000005112	16:26900740-26929356	+	cdh17	protein_coding	membrane;integral component of membrane;calcium ion binding;cell adhesion;homophilic cell adhesion via plasma membrane adhesion molecules;plasma membrane;pronephros development;	5.3	1.4
MSTRG.15460	cdh2	ENSDARG00000018693	20:17840340-17919655	+	cdh2	protein_coding	membrane;plasma membrane;integral component of membrane;calcium ion binding;cell adhesion;homophilic cell adhesion via plasma membrane adhesion molecules;regulation of signal transduction	620.4	425.9
MSTRG.14285	cdh7	ENSDARG00000023542	2:27354781-27439019	+	cdh7	protein_coding	membrane;plasma membrane;integral component of membrane;calcium ion binding;cell adhesion;homophilic cell adhesion via plasma membrane adhesion molecules;notochord development;notochord cell differentiation;;;membrane;plasma membrane;integral component of membrane;calcium ion binding;cell adhesion;homophilic cell adhesion via plasma membrane adhesion molecules;notochord development;notochord cell…	28.6	22.9
MSTRG.22661	cdipt	ENSDARG00000070686	3:20994745-21006814	-	cdipt	protein_coding	transferase activity;membrane;integral component of membrane;Golgi apparatus;lipid metabolic process;brain development;camera-type eye photoreceptor cell differentiation;lens development in camera-type eye;phospholipid biosynthetic process;intestinal epithelial structure maintenance;retina layer formation;phosphotransferase activity, for other substituted phosphate groups;response to endoplasmic …	103.3	71.1
MSTRG.12141	cdon	ENSDARG00000061328	18:44059598-44135697	-	cdon	protein_coding	membrane;integral component of membrane;integral component of plasma membrane;negative regulation of smoothened signaling pathway;smoothened signaling pathway;regulation of neuron differentiation;positive regulation of myoblast differentiation;embryonic morphogenesis;;integral component of plasma membrane;negative regulation of smoothened signaling pathway;smoothened signaling pathway;regulation …	107.5	72.1
MSTRG.8804	ceacam1	ENSDARG00000041119	16:11833328-11869694	+	ceacam1	protein_coding		34.9	9.8
MSTRG.21435	cecr1a	ENSDARG00000051746	25:16593233-16604524	+	cecr1a	protein_coding	extracellular space;deaminase activity;adenosine deaminase activity;adenosine catabolic process	51.9	33.5
MSTRG.17235	cfb	ENSDARG00000055278	21:27379589-27394702	+	cfb	protein_coding	serine-type endopeptidase activity;proteolysis;extracellular region;response to bacterium;complement activation;serine-type endopeptidase activity;proteolysis;extracellular region;response to bacterium;complement activation	7.4	2.7
MSTRG.12583	cgnb	ENSDARG00000058690	19:7718016-7761155	+	cgnb	protein_coding	motor activity;myosin complex;motor activity;myosin complex;motor activity;myosin complex;motor activity;myosin complex	8	4.7
MSTRG.15328	cgrrf1	ENSDARG00000037040	20:9789150-9793677	-	cgrrf1	protein_coding	membrane;integral component of membrane;membrane;integral component of membrane	19.6	12.4
MSTRG.8435	chd	ENSDARG00000006110	15:46557484-46594812	-	chd	protein_coding	multicellular organism development;multicellular organism development	34.2	18.2
MSTRG.15701	chga	ENSDARG00000008829	20:27121111-27146901	+	chga	protein_coding	secretory granule;secretory granule	66	46.8
MSTRG.30667	chpf2	ENSDARG00000059961	7:41142060-41153139	+	chpf2	protein_coding	transferase activity;Golgi apparatus;Golgi cisterna membrane;acetylgalactosaminyltransferase activity	50.7	29.3
MSTRG.24545	chpt1	ENSDARG00000014572	4:17718032-17736032	-	chpt1	protein_coding	transferase activity;membrane;integral component of membrane;metal ion binding;Golgi apparatus;lipid metabolic process;Golgi membrane;phosphatidylcholine biosynthetic process;phospholipid biosynthetic process;phosphotransferase activity, for other substituted phosphate groups;diacylglycerol cholinephosphotransferase activity;CDP-choline pathway	78.6	48.4
MSTRG.28478	chrna1	ENSDARG00000009021	6:10576910-10593496	-	chrna1	protein_coding	ion channel activity;extracellular ligand-gated ion channel activity;transport;ion transport;signal transduction;plasma membrane;membrane;integral component of membrane;cell junction;synapse;cation transmembrane transport;motor neuron axon guidance;excitatory postsynaptic potential;regulation of postsynaptic membrane potential;acetylcholine-gated cation-selective channel activity;postsynaptic mem…	29.9	21.8
MSTRG.30121	chrnb1	ENSDARG00000069660	7:22272806-22306730	+	chrnb1	protein_coding	ion channel activity;extracellular ligand-gated ion channel activity;transport;ion transport;signal transduction;plasma membrane;membrane;integral component of membrane;cell junction;synapse;excitatory postsynaptic potential;regulation of postsynaptic membrane potential;acetylcholine-gated cation-selective channel activity;postsynaptic membrane;acetylcholine receptor activity;acetylcholine-gated …	10.2	6.1
MSTRG.20570	chrnd	ENSDARG00000019342	24:25538120-25546069	-	chrnd	protein_coding	ion channel activity;extracellular ligand-gated ion channel activity;transport;ion transport;ion transmembrane transport;plasma membrane;membrane;integral component of membrane;cell junction;synapse;transmembrane transport;excitatory postsynaptic potential;regulation of postsynaptic membrane potential;synaptic transmission, cholinergic;acetylcholine-gated cation-selective channel activity;postsyn…	15.2	7
MSTRG.27379	chrne	ENSDARG00000034307	5:37839946-37850929	-	chrne	protein_coding	ion channel activity;extracellular ligand-gated ion channel activity;transport;ion transport;signal transduction;plasma membrane;membrane;integral component of membrane;cell junction;synapse;excitatory postsynaptic potential;regulation of postsynaptic membrane potential;acetylcholine-gated cation-selective channel activity;postsynaptic membrane;acetylcholine receptor activity;acetylcholine-gated …	15.6	6.7
MSTRG.19716	CHST13	ENSDARG00000004018	23:34891779-34926203	+	CHST13	protein_coding	transferase activity;integral component of membrane;Golgi apparatus;sulfotransferase activity;carbohydrate metabolic process;carbohydrate biosynthetic process;Golgi membrane	66.3	35.8
MSTRG.30412	cilp	ENSDARG00000053362	7:31160992-31170276	-	cilp	protein_coding	cellular_component	38.8	23.5
MSTRG.27610	ckmt2b	ENSDARG00000039929	5:50947647-50962154	+	ckmt2b	protein_coding	transferase activity;nucleotide binding;ATP binding;kinase activity;phosphorylation;cellular_component;catalytic activity;transferase activity, transferring phosphorus-containing groups;transferase activity;nucleotide binding;ATP binding;kinase activity;phosphorylation;cellular_component;catalytic activity;transferase activity, transferring phosphorus-containing groups;transferase activity;nucleo…	19.5	10.9
MSTRG.3662	clcn4	ENSDARG00000035808	11:43841953-43860928	-	clcn4	protein_coding	membrane;ion channel activity;transport;ion transport;integral component of membrane;transmembrane transport;integral component of plasma membrane;voltage-gated chloride channel activity;chloride transport;regulation of anion transmembrane transport;chloride transmembrane transport	53.7	37.8
MSTRG.17307	clcn5a	ENSDARG00000019693	21:30625647-30658736	+	clcn5a	protein_coding	membrane;ion channel activity;transport;ion transport;ion transmembrane transport;integral component of membrane;transmembrane transport;voltage-gated chloride channel activity;chloride transport;regulation of anion transmembrane transport;membrane;ion channel activity;transport;ion transport;ion transmembrane transport;integral component of membrane;transmembrane transport;voltage-gated chloride…	62	45.8
MSTRG.20593	cldn11b	ENSDARG00000030723	24:26287500-26296277	+	cldn11b	protein_coding	plasma membrane;membrane;integral component of membrane;cell junction;structural molecule activity;bicellular tight junction;plasma membrane;membrane;integral component of membrane;cell junction;structural molecule activity;bicellular tight junction	16.7	9.2
MSTRG.9640	cldn12	ENSDARG00000003927	16:43137566-43329712	-	cldn12	protein_coding	membrane;integral component of membrane;membrane;integral component of membrane;membrane;integral component of membrane	289.5	172.4
MSTRG.31509	cldn5a	ENSDARG00000043716	8:4641497-4643053	+	cldn5a	protein_coding	plasma membrane;membrane;integral component of membrane;cell junction;structural molecule activity;bicellular tight junction;establishment of endothelial barrier;apical junction complex	228.9	123.1
MSTRG.1845	cldn7b	ENSDARG00000014047	10:22175317-22250266	-	cldn7b	protein_coding	plasma membrane;membrane;integral component of membrane;cell junction;structural molecule activity;bicellular tight junction;plasma membrane;membrane;integral component of membrane;cell junction;structural molecule activity;bicellular tight junction	33.8	14.9
ENSDARG00000069888	cldna	ENSDARG00000069888	15:2691994-2693936	-	cldna	protein_coding	plasma membrane;membrane;integral component of membrane;cell junction;structural molecule activity;bicellular tight junction	5.9	2.2
MSTRG.17179	cldnb	ENSDARG00000009544	21:25729129-25730235	+	cldnb	protein_coding	plasma membrane;membrane;integral component of membrane;cell junction;structural molecule activity;bicellular tight junction;neuromast development;regulation of sodium ion transport	40	22.2
MSTRG.1036	cldnd1b	ENSDARG00000052386	1:51846594-51852257	+	cldnd1b	protein_coding	membrane;integral component of membrane;biological_process;molecular_function	147.8	111.8
MSTRG.17177	cldnh	ENSDARG00000069503	21:25702690-25704806	-	cldnh	protein_coding	plasma membrane;membrane;integral component of membrane;cell junction;structural molecule activity;bicellular tight junction	30.4	14.2
MSTRG.22985	cldni	ENSDARG00000054616	3:30790404-30795479	+	cldni	protein_coding	plasma membrane;membrane;integral component of membrane;cell junction;structural molecule activity;bicellular tight junction;plasma membrane;membrane;integral component of membrane;cell junction;structural molecule activity;bicellular tight junction	38.2	25.8
MSTRG.10220	clec14a	ENSDARG00000103533	17:10086132-10087854	+	clec14a	protein_coding	membrane;integral component of membrane;biological_process;calcium ion binding	8	2.8
MSTRG.771	clgn	ENSDARG00000009315	1:39854684-39890319	-	clgn	protein_coding	membrane;integral component of membrane;calcium ion binding;endoplasmic reticulum;unfolded protein binding;protein folding;	191	123.1
MSTRG.12389	clptm1l	ENSDARG00000021048	19:1906395-1921560	-	clptm1l	protein_coding	membrane;integral component of membrane;molecular_function;apoptotic process	69.9	48.7
MSTRG.16025	clu	ENSDARG00000010434	20:39357729-39371108	-	clu	protein_coding	regulation of neuron death;extracellular region;regulation of neuron death;regulation of neuron death	70.9	41.7
MSTRG.9585	cmtm6	ENSDARG00000099631	16:41518497-41537991	-	cmtm6	protein_coding	membrane;integral component of membrane	37.7	23.5
MSTRG.27615	cmya5	ENSDARG00000061379	5:51202163-51237459	+	cmya5	protein_coding	intracellular;biological_process;molecular_function	8.6	7.1
MSTRG.8563	cnih4	ENSDARG00000087759	16:2232276-2235182	+	cnih4	protein_coding	membrane;integral component of membrane;vesicle-mediated transport	89.2	59.5
MSTRG.26651	cnnm4b	ENSDARG00000074309	5:12971842-13040711	+	cnnm4b	protein_coding	membrane;integral component of membrane;retina development in camera-type eye;membrane;integral component of membrane;retina development in camera-type eye	39.4	28.6
MSTRG.13282	col16a1	ENSDARG00000009194	19:38886452-39048413	-	col16a1	protein_coding	;;;;;	47.8	33.4
MSTRG.33646	col18a1	ENSDARG00000036558	9:42019826-42177718	+	col18a1a	protein_coding	structural molecule activity;cell adhesion;collagen trimer;extracellular matrix;neural crest cell migration;structural molecule activity;cell adhesion;collagen trimer;extracellular matrix;neural crest cell migration;structural molecule activity;cell adhesion;collagen trimer;extracellular matrix;neural crest cell migration	265.7	159.9
MSTRG.13328	col1a2	ENSDARG00000020007	19:41396101-41415860	+	col1a2	protein_coding	extracellular matrix structural constituent;collagen trimer;response to mechanical stimulus;extracellular matrix structural constituent;response to mechanical stimulus;extracellular matrix structural constituent;response to mechanical stimulus	295.7	175.8
MSTRG.33724	COL28A1 (1 of many)	ENSDARG00000076321	9:48600011-48673250	-	col28a2a	protein_coding	serine-type endopeptidase inhibitor activity;negative regulation of endopeptidase activity;;serine-type endopeptidase inhibitor activity;negative regulation of endopeptidase activity	30.6	16.7
MSTRG.32961	col4a1	ENSDARG00000055009	9:8655899-8691828	-	col4a1	protein_coding	extracellular region;extracellular matrix structural constituent;proteinaceous extracellular matrix;collagen trimer;basement membrane;extracellular region;extracellular matrix structural constituent;proteinaceous extracellular matrix;collagen trimer;basement membrane	66.1	42.8
MSTRG.30834	col4a5	ENSDARG00000052063	7:50828162-50919360	+	col4a5	protein_coding	extracellular region;extracellular matrix structural constituent;proteinaceous extracellular matrix;collagen trimer;basement membrane;retinal ganglion cell axon guidance;axon extension involved in axon guidance;extracellular matrix organization;basement membrane organization;axon target recognition;extracellular region;extracellular matrix structural constituent;proteinaceous extracellular matrix…	74.6	46.6
MSTRG.30832	col4a6	ENSDARG00000052061	7:50645637-50827420	-	col4a6	protein_coding	extracellular region;extracellular matrix structural constituent;proteinaceous extracellular matrix;collagen trimer;basement membrane;axon extension involved in axon guidance;basement membrane organization;extracellular region;extracellular matrix structural constituent;proteinaceous extracellular matrix;collagen trimer;basement membrane;axon extension involved in axon guidance;basement membrane …	56.9	32
MSTRG.33656	COL5A2 (1 of many)	ENSDARG00000031678	9:42851401-42894621	-	col5a2a	protein_coding	extracellular matrix structural constituent	257.8	138.1
MSTRG.24481	col7a1l	ENSDARG00000069692	4:15890684-15967505	+	col7a1l	protein_coding	;;	17.8	10.8
MSTRG.2690	COMP	ENSDARG00000098431	11:6935127-6964183	-	COMP	protein_coding	;extracellular region;calcium ion binding;cell adhesion;extracellular matrix;extracellular matrix organization;extracellular region;calcium ion binding;cell adhesion;extracellular matrix;extracellular matrix organization	44	30.9
MSTRG.21489	cpa5	ENSDARG00000021339	25:18363524-18374295	-	cpa5	protein_coding	metal ion binding;proteolysis;hydrolase activity;peptidase activity;zinc ion binding;extracellular space;metallocarboxypeptidase activity;metallopeptidase activity;carboxypeptidase activity	4	0.7
MSTRG.18401	cpamd8	ENSDARG00000056530	22:21221781-21278172	+	cpamd8	protein_coding	extracellular region;negative regulation of endopeptidase activity;extracellular space;endopeptidase inhibitor activity;;extracellular region;negative regulation of endopeptidase activity;extracellular space;endopeptidase inhibitor activity	19.1	11.8
MSTRG.24324	cped1	ENSDARG00000045747	4:10617858-10705736	+	cped1	protein_coding	;	7.7	3.8
ENSDARG00000044326	BX950188.1	ENSDARG00000044326	6:36486571-36492212	+	cpn2	protein_coding	extracellular space;proteinaceous extracellular matrix;axonogenesis	1.4	0.3
MSTRG.23033	cpt1cb	ENSDARG00000037943	3:32097187-32158382	-	cpt1cb	protein_coding	transferase activity;transferase activity, transferring acyl groups;;membrane;integral component of membrane;transferase activity, transferring acyl groups;	36.3	24.9
MSTRG.9012	cpvl	ENSDARG00000056480	16:20690911-20709101	+	cpvl	protein_coding	proteolysis;serine-type carboxypeptidase activity;proteolysis involved in cellular protein catabolic process;carboxypeptidase activity;	48.5	27.4
MSTRG.3703	CR293511.1	ENSDARG00000101146	11:44774774-44784684	-	CR293511.1	protein_coding	membrane;integral component of membrane	5	1.5
MSTRG.24238	si:dkey-267p21.2	ENSDARG00000102461	4:7213510-7213797	-	CR354372.2	processed_transcript		54.4	35.3
MSTRG.7386	si:ch211-235m3.6	ENSDARG00000097832	15:2721483-2722134	+	CR382327.4	unprocessed_pseudogene		8.7	1.6
ENSDARG00000096729	si:dkeyp-104f11.2	ENSDARG00000096729	20:47200981-47202558	-	CR385078.3	lincRNA		2160.7	319.2
MSTRG.18441	si:dkey-114d20.9	ENSDARG00000103160	22:23465762-23466768	+	CR388178.2	processed_transcript		9.5	3.7
MSTRG.13389	si:dkey-228a15.6	ENSDARG00000097168	19:42991519-43033800	+	CR749752.1	antisense_RNA		43.1	19.9
MSTRG.5391	si:dkey-162b3.5	ENSDARG00000094362	13:24153220-24155940	-	CR762497.1	processed_transcript		84.8	49.4
ENSDARG00000097578	si:ch211-87m19.2	ENSDARG00000097578	15:20892689-20894393	-	CR848784.3	processed_transcript		7.6	3.5
MSTRG.16827	crb2a	ENSDARG00000060106	21:8386235-8420653	-	crb2a	protein_coding	membrane;integral component of membrane;camera-type eye development;calcium ion binding;brain development;plasma membrane;homophilic cell adhesion via plasma membrane adhesion molecules;heterophilic cell-cell adhesion via plasma membrane cell adhesion molecules;establishment or maintenance of epithelial cell apical/basal polarity;protein complex;negative regulation of Notch signaling pathway;embr…	140.9	90.7
MSTRG.24145	creb3l2	ENSDARG00000063563	4:4702128-4743386	-	creb3l2	protein_coding	;transcription factor activity, sequence-specific DNA binding;regulation of transcription, DNA-templated;DNA binding;positive regulation of transcription from RNA polymerase II promoter;cAMP response element binding;endoplasmic reticulum unfolded protein response;membrane;integral component of membrane;transcription factor activity, sequence-specific DNA binding;regulation of transcription, DNA-t…	58.8	38.2
MSTRG.35398	creg1	ENSDARG00000105154	KN150699.1:15689-19506	+	creg1	protein_coding	cellular_component;cofactor binding	21.8	9.9
MSTRG.16788	crhbp	ENSDARG00000024831	21:7217863-7227128	+	crhbp	protein_coding	biological_process;extracellular region;corticotropin-releasing hormone binding	185.5	103.6
MSTRG.13392	crtap	ENSDARG00000018010	19:43039695-43048286	+	crtap	protein_coding	endoplasmic reticulum;peptidyl-proline hydroxylation to 3-hydroxy-L-proline	128.1	71.6
ENSDARG00000078339	CT573264.2	ENSDARG00000078339	14:2184978-2187362	-	CT573264.2	protein_coding	membrane;integral component of membrane;calcium ion binding;integral component of plasma membrane;cell adhesion;homophilic cell adhesion via plasma membrane adhesion molecules;plasma membrane;cell-cell signaling;nervous system development	2	0.4
MSTRG.10289	ctage5	ENSDARG00000099973	17:12891436-12904465	-	ctage5	protein_coding	biological_process;molecular_function;;biological_process;molecular_function;biological_process;molecular_function	65.2	44
MSTRG.15622	ctgfa	ENSDARG00000042934	20:25441724-25444400	+	ctgfa	protein_coding	chordate embryonic development;insulin-like growth factor binding;regulation of cell growth;extracellular region;signal transduction;integrin binding;cell adhesion;cell-cell signaling;proteinaceous extracellular matrix;notochord development;endoderm development;regeneration;heparin binding;negative regulation of cell death	102.1	63
MSTRG.29445	ctsa	ENSDARG00000098114	6:55386995-55411507	-	ctsa	protein_coding	proteolysis;serine-type carboxypeptidase activity;membrane;integral component of membrane;proteolysis;serine-type carboxypeptidase activity;proteolysis;serine-type carboxypeptidase activity	89.7	50.6
MSTRG.10720	ctsba	ENSDARG00000055120	17:32670422-32677772	+	ctsba	protein_coding	;;proteolysis;hydrolase activity;peptidase activity;extracellular space;lysosome;cysteine-type peptidase activity;cysteine-type endopeptidase activity;proteolysis involved in cellular protein catabolic process;regulation of catalytic activity;dorsal/ventral pattern formation;convergent extension;fin regeneration;epiboly;;;;proteolysis;regulation of catalytic activity;cysteine-type peptidase activ…	220.6	133.5
MSTRG.11621	ctsd	ENSDARG00000057698	18:16144529-16157015	+	ctsd	protein_coding	proteolysis;hydrolase activity;peptidase activity;aspartic-type endopeptidase activity;protein catabolic process;lysosome;response to bacterium;muscle structure development;retinal pigment epithelium development;autophagy;proteolysis;aspartic-type endopeptidase activity;lysosome;response to bacterium;muscle structure development;retinal pigment epithelium development;;proteolysis;hydrolase activi…	451.7	257.1
MSTRG.6336	ctsf	ENSDARG00000063095	14:6834588-6858237	+	ctsf	protein_coding	proteolysis;negative regulation of endopeptidase activity;extracellular space;lysosome;cysteine-type endopeptidase activity;proteolysis involved in cellular protein catabolic process;cysteine-type peptidase activity;cysteine-type endopeptidase inhibitor activity;;proteolysis;negative regulation of endopeptidase activity;extracellular space;lysosome;cysteine-type endopeptidase activity;proteolysis…	240.8	152.8
MSTRG.11856	ctsh	ENSDARG00000041108	18:26437606-26444007	+	ctsh	protein_coding	proteolysis;hydrolase activity;peptidase activity;extracellular space;immune response;lysosome;cysteine-type peptidase activity;cysteine-type endopeptidase activity;proteolysis involved in cellular protein catabolic process;aminopeptidase activity;cysteine-type endopeptidase activator activity involved in apoptotic process;activation of cysteine-type endopeptidase activity involved in apoptotic p…	39.2	21.4
MSTRG.27516	ctsla	ENSDARG00000007836	5:44204638-44210767	+	ctsla	protein_coding	proteolysis;hydrolase activity;peptidase activity;extracellular space;lysosome;cysteine-type peptidase activity;cysteine-type endopeptidase activity;proteolysis involved in cellular protein catabolic process;proteolysis;cysteine-type peptidase activity;proteolysis;cysteine-type peptidase activity;	1084.1	587.1
MSTRG.4128	ctslb	ENSDARG00000039173	12:16495264-16497883	-	ctslb	protein_coding	proteolysis;hydrolase activity;peptidase activity;extracellular space;lysosome;cysteine-type peptidase activity;cysteine-type endopeptidase activity;proteolysis involved in cellular protein catabolic process;extracellular region	68.3	34.4
MSTRG.6955	ctso	ENSDARG00000052855	14:36411719-36422988	-	ctso	protein_coding	proteolysis;extracellular space;lysosome;cysteine-type endopeptidase activity;proteolysis involved in cellular protein catabolic process;cysteine-type peptidase activity	12.5	6.4
MSTRG.9304	ctss2.2	ENSDARG00000013771	16:29579850-29585354	+	ctss2.2	protein_coding	proteolysis;hydrolase activity;peptidase activity;extracellular space;immune response;lysosome;cysteine-type peptidase activity;cysteine-type endopeptidase activity;proteolysis involved in cellular protein catabolic process;antigen processing and presentation;basement membrane disassembly;;	5.8	1.9
MSTRG.29297	ctsz	ENSDARG00000043081	6:49772719-49782709	+	ctsz	protein_coding	proteolysis;extracellular space;lysosome;cysteine-type endopeptidase activity;proteolysis involved in cellular protein catabolic process;cysteine-type peptidase activity;angiogenesis;;proteolysis;cysteine-type peptidase activity;angiogenesis	64.3	42.2
MSTRG.10719	CU019637.1	ENSDARG00000097530	17:32655499-32668592	-	CU019637.1	protein_coding	membrane;integral component of membrane	8.2	5.3
MSTRG.18150	si:ch1073-467m9.2	ENSDARG00000094409	22:11585094-11593646	+	CU463033.1	antisense_RNA		22.9	13
MSTRG.8891	si:dkey-237p10.2	ENSDARG00000097425	16:14526226-14527282	-	CU638870.1	lincRNA		27.8	11.4
MSTRG.18676	si:ch73-304f21.2	ENSDARG00000097611	22:34652091-34678717	+	CU896691.2	processed_transcript	;	6	2.2
MSTRG.24111	si:ch73-134b5.6	ENSDARG00000097073	4:3432684-3442775	-	CU928073.1	antisense_RNA		1.9	0.2
MSTRG.13639	si:ch211-163f10.4	ENSDARG00000095840	2:1828565-1829833	-	CU929426.1	antisense_RNA		6	1.2
MSTRG.27343	CU984579.1	ENSDARG00000089543	5:36888191-36896815	+	CU984579.1	protein_coding	membrane;integral component of membrane	16	9.8
MSTRG.26942	cx39.9	ENSDARG00000004082	5:23126629-23132786	+	cx39.9	protein_coding	plasma membrane;membrane;integral component of membrane;cell junction;slow-twitch skeletal muscle fiber contraction;cell communication;gap junction;cell communication by electrical coupling;connexin complex;plasma membrane;membrane;integral component of membrane;cell junction;slow-twitch skeletal muscle fiber contraction;cell communication;gap junction;cell communication by electrical coupling;co…	11	4.5
MSTRG.1984	cxadr	ENSDARG00000043658	10:27134330-27196527	+	cxadr	protein_coding	plasma membrane;membrane;integral component of membrane;cell junction;bicellular tight junction;cell adhesion;cell surface;kidney development;adherens junction;basolateral plasma membrane;virus receptor activity;viral entry into host cell;plasma membrane;membrane;integral component of membrane;cell junction;bicellular tight junction;cell adhesion;cell surface;kidney development;adherens junction;…	281.8	166.5
MSTRG.18526	cxcl12b	ENSDARG00000055100	22:27067102-27083041	-	cxcl12b	protein_coding	hemopoiesis;extracellular region;cell morphogenesis;chemokine activity;immune response;chemokine-mediated signaling pathway;cell chemotaxis;chemotaxis;defense response;vasculogenesis;CXCR chemokine receptor binding;cell migration involved in gastrulation;sprouting angiogenesis;retinal ganglion cell axon guidance;neuron migration;chemoattractant activity;positive chemotaxis;cell migration involved…	39.6	23.8
MSTRG.32991	cxcr4b	ENSDARG00000041959	9:10721532-10723557	+	cxcr4b	protein_coding	membrane;integral component of membrane;signal transducer activity;G-protein coupled receptor activity;signal transduction;G-protein coupled receptor signaling pathway;animal organ morphogenesis;chemotaxis;response to bacterium;plasma membrane;axon guidance;retinal ganglion cell axon guidance;posterior lateral line neuromast primordium migration;germ cell migration;forebrain development;neuron mi…	41.2	17
MSTRG.11392	cyp1a	ENSDARG00000098315	18:5738730-5749620	-	cyp1a	protein_coding	metal ion binding;oxidation-reduction process;oxidoreductase activity;iron ion binding;heme binding;endoplasmic reticulum;endoplasmic reticulum membrane;oxidoreductase activity, acting on paired donors, with incorporation or reduction of molecular oxygen;intracellular membrane-bounded organelle;monooxygenase activity;oxidoreductase activity, acting on paired donors, with incorporation or reductio…	28.3	16.8
MSTRG.28453	cyp20a1	ENSDARG00000006040	6:9717139-9733919	+	cyp20a1	protein_coding	membrane;integral component of membrane;oxidation-reduction process;iron ion binding;heme binding;oxidoreductase activity, acting on paired donors, with incorporation or reduction of molecular oxygen;membrane;integral component of membrane;oxidation-reduction process;iron ion binding;heme binding;oxidoreductase activity, acting on paired donors, with incorporation or reduction of molecular oxygen	85.9	56.1
MSTRG.3980	cyp26a1	ENSDARG00000033999	12:8916918-8920510	-	cyp26a1	protein_coding	membrane;integral component of membrane;metal ion binding;oxidation-reduction process;oxidoreductase activity;iron ion binding;heme binding;oxidoreductase activity, acting on paired donors, with incorporation or reduction of molecular oxygen;monooxygenase activity;oxidation-reduction process;iron ion binding;heme binding;oxidoreductase activity, acting on paired donors, with incorporation or redu…	112.4	72.4
MSTRG.30234	cyp26b1	ENSDARG00000077121	7:25052585-25077440	+	cyp26b1	protein_coding	metal ion binding;oxidation-reduction process;oxidoreductase activity;iron ion binding;heme binding;oxidoreductase activity, acting on paired donors, with incorporation or reduction of molecular oxygen;monooxygenase activity;	99.7	69.7
MSTRG.10396	cyp26c1	ENSDARG00000056029	17:19503020-19515492	-	cyp26c1	protein_coding	metal ion binding;oxidation-reduction process;oxidoreductase activity;iron ion binding;heme binding;oxidoreductase activity, acting on paired donors, with incorporation or reduction of molecular oxygen;pectoral fin development;monooxygenase activity;vasculature development;hindbrain development;sterol metabolic process;rhombomere 4 morphogenesis;retinoic acid metabolic process;atrial cardiac musc…	67.1	39.2
MSTRG.19936	cyp2aa2	ENSDARG00000104811	23:42488796-42501420	+	cyp2aa2	protein_coding	membrane;integral component of membrane;metal ion binding;oxidation-reduction process;oxidoreductase activity;iron ion binding;heme binding;oxidoreductase activity, acting on paired donors, with incorporation or reduction of molecular oxygen;monooxygenase activity;oxidoreductase activity, acting on paired donors, with incorporation or reduction of molecular oxygen, reduced flavin or flavoprotein …	8.7	4.3
MSTRG.15635	cyp2ad3	ENSDARG00000022650	20:25649335-25652586	-	cyp2ad3	protein_coding	;metal ion binding;oxidation-reduction process;oxidoreductase activity;iron ion binding;heme binding;oxidoreductase activity, acting on paired donors, with incorporation or reduction of molecular oxygen;monooxygenase activity;oxidoreductase activity, acting on paired donors, with incorporation or reduction of molecular oxygen, reduced flavin or flavoprotein as one donor, and incorporation of one …	12.3	9.1
ENSDARG00000101423	cyp2y3	ENSDARG00000101423	15:98232-104338	-	cyp2y3	protein_coding	metal ion binding;oxidation-reduction process;oxidoreductase activity;iron ion binding;heme binding;oxidoreductase activity, acting on paired donors, with incorporation or reduction of molecular oxygen;monooxygenase activity;metal ion binding;oxidation-reduction process;oxidoreductase activity;iron ion binding;heme binding;oxidoreductase activity, acting on paired donors, with incorporation or re…	2.8	0.5
MSTRG.23400	cyp3c1	ENSDARG00000015575	3:40827384-40834724	-	cyp3c1	protein_coding	membrane;integral component of membrane;metal ion binding;oxidation-reduction process;oxidoreductase activity;iron ion binding;heme binding;oxidoreductase activity, acting on paired donors, with incorporation or reduction of molecular oxygen;monooxygenase activity;oxidation-reduction process;iron ion binding;heme binding;oxidoreductase activity, acting on paired donors, with incorporation or redu…	58.5	30.6
MSTRG.20049	cyr61	ENSDARG00000023062	23:45721160-45727562	+	cyr61	protein_coding	insulin-like growth factor binding;regulation of cell growth;extracellular region;signal transduction;integrin binding;cell adhesion;cell-cell signaling;proteinaceous extracellular matrix;heparin binding;negative regulation of cell death	70.2	48.8
MSTRG.18639	dag1	ENSDARG00000016153	22:33177320-33240231	+	dag1	protein_coding	membrane;integral component of membrane;calcium ion binding;skeletal muscle tissue development;muscle attachment;cytoskeletal anchoring at plasma membrane;muscle fiber development;skeletal muscle fiber development;T-tubule organization;sarcolemma;somatic muscle development;receptor clustering;laminin binding;dystrophin-associated glycoprotein complex;membrane;integral component of membrane;calciu…	251	170.2
MSTRG.19442	ddost	ENSDARG00000037318	23:24300745-24307820	-	ddost	protein_coding	transferase activity;membrane;integral component of membrane;transferase activity, transferring glycosyl groups;endoplasmic reticulum;endoplasmic reticulum membrane;protein glycosylation;protein N-linked glycosylation via asparagine	519.9	311.7
MSTRG.28962	ddr2a	ENSDARG00000100693	6:34976620-35049466	-	ddr2a	protein_coding	membrane;integral component of membrane;protein kinase activity;ATP binding;protein phosphorylation;protein tyrosine kinase activity;transmembrane receptor protein tyrosine kinase activity;transmembrane receptor protein tyrosine kinase signaling pathway;peptidyl-tyrosine phosphorylation;integral component of plasma membrane;protein tyrosine kinase collagen receptor activity;collagen-activated tyr…	14	8.9
ENSDARG00000044524	def6b	ENSDARG00000044524	22:961949-979519	+	def6b	protein_coding	;;	2	0.2
MSTRG.27764	derl2	ENSDARG00000042401	5:58327448-58339456	+	derl2	protein_coding	membrane;integral component of membrane;endoplasmic reticulum;endoplasmic reticulum membrane	94.7	62.6
MSTRG.32942	desma	ENSDARG00000058656	9:7537473-7560935	-	desma	protein_coding	sarcomere organization;heart contraction;Z disc;structural molecule activity;skeletal muscle tissue development;skeletal muscle organ development;intermediate filament;locomotory behavior;myofibril assembly;muscle contraction;regulation of cardiac muscle contraction;regulation of cardiac muscle contraction by calcium ion signaling;sarcomere organization;heart contraction;Z disc;structural molecul…	285.6	198.8
MSTRG.7995	dhrs13a.3	ENSDARG00000041137	15:28073892-28149434	-	dhrs13a.3	protein_coding	cellular_component;cellular_component	23.7	14
MSTRG.19377	dhrs3a	ENSDARG00000044982	23:21737080-21748128	+	dhrs3a	protein_coding	cellular_component;oxidation-reduction process;retinol metabolic process;retinol dehydrogenase activity;regulation of retinoic acid receptor signaling pathway	27.1	14.3
ENSDARG00000089463	dhx58	ENSDARG00000089463	3:17537381-17562065	+	dhx58	protein_coding	DNA binding;ATP binding;hydrolase activity;helicase activity	1.2	0.3
MSTRG.20187	dia1b	ENSDARG00000055629	24:5623833-5684470	-	dia1b	protein_coding	extracellular space;regulation of phosphatidylinositol 3-kinase signaling;cardiac muscle cell proliferation;COPI vesicle coat	31	21.7
MSTRG.17615	dkc1	ENSDARG00000016484	21:43706840-43721295	+	dkc1	protein_coding	definitive hemopoiesis;rRNA processing;RNA binding;pseudouridine synthase activity;pseudouridine synthesis;RNA modification;RNA processing;definitive hemopoiesis;rRNA processing;mRNA pseudouridine synthesis;box H/ACA snoRNA 3'-end processing;rRNA pseudouridine synthesis;snRNA pseudouridine synthesis;box H/ACA snoRNP complex	695.3	469
MSTRG.21422	dkk3b	ENSDARG00000070683	25:16036180-16050451	-	dkk3b	protein_coding	extracellular region;multicellular organism development;negative regulation of Wnt signaling pathway	11.6	3.9
MSTRG.33684	dnajc10	ENSDARG00000074727	9:45069013-45096601	-	dnajc10	protein_coding	cell;cell redox homeostasis	97	53.6
MSTRG.28081	dnajc25	ENSDARG00000067613	5:69178330-69187449	+	dnajc25	protein_coding	membrane;integral component of membrane	65.1	38.8
MSTRG.33366	dnajc3a	ENSDARG00000041110	9:29673297-29687170	-	dnajc3a	protein_coding	cellular_component;	30.9	19.2
MSTRG.30077	dnajc3b	ENSDARG00000017874	7:20371259-20556829	-	dnajc3b	protein_coding	;;	42.8	28.1
MSTRG.15289	dsc2l	ENSDARG00000039677	20:7272555-7303958	-	dsc2l	protein_coding	membrane;plasma membrane;integral component of membrane;calcium ion binding;heart development;cell adhesion;homophilic cell adhesion via plasma membrane adhesion molecules;convergent extension involved in gastrulation;epiboly involved in gastrulation with mouth forming second;desmosome assembly;	17.3	7.9
MSTRG.15290	dsg2.1	ENSDARG00000076945	20:7337748-7360774	+	dsg2.1	processed_transcript	;;	12.6	5.5
MSTRG.3200	ece1	ENSDARG00000061737	11:27672528-27803385	-	ece1	protein_coding	membrane;integral component of membrane;proteolysis;metalloendopeptidase activity;embryonic viscerocranium morphogenesis;metallopeptidase activity;peptide hormone processing;membrane;integral component of membrane;proteolysis;metalloendopeptidase activity;embryonic viscerocranium morphogenesis;metallopeptidase activity;peptide hormone processing;membrane;integral component of membrane;proteolysis…	56.8	31.8
MSTRG.8748	ecm1b	ENSDARG00000105239	16:9822948-9834530	+	ecm1b	protein_coding	signal transduction;extracellular region;extracellular space;	27.9	14.9
MSTRG.18116	ecm2	ENSDARG00000071549	22:10461255-10473098	-	ecm2	protein_coding	extracellular space;proteinaceous extracellular matrix;heparin binding;collagen V binding	4.1	1.8
MSTRG.12767	edn2	ENSDARG00000070578	19:15372351-15377634	-	edn2	protein_coding	extracellular region;vasoconstriction;regulation of vasoconstriction	8.2	3.2
MSTRG.704	ednraa	ENSDARG00000011876	1:35933575-35970328	+	ednraa	protein_coding	;cartilage development;regulation of proton transport;membrane;integral component of membrane;signal transducer activity;G-protein coupled receptor activity;signal transduction;G-protein coupled receptor signaling pathway;vasoconstriction;endothelin receptor activity;regulation of blood pressure;enteric nervous system development;cartilage development;endothelin receptor signaling pathway;regulat…	45.5	21.1
MSTRG.29190	eevs	ENSDARG00000087873	6:43440538-43451477	-	eevs	protein_coding		7.1	2.7
MSTRG.12599	efna1a	ENSDARG00000030326	19:8562877-8583396	+	efna1a	protein_coding	membrane;integral component of membrane;ephrin receptor binding;axon guidance;ephrin receptor signaling pathway;anchored component of plasma membrane;angiogenesis	42.5	29
MSTRG.27297	efnb1	ENSDARG00000007723	5:35670863-35728535	-	efnb1	protein_coding	membrane;integral component of membrane;plasma membrane;ephrin receptor binding;axon guidance;ephrin receptor signaling pathway;embryonic liver development;optic vesicle morphogenesis	101.6	69.2
MSTRG.33891	egfl6	ENSDARG00000045958	9:54688229-54723923	+	egfl6	protein_coding	membrane;calcium ion binding;notochord development;extracellular matrix organization;regulation of Notch signaling pathway	25.6	14.6
MSTRG.13728	egfra	ENSDARG00000013847	2:3864880-3989336	+	egfra	protein_coding	membrane;ATP binding;protein phosphorylation;transmembrane receptor protein tyrosine kinase activity;transmembrane receptor protein tyrosine kinase signaling pathway;peptidyl-tyrosine phosphorylation;blood vessel lumenization;membrane;integral component of membrane;nucleotide binding;ATP binding;protein kinase activity;protein phosphorylation;transmembrane receptor protein tyrosine kinase activit…	21.6	12.6
MSTRG.14065	elovl1a	ENSDARG00000099960	2:19514901-19566048	+	elovl1a	protein_coding	transferase activity;membrane;integral component of membrane;lipid metabolic process;endoplasmic reticulum;endoplasmic reticulum membrane;integral component of endoplasmic reticulum membrane;fatty acid metabolic process;fatty acid biosynthetic process;sphingolipid biosynthetic process;very long-chain fatty acid biosynthetic process;3-oxo-arachidoyl-CoA synthase activity;3-oxo-cerotoyl-CoA synthas…	10.4	5.3
MSTRG.22970	emc10	ENSDARG00000054793	3:30110395-30117459	-	emc10	protein_coding	;;	234	157.4
MSTRG.29153	emc3	ENSDARG00000020607	6:42372463-42379771	-	emc3	protein_coding	membrane;integral component of membrane;retina development in camera-type eye;ER membrane protein complex;photoreceptor cell maintenance;Golgi apparatus;protein folding in endoplasmic reticulum;trans-Golgi network transport vesicle;;membrane;integral component of membrane;retina development in camera-type eye;ER membrane protein complex;photoreceptor cell maintenance;Golgi apparatus;protein foldi…	255.3	162.7
MSTRG.15756	emc7	ENSDARG00000012144	20:29314945-29323252	+	emc7	protein_coding	membrane;integral component of membrane;carbohydrate binding;ER membrane protein complex;membrane;integral component of membrane;carbohydrate binding	296.9	191.2
MSTRG.22867	emp2	ENSDARG00000044588	3:26896939-26925338	+	emp2	protein_coding	plasma membrane;membrane;integral component of membrane;Golgi apparatus;cytoplasm;molecular_function;nucleus;Golgi membrane;membrane raft;apical plasma membrane;regulation of glomerular filtration;positive regulation of cell proliferation;	140.2	80.4
MSTRG.11607	endouc	ENSDARG00000078359	18:15490813-15498934	-	endouc	protein_coding	metal ion binding;RNA binding;hydrolase activity;extracellular region;nucleic acid phosphodiester bond hydrolysis;RNA phosphodiester bond hydrolysis, endonucleolytic;nuclease activity;endonuclease activity;endoribonuclease activity	240.5	126.9
MSTRG.15373	enpp1	ENSDARG00000005789	20:13507305-13625030	+	enpp1	protein_coding	membrane;integral component of membrane;scavenger receptor activity;receptor-mediated endocytosis;catalytic activity;metabolic process;immune response;polysaccharide binding;phosphate ion homeostasis;regulation of bone mineralization;membrane;integral component of membrane;nucleic acid binding;metal ion binding;scavenger receptor activity;receptor-mediated endocytosis;catalytic activity;metabolic…	27	17.1
MSTRG.16446	entpd5b	ENSDARG00000093659	20:54570892-54591658	-	entpd5b	protein_coding	hydrolase activity	10.4	5.6
MSTRG.10442	entpd6	ENSDARG00000008757	17:21082465-21103739	+	entpd6	protein_coding	membrane;integral component of membrane;hydrolase activity	179.4	104.4
MSTRG.2947	eogt	ENSDARG00000022853	11:17592014-17620809	-	eogt	protein_coding	transferase activity, transferring glycosyl groups	54.1	38.3
MSTRG.9224	epb41b	ENSDARG00000029019	16:26576173-26614727	+	epb41b	protein_coding	protein binding;structural constituent of cytoskeleton;cytoskeleton;cytoskeletal protein binding;erythrocyte differentiation;cortical actin cytoskeleton organization;embryonic hemopoiesis;actomyosin structure organization;calmodulin binding;extrinsic component of plasma membrane;	12.2	5.9
MSTRG.5073	epcam	ENSDARG00000040534	13:8508749-8511340	+	epcam	protein_coding	membrane;integral component of membrane;perinuclear region of cytoplasm;integral component of plasma membrane;basolateral plasma membrane;liver development;plasma membrane;epiboly involved in gastrulation with mouth forming second;morphogenesis of an epithelium;cell-cell adhesion;	32.5	15.1
MSTRG.29632	epdl1	ENSDARG00000076386	7:890713-902359	+	epdl1	protein_coding	extracellular region;calcium ion binding;cell-matrix adhesion	10.8	5.3
MSTRG.29223	epha2a	ENSDARG00000017354	6:45872713-45903864	-	epha2a	protein_coding	transferase activity;membrane;integral component of membrane;nucleotide binding;ATP binding;protein kinase activity;protein phosphorylation;protein tyrosine kinase activity;kinase activity;transmembrane receptor protein tyrosine kinase signaling pathway;phosphorylation;peptidyl-tyrosine phosphorylation;integral component of plasma membrane;ephrin receptor activity;ephrin receptor signaling pathwa…	258.7	170.5
MSTRG.19447	EPHA2 (1 of many)	ENSDARG00000022727	23:24421255-24468243	-	epha2b	protein_coding	transferase activity;membrane;integral component of membrane;nucleotide binding;ATP binding;protein kinase activity;protein phosphorylation;protein tyrosine kinase activity;kinase activity;transmembrane receptor protein tyrosine kinase signaling pathway;phosphorylation;peptidyl-tyrosine phosphorylation;integral component of plasma membrane;ephrin receptor activity;ephrin receptor signaling pathway	49.8	29.6
MSTRG.19996	ephb4b	ENSDARG00000027112	23:44543911-44595920	+	ephb4b	protein_coding	transferase activity;membrane;integral component of membrane;nucleotide binding;ATP binding;protein kinase activity;protein phosphorylation;protein tyrosine kinase activity;transmembrane receptor protein tyrosine kinase activity;kinase activity;phosphorylation;peptidyl-tyrosine phosphorylation;Kupffer's vesicle development;transferase activity;membrane;integral component of membrane;nucleotide bi…	35.3	20.7
MSTRG.27034	erap1b	ENSDARG00000021859	5:25633964-25647560	-	erap1b	protein_coding	metal ion binding;proteolysis;cytoplasm;signal transduction;hydrolase activity;peptidase activity;zinc ion binding;peptide binding;plasma membrane;metallopeptidase activity;cell-cell signaling;antigen processing and presentation of endogenous peptide antigen via MHC class I;endoplasmic reticulum membrane;regulation of blood pressure;aminopeptidase activity;metalloaminopeptidase activity;peptide c…	14	9.1
MSTRG.3992	erbb2	ENSDARG00000026294	12:9322478-9400384	-	erbb2	protein_coding	;transferase activity;membrane;integral component of membrane;nucleotide binding;ATP binding;protein kinase activity;protein phosphorylation;protein tyrosine kinase activity;transmembrane receptor protein tyrosine kinase activity;signal transducer, downstream of receptor, with protein tyrosine kinase activity;kinase activity;transmembrane receptor protein tyrosine kinase signaling pathway;phospho…	36.9	23.2
MSTRG.29318	ergic3	ENSDARG00000038074	6:50393828-50414978	+	ergic3	protein_coding	transport;membrane;integral component of membrane;Golgi apparatus;molecular_function;endoplasmic reticulum;endoplasmic reticulum membrane;vesicle-mediated transport;endoplasmic reticulum-Golgi intermediate compartment membrane;transport;membrane;integral component of membrane;Golgi apparatus;molecular_function;endoplasmic reticulum;endoplasmic reticulum membrane;vesicle-mediated transport;endopla…	110.7	62.1
MSTRG.5693	erlec1	ENSDARG00000086309	13:35624858-35639196	-	erlec1	protein_coding	;	85.3	56.1
MSTRG.3683	ero1b	ENSDARG00000103915	11:44241832-44262990	+	ero1b	protein_coding	oxidation-reduction process;protein disulfide isomerase activity;oxidoreductase activity, acting on a sulfur group of donors, disulfide as acceptor;endoplasmic reticulum;oxidation-reduction process;protein disulfide isomerase activity;oxidoreductase activity, acting on a sulfur group of donors, disulfide as acceptor;endoplasmic reticulum;oxidation-reduction process;endoplasmic reticulum membrane;…	42.1	26.8
MSTRG.9244	erp44	ENSDARG00000019008	16:27263147-27507723	-	erp44	protein_coding	heart development;endoplasmic reticulum;protein folding;cell redox homeostasis;protein disulfide isomerase activity;response to endoplasmic reticulum stress;regulation of cardiac muscle contraction by calcium ion signaling;heart development;endoplasmic reticulum;protein folding;cell redox homeostasis;protein disulfide isomerase activity;response to endoplasmic reticulum stress;regulation of cardi…	209.1	145.8
MSTRG.9231	esrp1	ENSDARG00000011245	16:26769430-26803277	-	esrp1	protein_coding	nucleic acid binding;RNA binding;nucleus;mRNA processing;RNA splicing;mRNA binding;regulation of RNA splicing;nucleic acid binding;RNA binding	5.1	2.7
MSTRG.28618	evpla	ENSDARG00000019808	6:17959266-17983562	+	evpla	protein_coding	structural molecule activity;cytoskeleton;intermediate filament binding;epidermis development;cornified envelope;structural molecule activity;cytoskeleton;intermediate filament binding;epidermis development;cornified envelope	6.2	3.4
MSTRG.11101	exd2	ENSDARG00000016117	17:51707633-51729624	-	exd2	protein_coding	membrane;integral component of membrane;nucleic acid binding;cytoplasm;nucleus;nucleobase-containing compound metabolic process;nucleic acid phosphodiester bond hydrolysis;3'-5' exonuclease activity;membrane;integral component of membrane;nucleic acid binding;nucleobase-containing compound metabolic process;nucleic acid phosphodiester bond hydrolysis;3'-5' exonuclease activity	33.9	23.2
MSTRG.30304	ext2	ENSDARG00000056648	7:26573081-26621420	+	ext2	protein_coding	transferase activity, transferring glycosyl groups;membrane;integral component of membrane;protein glycosylation;pectoral fin development;embryonic pectoral fin morphogenesis;sensory neuron axon guidance;cartilage development;retinal ganglion cell axon guidance;skeletal system development;odontogenesis;thymus development;glucuronosyltransferase activity;N-acetylglucosaminyl-proteoglycan 4-beta-gl…	81.8	52.1
MSTRG.13809	extl2	ENSDARG00000063191	2:7251631-7260085	-	extl2	protein_coding	transferase activity, transferring glycosyl groups;membrane;integral component of membrane;	48.5	25.1
MSTRG.27123	f11r.1	ENSDARG00000017320	5:29231082-29248619	+	f11r.1	protein_coding	membrane;integral component of membrane;protein heterodimerization activity;posterior lateral line development;hematopoietic or lymphoid organ development;regulation of hematopoietic stem cell differentiation;;;membrane;integral component of membrane;protein heterodimerization activity;posterior lateral line development;hematopoietic or lymphoid organ development;regulation of hematopoietic stem …	33.5	14.4
ENSDARG00000077540	f2rl1.2	ENSDARG00000077540	21:7316496-7322880	-	f2rl1.2	protein_coding	membrane;integral component of membrane;G-protein coupled receptor activity;G-protein coupled receptor signaling pathway;blood coagulation;thrombin-activated receptor activity;thrombin-activated receptor signaling pathway;receptor activity;membrane;integral component of membrane;G-protein coupled receptor activity;G-protein coupled receptor signaling pathway;positive regulation of Rho protein sig…	3.5	1
MSTRG.6171	f8	ENSDARG00000101385	14:988905-1022472	+	f8	protein_coding	metal ion binding;oxidoreductase activity;oxidation-reduction process;copper ion binding;platelet activation;blood coagulation;metal ion binding;oxidoreductase activity;oxidation-reduction process;copper ion binding;platelet activation;blood coagulation	6	3.9
MSTRG.22666	fam171a2	ENSDARG00000075249	3:21150110-21217930	-	fam171a2a	protein_coding	membrane;integral component of membrane	70.9	42.8
MSTRG.9385	fam26e.2	ENSDARG00000012726	16:32251630-32254698	-	fam26e.2	protein_coding	membrane;integral component of membrane;integral component of plasma membrane;cation transmembrane transport;ion transmembrane transport;cation channel activity	11.8	6.1
MSTRG.24637	fam3c	ENSDARG00000056152	4:20113016-20119857	-	fam3c	protein_coding	extracellular region;multicellular organism development	56.6	32.5
MSTRG.29334	fam65c	ENSDARG00000020979	6:51713077-51763504	+	fam65c	protein_coding	;	5.4	2.9
ENSDARG00000018923	fat2	ENSDARG00000018923	14:25806085-25879911	-	fat2	protein_coding	membrane;integral component of membrane;calcium ion binding;cell adhesion;homophilic cell adhesion via plasma membrane adhesion molecules;plasma membrane;	2.8	1.5
MSTRG.17690	faxdc2	ENSDARG00000023820	21:45802099-45813782	+	faxdc2	protein_coding	membrane;integral component of membrane;oxidoreductase activity;oxidation-reduction process;iron ion binding;endoplasmic reticulum membrane;lipid biosynthetic process;lipid metabolic process	7.2	3.6
MSTRG.17432	fgfr4	ENSDARG00000069105	21:37498712-37509505	-	fgfr4	protein_coding	transferase activity;membrane;integral component of membrane;nucleotide binding;ATP binding;protein kinase activity;protein phosphorylation;protein tyrosine kinase activity;transmembrane receptor protein tyrosine kinase activity;kinase activity;phosphorylation;peptidyl-tyrosine phosphorylation;fibroblast growth factor-activated receptor activity;positive regulation of cell proliferation;fibroblas…	181.2	114.2
MSTRG.6524	fgfrl1a	ENSDARG00000032617	14:17137260-17258120	-	fgfrl1a	protein_coding	membrane;integral component of membrane;protein binding;cartilage development;digestive tract development;eye morphogenesis;swim bladder development;fourth ventricle development;lateral ventricle development;third ventricle development	36.1	20.2
MSTRG.19490	fitm2	ENSDARG00000034568	23:25869807-25871558	-	fitm2	protein_coding	membrane;integral component of membrane;lipid storage;endoplasmic reticulum membrane	61.6	40.5
MSTRG.13391	fkbp9	ENSDARG00000005023	19:43021713-43038014	-	fkbp9	protein_coding	cytoplasm;calcium ion binding;peptidyl-prolyl cis-trans isomerase activity;FK506 binding;isomerase activity;protein peptidyl-prolyl isomerization;chaperone-mediated protein folding;	155.2	76.7
MSTRG.15987	flvcr1	ENSDARG00000031587	20:37941085-37959654	+	flvcr1	protein_coding	membrane;integral component of membrane;transmembrane transport;erythrocyte differentiation;heme metabolic process;membrane;integral component of membrane;transmembrane transport;erythrocyte differentiation;heme metabolic process	156.1	109.9
ENSDARG00000062892	foxe3	ENSDARG00000062892	8:19636569-19638220	+	foxe3	protein_coding	transcription factor activity, sequence-specific DNA binding;regulation of transcription, DNA-templated;nucleus;DNA binding;sequence-specific DNA binding;RNA polymerase II transcription factor activity, sequence-specific DNA binding;cell differentiation;regulation of transcription from RNA polymerase II promoter;eye development;lens development in camera-type eye;lens morphogenesis in camera-type…	2.9	0.7
MSTRG.27345	ltbp3	ENSDARG00000035682	5:36917524-36985323	+	FP102018.1	protein_coding	calcium ion binding;cardiac ventricle morphogenesis;outflow tract morphogenesis;regulation of smooth muscle tissue development;	31.1	17.7
MSTRG.32962	si:ch73-182o2.1	ENSDARG00000092413	9:8752185-8753030	+	FP103004.1	processed_transcript		36.4	22.4
MSTRG.27401	fras1	ENSDARG00000054619	5:38237018-38486604	+	fras1	protein_coding	membrane;integral component of membrane;embryonic viscerocranium morphogenesis;fin development;fin morphogenesis;extracellular matrix;cell communication;endoderm development;basement membrane;epithelial structure maintenance;basement membrane organization;;membrane;integral component of membrane;embryonic viscerocranium morphogenesis;fin development;fin morphogenesis;extracellular matrix;cell com…	22.5	14.6
MSTRG.686	frem3	ENSDARG00000074677	1:34882062-34921533	-	frem3	protein_coding	membrane;integral component of membrane;cell communication;basement membrane;	30.1	13.5
MSTRG.20666	FRRS1 (1 of many)	ENSDARG00000077605	24:29902374-29925048	+	frrs1b	protein_coding	membrane;integral component of membrane;biological_process;cellular_component;molecular_function;oxidation-reduction process;membrane;integral component of membrane;biological_process;cellular_component;molecular_function;oxidation-reduction process;membrane;integral component of membrane;biological_process;cellular_component;molecular_function;oxidation-reduction process	60.5	32.3
MSTRG.27430	fsta	ENSDARG00000052846	5:39904757-39910246	-	fsta	protein_coding	multicellular organism development;embryonic viscerocranium morphogenesis;dorsal/ventral pattern formation;midbrain development;otic placode formation;determination of dorsal identity;extracellular region;oocyte differentiation;;multicellular organism development;embryonic viscerocranium morphogenesis;dorsal/ventral pattern formation;midbrain development;otic placode formation;determination of do…	197.2	110.9
MSTRG.32978	fstl1b	ENSDARG00000039576	9:9757456-9864112	-	fstl1b	protein_coding	calcium ion binding;dorsal/ventral pattern formation;notochord development;regulation of BMP signaling pathway;notochord cell differentiation;;	535.7	286.3
MSTRG.13175	fuca1.2	ENSDARG00000035879	19:32901452-32906746	-	fuca1.2	protein_coding	carbohydrate metabolic process;alpha-L-fucosidase activity;fucose metabolic process	144.3	86.2
MSTRG.10147	fuca2	ENSDARG00000044073	17:6280821-6294571	-	fuca2	protein_coding	carbohydrate metabolic process;alpha-L-fucosidase activity;fucose metabolic process	55.3	33.8
MSTRG.29915	furina	ENSDARG00000062909	7:13750304-13961880	+	furina	protein_coding	membrane;integral component of membrane;serine-type endopeptidase activity;proteolysis;hydrolase activity;peptidase activity;embryonic viscerocranium morphogenesis;serine-type peptidase activity;fin morphogenesis;determination of heart left/right asymmetry;heart looping;response to bacterium;cartilage development;determination of left/right asymmetry in lateral mesoderm;determination of digestive…	83.2	61.8
MSTRG.6466	fut11	ENSDARG00000102402	14:14302537-14331148	+	fut11	protein_coding	transferase activity;membrane;integral component of membrane;transferase activity, transferring glycosyl groups;protein glycosylation;Golgi apparatus;fucosyltransferase activity;alpha-(1->3)-fucosyltransferase activity;fucosylation;Golgi membrane;Golgi cisterna membrane;transferase activity;membrane;integral component of membrane;transferase activity, transferring glycosyl groups;protein glycosyl…	38	25.6
MSTRG.32416	fzd10	ENSDARG00000068213	8:44302564-44305545	-	fzd10	protein_coding	membrane;integral component of membrane;multicellular organism development;G-protein coupled receptor activity;transmembrane signaling receptor activity;cell surface receptor signaling pathway;Wnt-protein binding;G-protein coupled receptor signaling pathway;Wnt signaling pathway;non-canonical Wnt signaling pathway;canonical Wnt signaling pathway;Wnt-activated receptor activity;epiboly	121.8	66.9
MSTRG.23011	fzd2	ENSDARG00000054438	3:31490060-31492499	+	fzd2	protein_coding	membrane;integral component of membrane;multicellular organism development;G-protein coupled receptor activity;transmembrane signaling receptor activity;cell surface receptor signaling pathway;Wnt-protein binding;Wnt-activated receptor activity;G-protein coupled receptor signaling pathway;Wnt signaling pathway;canonical Wnt signaling pathway;convergent extension involved in gastrulation;heart loo…	99.3	50
MSTRG.35301	fzd4	ENSDARG00000104117	KN150617.1:66377-75578	+	fzd4	protein_coding	membrane;integral component of membrane;multicellular organism development;transmembrane signaling receptor activity;cell surface receptor signaling pathway;Wnt signaling pathway;Wnt-activated receptor activity	22.5	13.7
MSTRG.33031	fzd7a	ENSDARG00000060004	9:13381105-13383868	-	fzd7a	protein_coding	membrane;integral component of membrane;multicellular organism development;G-protein coupled receptor activity;transmembrane signaling receptor activity;cell surface receptor signaling pathway;Wnt-protein binding;Wnt-activated receptor activity;G-protein coupled receptor signaling pathway;Wnt signaling pathway;non-canonical Wnt signaling pathway;canonical Wnt signaling pathway;cell migration invo…	257.4	145.1
MSTRG.28444	fzd7b	ENSDARG00000027589	6:9468182-9472060	-	fzd7b	protein_coding	membrane;integral component of membrane;multicellular organism development;G-protein coupled receptor activity;transmembrane signaling receptor activity;cell surface receptor signaling pathway;Wnt-protein binding;Wnt-activated receptor activity;G-protein coupled receptor signaling pathway;Wnt signaling pathway;non-canonical Wnt signaling pathway;canonical Wnt signaling pathway;convergent extensio…	56.4	39.2
MSTRG.20179	fzd8a	ENSDARG00000045444	24:4415848-4418451	-	fzd8a	protein_coding	membrane;integral component of membrane;multicellular organism development;G-protein coupled receptor activity;transmembrane signaling receptor activity;cell surface receptor signaling pathway;Wnt-protein binding;Wnt-activated receptor activity;G-protein coupled receptor signaling pathway;Wnt signaling pathway;non-canonical Wnt signaling pathway;forebrain neuron differentiation;canonical Wnt sign…	44.3	29.8
MSTRG.12125	fzd9b	ENSDARG00000014673	18:41658451-41660451	-	fzd9b	protein_coding	membrane;integral component of membrane;multicellular organism development;G-protein coupled receptor activity;transmembrane signaling receptor activity;cell surface receptor signaling pathway;Wnt-protein binding;Wnt-activated receptor activity;G-protein coupled receptor signaling pathway;Wnt signaling pathway;non-canonical Wnt signaling pathway;canonical Wnt signaling pathway;membrane;integral c…	29.7	17.8
MSTRG.15236	galca	ENSDARG00000037064	20:4726849-4750537	-	galca	protein_coding	hydrolase activity;lipid metabolic process;lipid catabolic process;hydrolase activity, acting on glycosyl bonds;metabolic process;lysosome;sphingolipid metabolic process;galactosylceramidase activity;galactosylceramide catabolic process	13.9	7.6
MSTRG.30923	galns	ENSDARG00000051853	7:55120260-55331917	-	galns	protein_coding	cellular_component;catalytic activity;metabolic process;sulfuric ester hydrolase activity;N-acetylgalactosamine-6-sulfatase activity;cellular_component;catalytic activity;metabolic process;sulfuric ester hydrolase activity;cellular_component;catalytic activity;metabolic process;sulfuric ester hydrolase activity;N-acetylgalactosamine-6-sulfatase activity	29.9	19.9
MSTRG.5387	galnt2	ENSDARG00000003829	13:23938127-24088345	-	galnt2	protein_coding	transferase activity;membrane;integral component of membrane;transferase activity, transferring glycosyl groups;Golgi apparatus;carbohydrate binding;Golgi membrane;protein glycosylation	103.2	66.4
MSTRG.723	galnt7	ENSDARG00000057303	1:37423537-37447636	+	galnt7	protein_coding	transferase activity;membrane;integral component of membrane;transferase activity, transferring glycosyl groups;Golgi apparatus;carbohydrate binding;Golgi membrane;protein glycosylation;;;	62.8	44.6
MSTRG.27215	gas1b	ENSDARG00000067984	5:31760183-31763219	-	gas1b	protein_coding	membrane;integral component of membrane	65.2	45.2
MSTRG.32	gas6	ENSDARG00000007804	1:317536-358986	-	gas6	protein_coding	extracellular region;calcium ion binding;sprouting angiogenesis;extracellular region;calcium ion binding;sprouting angiogenesis	47.1	27.6
MSTRG.3280	gb:eh507706	ENSDARG00000078959	11:30400352-30414570	+	gb:eh507706	protein_coding	membrane;ion channel activity;ion transport;ion transmembrane transport;integral component of membrane;transmembrane transport;plasma membrane;membrane depolarization during action potential;release of sequestered calcium ion into cytosol;NAADP-sensitive calcium-release channel activity;calcium ion transport;membrane;ion channel activity;ion transport;ion transmembrane transport;integral componen…	9.4	4.4
MSTRG.26945	gbgt1l1	ENSDARG00000025275	5:23198495-23212061	-	gbgt1l1	protein_coding	membrane;integral component of membrane;Golgi apparatus;carbohydrate metabolic process;transferase activity, transferring hexosyl groups;transferase activity, transferring glycosyl groups;glycolipid biosynthetic process;lipid glycosylation;vesicle;membrane;integral component of membrane;Golgi apparatus;carbohydrate metabolic process;transferase activity, transferring hexosyl groups;transferase ac…	1.1	0.2
MSTRG.18151	gcga	ENSDARG00000079296	22:11587838-11596336	-	gcga	protein_coding	extracellular region;negative regulation of apoptotic process;intracellular;hormone activity;extracellular space;adenylate cyclase-modulating G-protein coupled receptor signaling pathway;type B pancreatic cell development;glucagon receptor binding;response to starvation;protein kinase A signaling;positive regulation of insulin secretion involved in cellular response to glucose stimulus;regulation…	51.7	23.5
MSTRG.33815	gcgb	ENSDARG00000040907	9:51733860-51740174	+	gcgb	protein_coding	extracellular region;negative regulation of apoptotic process;intracellular;hormone activity;extracellular space;adenylate cyclase-modulating G-protein coupled receptor signaling pathway;glucagon receptor binding;protein kinase A signaling;positive regulation of insulin secretion involved in cellular response to glucose stimulus;response to starvation;regulation of receptor activity	307.8	120.1
MSTRG.5577	gdf10a	ENSDARG00000095378	13:31155210-31159175	+	gdf10a	protein_coding	growth factor activity;extracellular region;cytokine activity;transforming growth factor beta receptor binding;positive regulation of pathway-restricted SMAD protein phosphorylation;regulation of apoptotic process;regulation of MAPK cascade;cell development;SMAD protein signal transduction;extracellular space;BMP signaling pathway;regulation of receptor activity;	42.6	20.3
MSTRG.9539	gdf6a	ENSDARG00000053479	16:39175557-39181634	-	gdf6a	protein_coding	camera-type eye development;retina development in camera-type eye;growth factor activity;positive regulation of BMP signaling pathway;extracellular region;multicellular organism development;cytokine activity;transforming growth factor beta receptor binding;positive regulation of pathway-restricted SMAD protein phosphorylation;regulation of apoptotic process;regulation of MAPK cascade;cell develop…	17.9	9.1
MSTRG.6870	gdpd2	ENSDARG00000073870	14:32879786-32924754	-	gdpd2	protein_coding	membrane;integral component of membrane;phosphoric diester hydrolase activity;lipid metabolic process;glycerophosphodiester phosphodiesterase activity;;membrane;integral component of membrane;phosphoric diester hydrolase activity;lipid metabolic process;glycerophosphodiester phosphodiesterase activity	16	9.9
MSTRG.16965	gfi1b	ENSDARG00000079947	21:17243516-17259903	-	gfi1b	protein_coding	nucleic acid binding;regulation of transcription, DNA-templated;erythrocyte differentiation;definitive hemopoiesis;myeloid cell differentiation;nucleic acid binding;regulation of transcription, DNA-templated;erythrocyte differentiation;definitive hemopoiesis;myeloid cell differentiation	6.4	3.6
MSTRG.1786	gfra2b	ENSDARG00000044015	10:19753385-19845180	-	gfra2b	protein_coding	;receptor activity	12.2	7.1
MSTRG.1517	ggcx	ENSDARG00000067805	10:7744532-7763262	+	ggcx	protein_coding	gamma-glutamyl carboxylase activity;peptidyl-glutamic acid carboxylation;membrane;integral component of membrane;gamma-glutamyl carboxylase activity;peptidyl-glutamic acid carboxylation;membrane;integral component of membrane;gamma-glutamyl carboxylase activity;peptidyl-glutamic acid carboxylation	41.5	25.3
MSTRG.17035	ghrb	ENSDARG00000007671	21:20707462-20855258	-	ghrb	protein_coding	membrane;integral component of membrane;membrane;integral component of membrane;membrane;integral component of membrane;	11.9	8
MSTRG.15608	ginm1	ENSDARG00000021975	20:23955925-23961708	+	ginm1	protein_coding	membrane;integral component of membrane;	194.3	136.3
ENSDARG00000015076	cx44.1	ENSDARG00000015076	1:46754800-46757618	+	gja8b	protein_coding	plasma membrane;membrane;integral component of membrane;cell junction;transmembrane transport;integral component of plasma membrane;cell communication;gap junction hemi-channel activity;gap junction;connexin complex;plasma membrane;membrane;integral component of membrane;cell junction;transmembrane transport;integral component of plasma membrane;cell communication;gap junction hemi-channel activi…	2.8	1
MSTRG.1035	glb1	ENSDARG00000036415	1:51827346-51846081	+	glb1	protein_coding	;hydrolase activity;hydrolase activity, hydrolyzing O-glycosyl compounds;hydrolase activity, acting on glycosyl bonds;carbohydrate metabolic process;metabolic process;beta-galactosidase activity	20.6	12.2
MSTRG.33020	glb1l	ENSDARG00000029955	9:12875907-12894797	+	glb1l	protein_coding	hydrolase activity;hydrolase activity, hydrolyzing O-glycosyl compounds;hydrolase activity, acting on glycosyl bonds;carbohydrate metabolic process;metabolic process;vacuole;beta-galactosidase activity	35.8	21.7
MSTRG.12350	glmp	ENSDARG00000059354	19:798780-808456	-	glmp	protein_coding	membrane;integral component of membrane;molecular_function;lysosome;lysosomal membrane;	32	20.4
MSTRG.6690	gm2a	ENSDARG00000088439	14:25927110-25930546	+	gm2a	protein_coding	cellular_component;enzyme activator activity;ganglioside catabolic process;positive regulation of catalytic activity;cellular_component;enzyme activator activity;ganglioside catabolic process;positive regulation of catalytic activity	46.5	27
MSTRG.24137	gnsa	ENSDARG00000023766	4:4501083-4515371	+	gnsa	protein_coding	metal ion binding;catalytic activity;metabolic process;hydrolase activity;sulfuric ester hydrolase activity;lysosome;N-acetylglucosamine-6-sulfatase activity;glycosaminoglycan metabolic process	93.6	57.1
MSTRG.11357	golim4a	ENSDARG00000100977	18:5088689-5102711	-	golim4a	protein_coding		35.6	15.9
MSTRG.21112	golt1bb	ENSDARG00000059308	25:3216030-3221674	-	golt1bb	protein_coding	membrane;integral component of membrane;vesicle-mediated transport;membrane;integral component of membrane;vesicle-mediated transport	161.9	120.7
MSTRG.13662	gpaa1	ENSDARG00000074571	2:2339422-2356487	-	gpaa1	protein_coding	membrane;integral component of membrane;attachment of GPI anchor to protein;GPI-anchor transamidase complex;;membrane;integral component of membrane;attachment of GPI anchor to protein;GPI-anchor transamidase complex	62.4	42.6
MSTRG.17000	gpat3	ENSDARG00000016048	21:19264926-19280349	-	gpat3	protein_coding	membrane;integral component of membrane;metabolic process;transferase activity, transferring acyl groups	30.2	15.8
MSTRG.6805	gpc4	ENSDARG00000015472	14:30749837-30810834	-	gpc4	protein_coding	membrane;plasma membrane;muscle cell development;convergent extension involved in axis elongation;protein binding;proteinaceous extracellular matrix;heparan sulfate proteoglycan binding;anchored component of membrane;cell migration involved in gastrulation;convergent extension;convergent extension involved in gastrulation;cartilage development;notochord development;striated muscle cell developmen…	178.4	113.8
MSTRG.564	gpm6ba	ENSDARG00000005739	1:28157821-28241594	-	gpm6ba	protein_coding	membrane;integral component of membrane;biological_process;molecular_function;membrane;integral component of membrane;biological_process;molecular_function	97.1	62.7
MSTRG.1211	gpr108	ENSDARG00000096651	1:58369261-58373910	+	gpr108	protein_coding	membrane;integral component of membrane;;;integral component of membrane	197.3	117.5
MSTRG.19771	gpr182	ENSDARG00000036616	23:36530893-36533179	+	gpr182	protein_coding	membrane;integral component of membrane;signal transducer activity;G-protein coupled receptor activity;signal transduction;G-protein coupled receptor signaling pathway;intracellular;intracellular signal transduction	6.9	2.2
MSTRG.9897	grinab	ENSDARG00000052746	16:53602849-53629606	+	grinab	protein_coding	membrane;integral component of membrane;negative regulation of apoptotic process;negative regulation of neuron death;membrane;integral component of membrane;negative regulation of apoptotic process;negative regulation of neuron death	130	83.8
MSTRG.29145	grm2a	ENSDARG00000004150	6:42053979-42143600	-	grm2a	protein_coding	plasma membrane;membrane;integral component of membrane;signal transducer activity;G-protein coupled receptor activity;signal transduction;G-protein coupled receptor signaling pathway;plasma membrane;membrane;integral component of membrane;signal transducer activity;G-protein coupled receptor activity;signal transduction;G-protein coupled receptor signaling pathway;integral component of plasma me…	9.9	5.7
MSTRG.22955	grna	ENSDARG00000004954	3:29783585-29810515	-	grna	protein_coding	liver development;axon extension;skeletal muscle acetylcholine-gated channel clustering;plasma membrane;liver development;axon extension;skeletal muscle acetylcholine-gated channel clustering;plasma membrane;liver development;axon extension;skeletal muscle acetylcholine-gated channel clustering;plasma membrane;liver development;axon extension;skeletal muscle acetylcholine-gated channel clustering…	4.8	2
MSTRG.20825	grnb	ENSDARG00000025081	24:36451170-36476519	+	grnb	protein_coding	axon extension;axon extension	96.4	60.2
MSTRG.30994	HACD1	ENSDARG00000103744	7:58718618-58728640	+	hacd1	protein_coding	membrane;integral component of membrane;lipid metabolic process;lyase activity;endoplasmic reticulum;endoplasmic reticulum membrane;integral component of endoplasmic reticulum membrane;3-hydroxyacyl-CoA dehydratase activity;3-hydroxy-arachidoyl-CoA dehydratase activity;3-hydroxy-behenoyl-CoA dehydratase activity;3-hydroxy-lignoceroyl-CoA dehydratase activity;fatty acid metabolic process;fatty aci…	39.3	27.3
MSTRG.33564	hacd2	ENSDARG00000014806	9:38219680-38233144	-	hacd2	protein_coding	membrane;integral component of membrane;lipid metabolic process;lyase activity;endoplasmic reticulum;endoplasmic reticulum membrane;integral component of endoplasmic reticulum membrane;3-hydroxyacyl-CoA dehydratase activity;3-hydroxy-arachidoyl-CoA dehydratase activity;3-hydroxy-behenoyl-CoA dehydratase activity;3-hydroxy-lignoceroyl-CoA dehydratase activity;fatty acid metabolic process;fatty aci…	127.6	86.4
MSTRG.11703	hacd3	ENSDARG00000016038	18:18993011-19006217	+	hacd3	protein_coding	membrane;integral component of membrane;lipid metabolic process;lyase activity;endoplasmic reticulum;endoplasmic reticulum membrane;integral component of endoplasmic reticulum membrane;3-hydroxyacyl-CoA dehydratase activity;3-hydroxy-arachidoyl-CoA dehydratase activity;3-hydroxy-behenoyl-CoA dehydratase activity;3-hydroxy-lignoceroyl-CoA dehydratase activity;fatty acid metabolic process;fatty aci…	64.8	45.9
MSTRG.27545	hapln1a	ENSDARG00000089769	5:45890469-45905543	-	hapln1a	protein_coding	cell adhesion;proteinaceous extracellular matrix;extracellular matrix structural constituent;hyaluronic acid binding;skeletal system development;central nervous system development;fin regeneration;fin regeneration;cell adhesion;hyaluronic acid binding;fin regeneration	358.9	241.7
MSTRG.21523	hapln3	ENSDARG00000045802	25:19103280-19107924	+	hapln3	protein_coding	cell adhesion;proteinaceous extracellular matrix;extracellular matrix structural constituent;hyaluronic acid binding;skeletal system development;central nervous system development	17.2	8.5
MSTRG.23708	hbae3	ENSDARG00000079305	3:54891985-54893256	-	hbae3	protein_coding	transport;metal ion binding;iron ion binding;heme binding;oxygen carrier activity;oxygen transport;oxygen binding;hemoglobin complex;transport;metal ion binding;iron ion binding;heme binding;oxygen carrier activity;oxygen transport;oxygen binding;hemoglobin complex;transport;metal ion binding;iron ion binding;heme binding;oxygen carrier activity;oxygen transport;oxygen binding;hemoglobin complex	2789	901
MSTRG.4222	hbz	ENSDARG00000045142	12:20220577-20231667	+	hbae5	protein_coding	;;transport;metal ion binding;iron ion binding;heme binding;oxygen carrier activity;oxygen transport;oxygen binding;hemoglobin complex	15.7	5.2
MSTRG.23705	si:ch211-5k11.12	ENSDARG00000087390	3:54876687-54877450	+	hbbe1.3	protein_coding	transport;metal ion binding;iron ion binding;heme binding;oxygen carrier activity;oxygen transport;oxygen binding;hemoglobin complex	5956.3	2091
MSTRG.4223	hbbe2	ENSDARG00000045143	12:20227991-20228755	-	hbbe2	protein_coding	transport;metal ion binding;iron ion binding;heme binding;oxygen carrier activity;oxygen transport;oxygen binding;hemoglobin complex	132.2	33.9
MSTRG.4221	hbbe3	ENSDARG00000038147	12:20217539-20218669	-	hbbe3	protein_coding	transport;metal ion binding;iron ion binding;heme binding;oxygen carrier activity;oxygen transport;oxygen binding;hemoglobin complex	2392.9	779.6
MSTRG.6329	hbegfa	ENSDARG00000075121	14:6742203-6745213	+	hbegfa	protein_coding	membrane;integral component of membrane;retina development in camera-type eye;extracellular space;epidermal growth factor receptor signaling pathway;epidermal growth factor receptor binding;growth factor activity;positive regulation of cell proliferation;sensory epithelium regeneration;response to wounding;regulation of receptor activity;	472.7	272.4
MSTRG.4220	HBZ	ENSDARG00000045144	12:20214196-20215400	+	hbz	protein_coding	transport;metal ion binding;iron ion binding;heme binding;oxygen carrier activity;oxygen transport;oxygen binding;hemoglobin complex	40.3	13.5
MSTRG.23706	si:ch211-5k11.2	ENSDARG00000088330	3:54865772-54884490	-	HBZ	protein_coding	transport;metal ion binding;iron ion binding;heme binding;oxygen carrier activity;oxygen transport;oxygen binding;hemoglobin complex;transport;metal ion binding;iron ion binding;heme binding;oxygen carrier activity;oxygen transport;oxygen binding;hemoglobin complex;	2770.6	961.5
MSTRG.27058	hdr	ENSDARG00000004392	5:26804793-26814928	+	hdr	protein_coding	membrane;integral component of membrane;signal transduction;positive regulation of apoptotic process;plasma membrane;positive regulation of cysteine-type endopeptidase activity involved in apoptotic process;membrane;integral component of membrane;signal transduction;multicellular organism development;integral component of plasma membrane;immune response;inflammatory response;response to lipopolys…	11.9	4
MSTRG.18201	he1b	ENSDARG00000019122	22:14068583-14074620	+	he1b	protein_coding	metal ion binding;proteolysis;metalloendopeptidase activity;hydrolase activity;peptidase activity;zinc ion binding;metallopeptidase activity;hatching;metal ion binding;proteolysis;metalloendopeptidase activity;hydrolase activity;peptidase activity;zinc ion binding;metallopeptidase activity;metal ion binding;proteolysis;metalloendopeptidase activity;hydrolase activity;peptidase activity;zinc ion b…	495.2	245.9
MSTRG.15799	hebp2	ENSDARG00000042630	20:30991214-30998155	-	hebp2	protein_coding	biological_process;molecular_function;biological_process;molecular_function	88.6	45.2
MSTRG.7371	hephl1a	ENSDARG00000059231	15:2458157-2509361	+	hephl1a	protein_coding	metal ion binding;copper ion binding;plasma membrane;iron ion transport;cellular iron ion homeostasis;membrane;integral component of membrane;metal ion binding;oxidoreductase activity;oxidation-reduction process;copper ion binding;plasma membrane;iron ion transport;cellular iron ion homeostasis;	18.1	10.5
MSTRG.21604	hexa	ENSDARG00000052113	25:22119175-22143764	+	hexa	protein_coding	cellular_component;hydrolase activity;hydrolase activity, hydrolyzing O-glycosyl compounds;hydrolase activity, acting on glycosyl bonds;carbohydrate metabolic process;metabolic process;beta-N-acetylhexosaminidase activity;N-acetyl-beta-D-galactosaminidase activity;	22.8	15
MSTRG.27263	hexb	ENSDARG00000034368	5:34000552-34016485	-	hexb	protein_coding	hydrolase activity;hydrolase activity, hydrolyzing O-glycosyl compounds;hydrolase activity, acting on glycosyl bonds;carbohydrate metabolic process;metabolic process;angiogenesis;beta-N-acetylhexosaminidase activity;N-acetyl-beta-D-galactosaminidase activity;hydrolase activity, hydrolyzing O-glycosyl compounds;carbohydrate metabolic process;angiogenesis;beta-N-acetylhexosaminidase activity;;hydro…	100.4	70.9
MSTRG.14113	hhatla	ENSDARG00000039051	2:21679751-21694039	-	hhatla	protein_coding	transferase activity;membrane;integral component of membrane;transferase activity, transferring acyl groups;negative regulation of N-terminal protein palmitoylation;membrane;integral component of membrane;negative regulation of N-terminal protein palmitoylation;;membrane;integral component of membrane;negative regulation of N-terminal protein palmitoylation	72.3	34.5
MSTRG.688	hhip	ENSDARG00000060397	1:35058055-35103836	+	hhip	protein_coding	catalytic activity;fin development;integral component of membrane;negative regulation of smoothened signaling pathway;hedgehog family protein binding;negative regulation of signal transduction;negative regulation of muscle organ development;intrinsic component of plasma membrane;	32.1	18.1
MSTRG.17230	hif1al2	ENSDARG00000044550	21:27290987-27303205	-	hif1al2	protein_coding	protein dimerization activity;regulation of transcription, DNA-templated;nucleus;transcription, DNA-templated;positive regulation of transcription from RNA polymerase II promoter;RNA polymerase II transcription factor activity, sequence-specific DNA binding;protein dimerization activity;regulation of transcription, DNA-templated;nucleus;transcription, DNA-templated;positive regulation of transcri…	20.6	5.7
MSTRG.31299	HIST1H2AC (1 of many)	ENSDARG00000075220	7:73600358-73600744	+	HIST2H2AB (1 of many)	protein_coding	nucleus;DNA binding;chromosome;protein heterodimerization activity;nucleosome;chromatin silencing;nuclear chromatin;innate immune response;defense response to Gram-positive bacterium;membrane disruption in other organism;extracellular space	319.2	217.3
MSTRG.18856	hm13	ENSDARG00000037846	23:467630-480591	-	hm13	protein_coding	membrane;integral component of membrane;proteolysis;aspartic-type endopeptidase activity;lysosomal membrane;regulation of neuron apoptotic process;Golgi-associated vesicle membrane;integral component of cytoplasmic side of endoplasmic reticulum membrane;integral component of lumenal side of endoplasmic reticulum membrane;;	259	177.9
MSTRG.7844	hmbsb	ENSDARG00000055991	15:23579467-23594680	-	hmbsb	protein_coding	cytoplasm;hydroxymethylbilane synthase activity;peptidyl-pyrromethane cofactor linkage;tetrapyrrole biosynthetic process;heme biosynthetic process;hydroxymethylbilane synthase activity;peptidyl-pyrromethane cofactor linkage;tetrapyrrole biosynthetic process;hydroxymethylbilane synthase activity;tetrapyrrole biosynthetic process;hydroxymethylbilane synthase activity;peptidyl-pyrromethane cofactor …	158.2	95.3
MSTRG.16644	hmgcrb	ENSDARG00000105206	21:2480189-2507425	+	hmgcrb	protein_coding	membrane;integral component of membrane;oxidation-reduction process;oxidoreductase activity;embryonic viscerocranium morphogenesis;endoplasmic reticulum;endoplasmic reticulum membrane;heart morphogenesis;oxidoreductase activity, acting on the CH-OH group of donors, NAD or NADP as acceptor;isoprenoid biosynthetic process;neural crest cell migration;neural crest cell development;coenzyme binding;hy…	114.5	78.6
MSTRG.32784	hoxd11a	ENSDARG00000059267	9:1975021-1977293	-	hoxd11a	protein_coding	regulation of transcription, DNA-templated;DNA binding;nucleus;multicellular organism development;sequence-specific DNA binding;transcription, DNA-templated	17.8	10.1
MSTRG.30812	hsd17b12b	ENSDARG00000035872	7:49948761-50000097	-	hsd17b12b	protein_coding	membrane;integral component of membrane;lipid metabolic process;oxidoreductase activity;oxidation-reduction process;endoplasmic reticulum;endoplasmic reticulum membrane;fatty acid biosynthetic process;steroid biosynthetic process;estradiol 17-beta-dehydrogenase activity;3-oxo-arachidoyl-CoA reductase activity;3-oxo-behenoyl-CoA reductase activity;3-oxo-lignoceroyl-CoA reductase activity;3-oxo-cer…	110.2	68.1
MSTRG.24310	hsp90b1	ENSDARG00000003570	4:9835549-9842920	+	hsp90b1	protein_coding	ATP binding;unfolded protein binding;protein folding;response to hypoxia;response to stress;otolith tethering;	456.7	240.3
MSTRG.26362	hspa5	ENSDARG00000103846	5:2440676-2448586	+	hspa5	protein_coding	nucleotide binding;ATP binding;response to yeast;response to hypoxia;extracellular region	871.2	548.8
MSTRG.32227	htr1aa	ENSDARG00000093745	8:31932418-31934203	+	htr1aa	protein_coding	plasma membrane;membrane;integral component of membrane;signal transducer activity;G-protein coupled receptor activity;signal transduction;G-protein coupled receptor signaling pathway;G-protein coupled serotonin receptor activity;integral component of plasma membrane;neurotransmitter receptor activity;serotonin binding;adenylate cyclase-inhibiting serotonin receptor signaling pathway;vasoconstric…	24.5	15.3
MSTRG.18127	hyal2b	ENSDARG00000062997	22:10647299-10658538	+	hyal2b	protein_coding	;catalytic activity;hydrolase activity;hydrolase activity, acting on glycosyl bonds;carbohydrate metabolic process;metabolic process;hyalurononglucosaminidase activity	65.3	39.5
MSTRG.2059	hyou1	ENSDARG00000013670	10:29883780-29905126	+	hyou1	protein_coding	nucleotide binding;ATP binding;	264.7	158.3
MSTRG.19374	icmt	ENSDARG00000020241	23:21565600-21572423	+	icmt	protein_coding	membrane;integral component of membrane;methyltransferase activity;methylation;endoplasmic reticulum;endoplasmic reticulum membrane;protein C-terminal S-isoprenylcysteine carboxyl O-methyltransferase activity;C-terminal protein methylation	52.6	34.8
MSTRG.15275	igfbp1a	ENSDARG00000099351	20:6818827-6822741	-	igfbp1a	protein_coding	insulin-like growth factor binding;regulation of cell growth;extracellular region;cytoplasm;extracellular space;response to hypoxia;negative regulation of cell proliferation;regeneration;insulin-like growth factor I binding;insulin-like growth factor II binding;regulation of insulin-like growth factor receptor signaling pathway;	607.8	413.6
MSTRG.3604	il17rd	ENSDARG00000098359	11:42352132-42429271	+	il17rd	protein_coding	;	24.6	14.7
MSTRG.33507	ildr1b	ENSDARG00000040910	9:34451419-34459881	-	ildr1b	protein_coding	membrane;integral component of membrane;posterior lateral line development;posterior lateral line neuromast deposition;semicircular canal development	4.4	2
MSTRG.33509	ildr2	ENSDARG00000014180	9:34465307-34491527	-	ildr2	protein_coding	membrane;integral component of membrane;pancreas development;endoderm development;membrane;integral component of membrane;pancreas development;endoderm development;membrane;integral component of membrane;pancreas development;endoderm development	92.3	50.3
MSTRG.12158	ilvbl	ENSDARG00000017126	18:44775375-44798437	+	ilvbl	protein_coding	;transferase activity;membrane;integral component of membrane;metal ion binding;catalytic activity;magnesium ion binding;embryonic cranial skeleton morphogenesis;thiamine pyrophosphate binding;membrane;integral component of membrane;thiamine pyrophosphate binding	26.8	16.8
MSTRG.29253	CABZ01020207.1	ENSDARG00000086724	6:47485066-47507826	-	im:7151449	protein_coding	membrane;integral component of membrane;molecular_function	16.7	8.8
MSTRG.6422	irg1l	ENSDARG00000062788	14:11121038-11124596	-	irg1l	protein_coding	lyase activity;response to bacterium;inflammatory response to wounding;mitochondrion;lyase activity;response to bacterium;inflammatory response to wounding;2-methylcitrate dehydratase activity;aconitate decarboxylase activity;propionate metabolic process, methylcitrate cycle;	8.7	2.5
MSTRG.21609	islr2	ENSDARG00000051875	25:22523768-22541638	-	islr2	protein_coding	membrane;integral component of membrane;protein binding;;membrane;integral component of membrane;protein binding	714.7	460
MSTRG.5674	ism1	ENSDARG00000020541	13:34639163-34667481	-	ism1	protein_coding	;	48.5	24.6
MSTRG.30684	itfg1	ENSDARG00000075584	7:41645944-41871432	-	itfg1	protein_coding	membrane;integral component of membrane;biological_process;molecular_function;biological_process;molecular_function;biological_process;molecular_function	98.2	63.2
MSTRG.8889	itga10	ENSDARG00000002507	16:14389994-14463693	-	itga10	protein_coding	membrane;integral component of membrane;cell adhesion;integrin-mediated signaling pathway;integrin complex;membrane;integral component of membrane;cell adhesion;integrin-mediated signaling pathway;integrin complex	3.4	1.2
MSTRG.3918	itga3b	ENSDARG00000012824	12:5552390-5628232	-	itga3b	protein_coding	membrane;integral component of membrane;cell adhesion;integrin-mediated signaling pathway;integrin complex;fin development;fin morphogenesis	13.1	8.7
MSTRG.19680	itga5	ENSDARG00000006353	23:33521094-33631630	-	itga5	protein_coding	membrane;integral component of membrane;protein heterodimerization activity;cell adhesion;embryonic viscerocranium morphogenesis;integrin-mediated signaling pathway;integrin complex;vasculature development;skeletal system development;somitogenesis;adrenal gland development;lens morphogenesis in camera-type eye;fibronectin binding;cell migration involved in sprouting angiogenesis;somite rostral/ca…	62.7	38.7
MSTRG.32826	itga6a	ENSDARG00000042282	9:3458133-3514959	+	itga6a	protein_coding	membrane;integral component of membrane;cell adhesion;skeletal muscle tissue development;integrin-mediated signaling pathway;integrin complex;membrane;integral component of membrane;cell adhesion;skeletal muscle tissue development;integrin-mediated signaling pathway;integrin complex	86.9	58.3
MSTRG.613	itga6b	ENSDARG00000069946	1:30215219-30260789	+	itga6b	protein_coding	membrane;integral component of membrane;cell adhesion;integrin-mediated signaling pathway;integrin complex;;membrane;integral component of membrane;membrane;integral component of membrane;membrane;integral component of membrane;cell adhesion;integrin-mediated signaling pathway;integrin complex	10.9	6.1
MSTRG.33006	itgav	ENSDARG00000006314	9:11626297-11683828	-	itgav	protein_coding	membrane;integral component of membrane;protein binding;cell adhesion;integrin-mediated signaling pathway;integrin complex;cell migration involved in gastrulation;angiogenesis;Kupffer's vesicle development;blood vessel development;endothelial cell proliferation;axis elongation involved in somitogenesis;cell migration;	100.4	58
MSTRG.20118	itgb1a	ENSDARG00000071863	24:1116468-1155290	-	itgb1a	protein_coding	membrane;integral component of membrane;protein heterodimerization activity;cell adhesion;integrin-mediated signaling pathway;integrin complex;cell-matrix adhesion;receptor activity;fibronectin binding;	115.2	73.7
MSTRG.33219	itgb5	ENSDARG00000012942	9:22866634-22937145	+	itgb5	protein_coding	membrane;integral component of membrane;cell adhesion;integrin-mediated signaling pathway;integrin complex;receptor activity;;integrin complex;receptor activity;integrin-mediated signaling pathway;membrane;integral component of membrane;cell adhesion;integrin-mediated signaling pathway;integrin complex;receptor activity;membrane;integral component of membrane;cell adhesion;integrin-mediated signa…	52.7	31.3
MSTRG.24715	itih5	ENSDARG00000045517	4:25231460-25256490	+	itih5	protein_coding	serine-type endopeptidase inhibitor activity;negative regulation of endopeptidase activity;hyaluronan metabolic process;serine-type endopeptidase inhibitor activity;negative regulation of endopeptidase activity;hyaluronan metabolic process	5.9	2.8
MSTRG.28455	itm2ba	ENSDARG00000007098	6:9779986-9791319	-	itm2ba	protein_coding	membrane;integral component of membrane;Golgi apparatus;plasma membrane;nervous system development;amyloid-beta binding;extracellular exosome;negative regulation of amyloid precursor protein biosynthetic process	269.4	179.9
MSTRG.33295	itm2bb	ENSDARG00000041505	9:25520036-25535714	+	itm2bb	protein_coding	membrane;integral component of membrane;;membrane;integral component of membrane;Golgi apparatus;plasma membrane;nervous system development;amyloid-beta binding;extracellular exosome;negative regulation of amyloid precursor protein biosynthetic process	60.4	36.7
MSTRG.5659	JAG2 (1 of many)	ENSDARG00000014246	13:33378330-33442352	+	jag2a	protein_coding	membrane;integral component of membrane;calcium ion binding;multicellular organism development;Notch binding;cell communication;Notch signaling pathway	21.6	10
MSTRG.17151	jam3b	ENSDARG00000061794	21:24948365-25010386	+	jam3b	protein_coding	membrane;integral component of membrane;protein binding;myoblast fusion;membrane;integral component of membrane;protein binding;myoblast fusion;membrane;integral component of membrane;protein binding;myoblast fusion	245.4	134
MSTRG.4542	kcnj2a	ENSDARG00000019418	12:35586277-35587791	-	kcnj2a	protein_coding	membrane;transport;ion transport;integral component of membrane;integral component of plasma membrane;inward rectifier potassium channel activity;voltage-gated ion channel activity;potassium ion transport;potassium ion import;regulation of ion transmembrane transport	7.8	3.1
MSTRG.10949	kcnk3b	ENSDARG00000052898	17:45471691-45475955	+	kcnk3b	protein_coding	membrane;transport;ion transport;integral component of membrane;heart contraction;growth factor activity;integral component of plasma membrane;extracellular space;potassium ion transmembrane transport;potassium channel activity;potassium ion leak channel activity;stabilization of membrane potential;regulation of ion transmembrane transport;open rectifier potassium channel activity;regulation of r…	3.5	1
MSTRG.11010	kcnk5a	ENSDARG00000023587	17:48601140-48623364	-	kcnk5a	protein_coding	membrane;transport;ion transport;integral component of membrane;integral component of plasma membrane;potassium channel activity;potassium ion transmembrane transport;potassium ion leak channel activity;stabilization of membrane potential	38.8	24.6
MSTRG.17391	kdelc2	ENSDARG00000021408	21:35006923-35020787	+	kdelc2	protein_coding	glucosyltransferase activity;glycolipid metabolic process;endoplasmic reticulum lumen	23.6	13.4
MSTRG.3771	kdelr2b	ENSDARG00000037361	12:947209-954562	-	kdelr2b	protein_coding	membrane;integral component of membrane;ER retention sequence binding;protein retention in ER lumen;endoplasmic reticulum	160.8	107.3
MSTRG.8940	kel	ENSDARG00000076950	16:17355050-17392053	-	kel	protein_coding	membrane;integral component of membrane;proteolysis;metalloendopeptidase activity;peptide hormone processing;membrane;integral component of membrane;proteolysis;metalloendopeptidase activity;peptide hormone processing	10.2	2.9
MSTRG.28393	klf1	ENSDARG00000017400	6:7894004-7905419	+	klf1	protein_coding	nucleic acid binding;nucleus;regulation of transcription, DNA-templated;primitive erythrocyte differentiation;transcription factor activity, sequence-specific DNA binding;sequence-specific DNA binding;positive regulation of gene expression	5	1.8
MSTRG.14422	klf17	ENSDARG00000038792	2:33343304-33345470	+	klf17	protein_coding	nucleic acid binding;hemopoiesis;DNA binding;nucleus;erythrocyte differentiation;myeloid cell differentiation;positive regulation of transcription, DNA-templated;hatching;hatching gland development;negative regulation of gene expression	14	4.4
ENSDARG00000105322	klhdc7a	ENSDARG00000105322	11:28386543-28392324	-	klhdc7a	protein_coding		0.8	0.3
MSTRG.18737	kng1	ENSDARG00000022372	22:36901379-36935388	-	kng1	protein_coding	negative regulation of endopeptidase activity;cysteine-type endopeptidase inhibitor activity;cell;cranial skeletal system development;blood microparticle;positive regulation of cytosolic calcium ion concentration;negative regulation of blood coagulation;negative regulation of endopeptidase activity;cysteine-type endopeptidase inhibitor activity;cranial skeletal system development;cranial skeletal…	15.1	5.1
MSTRG.26714	kremen1	ENSDARG00000062579	5:15651372-15774817	-	kremen1	protein_coding	neuromast development;angiogenesis;liver development;posterior lateral line development;anterior lateral line neuromast hair cell differentiation;;membrane;integral component of membrane;neuromast development;angiogenesis;liver development;posterior lateral line development;anterior lateral line neuromast hair cell differentiation	27.1	18.8
MSTRG.18157	krt97	ENSDARG00000000212	22:11726358-11729424	+	krt97	protein_coding	structural molecule activity;intermediate filament	36.7	22.8
MSTRG.12505	krtt1c19e	ENSDARG00000090268	19:5422878-5429444	-	krtt1c19e	protein_coding	biological_process;structural molecule activity;intermediate filament;biological_process;structural molecule activity;intermediate filament	11.5	5
MSTRG.15144	lama2	ENSDARG00000099390	20:1883458-1959629	+	lama2	protein_coding	muscle organ development;muscle attachment;myelination in peripheral nervous system;skeletal muscle organ development	35.3	21.8
MSTRG.21789	lamb1a	ENSDARG00000101209	25:31135501-31218295	-	lamb1a	protein_coding	brain morphogenesis;muscle organ development;brain development;eye development;somite development;optokinetic behavior;fin regeneration;determination of left/right asymmetry in lateral mesoderm;notochord formation;notochord development;retinal ganglion cell axon guidance;eye morphogenesis;detection of light stimulus involved in visual perception;hypochord development;regulation of cilium assembly…	115	68
MSTRG.19338	lamb2	ENSDARG00000002084	23:20253816-20332147	-	lamb2	protein_coding	muscle attachment;somite development;basement membrane assembly	38.6	19.1
MSTRG.14462	lamc1	ENSDARG00000036279	2:35898143-35996721	+	lamc1	protein_coding	extracellular region;skeletal muscle tissue development;cell adhesion;brain morphogenesis;muscle organ development;notochord morphogenesis;proteinaceous extracellular matrix;basement membrane;brain development;eye development;somite development;optokinetic behavior;axon guidance;notochord development;retinal ganglion cell axon guidance;detection of light stimulus involved in visual perception	173	113.3
MSTRG.33515	lamp1	ENSDARG00000092610	9:34571114-34580690	+	lamp1	protein_coding	membrane;integral component of membrane;lysosome;lysosomal membrane	170	105
MSTRG.20	LAMP1	ENSDARG00000100181	1:171315-179210	+	LAMP1	protein_coding	membrane;integral component of membrane;lysosome;lysosomal membrane;membrane;integral component of membrane;lysosome;lysosomal membrane	54.4	35
MSTRG.16113	laptm4a	ENSDARG00000006397	20:43878715-43889437	-	laptm4a	protein_coding	membrane;integral component of membrane;	241.5	142.6
MSTRG.15949	lbr	ENSDARG00000014013	20:36492784-36514043	-	lbr	protein_coding	membrane;integral component of membrane;oxidation-reduction process;integral component of nuclear inner membrane;cell migration involved in gastrulation;sterol biosynthetic process;oxidoreductase activity, acting on the CH-CH group of donors, NAD or NADP as acceptor;oxidoreductase activity, acting on the CH-CH group of donors;nuclear inner membrane;membrane;integral component of membrane;oxidatio…	82.2	57.1
MSTRG.22613	ldlra	ENSDARG00000029476	3:19149569-19173949	+	ldlra	protein_coding	membrane;integral component of membrane;intracellular;calcium ion binding;low-density lipoprotein receptor activity;receptor-mediated endocytosis involved in cholesterol transport;membrane;integral component of membrane;intracellular;calcium ion binding;low-density lipoprotein receptor activity;receptor-mediated endocytosis involved in cholesterol transport	45.1	25.4
MSTRG.23415	lfng	ENSDARG00000037879	3:41775641-41785011	+	lfng	protein_coding	transferase activity;transferase activity, transferring glycosyl groups;membrane;integral component of membrane;metal ion binding;Golgi apparatus;multicellular organism development;Golgi membrane;nervous system development;cell differentiation;fin regeneration;hypochord development;integral component of Golgi membrane;O-fucosylpeptide 3-beta-N-acetylglucosaminyltransferase activity;pattern specif…	261.2	183.3
MSTRG.755	lgi2b	ENSDARG00000069701	1:39305567-39310786	+	lgi2b	protein_coding		11	6.7
MSTRG.5708	lgmn	ENSDARG00000039150	13:35913844-35924495	-	lgmn	protein_coding	proteolysis;peptidase activity;cysteine-type endopeptidase activity;vacuolar protein processing;proteolysis involved in cellular protein catabolic process;vacuole;axon regeneration;tissue regeneration;proteolysis;peptidase activity;axon regeneration;tissue regeneration	255.3	166.5
MSTRG.4142	lipf	ENSDARG00000018529	12:17036768-17079154	-	lipf	protein_coding	cellular_component;hydrolase activity;lipid catabolic process;hydrolase activity, acting on ester bonds;response to hypoxia	126.2	81.6
MSTRG.16850	lman1	ENSDARG00000069980	21:10609403-10638624	+	lman1	protein_coding	ER to Golgi vesicle-mediated transport;cytoplasm;cellular response to estrogen stimulus;mannose binding;membrane;integral component of membrane;ER to Golgi vesicle-mediated transport;cytoplasm;cellular response to estrogen stimulus;mannose binding	91	56.3
MSTRG.6695	lman2	ENSDARG00000061854	14:26115312-26127311	-	lman2	protein_coding	membrane;integral component of membrane	200.3	123.6
MSTRG.27047	lman2lb	ENSDARG00000088663	5:26284523-26293157	-	lman2lb	protein_coding	membrane;integral component of membrane	77.8	48.2
MSTRG.5770	lmbrd1	ENSDARG00000104223	13:38495627-38666171	-	lmbrd1	protein_coding	;;membrane;integral component of membrane;	54.5	33.3
MSTRG.26512	lmbrd2a	ENSDARG00000099566	5:7691642-7734513	+	lmbrd2a	protein_coding	;membrane;integral component of membrane;biological_process;molecular_function	26.6	21.8
MSTRG.17102	lmbrd2b	ENSDARG00000017312	21:22364315-22386240	+	lmbrd2b	protein_coding	membrane;integral component of membrane	58	38.6
MSTRG.24291	lmf2b	ENSDARG00000025859	4:9477584-9501930	+	lmf2b	protein_coding	membrane;integral component of membrane;molecular_function;protein maturation;endoplasmic reticulum;endoplasmic reticulum membrane	98.2	59.1
MSTRG.27623	lnpep	ENSDARG00000100394	5:51545639-51569577	-	lnpep	protein_coding	membrane;integral component of membrane;proteolysis;zinc ion binding;metallopeptidase activity;aminopeptidase activity;membrane;integral component of membrane;proteolysis;zinc ion binding;metallopeptidase activity;aminopeptidase activity	74.1	50.7
MSTRG.1799	loxl2a	ENSDARG00000044010	10:20448331-20490054	-	loxl2a	protein_coding	membrane;metal ion binding;scavenger receptor activity;receptor-mediated endocytosis;oxidation-reduction process;nucleus;oxidoreductase activity;copper ion binding;extracellular region;chromosome;transcription, DNA-templated;regulation of transcription, DNA-templated;covalent chromatin modification;oxidoreductase activity, acting on the CH-NH2 group of donors, oxygen as acceptor;proteinaceous ext…	146	80.7
MSTRG.14944	loxl5b	ENSDARG00000076904	2:55888171-55918045	+	loxl5b	protein_coding	oxidation-reduction process;copper ion binding;notochord morphogenesis;oxidoreductase activity, acting on the CH-NH2 group of donors, oxygen as acceptor;notochord development	3.6	1.3
MSTRG.7444	lpar6a	ENSDARG00000062552	15:4031916-4154438	-	lpar6a	protein_coding	membrane;integral component of membrane;signal transducer activity;G-protein coupled receptor activity;signal transduction;G-protein coupled receptor signaling pathway;positive regulation of Rho protein signal transduction;positive regulation of cytosolic calcium ion concentration involved in phospholipase C-activating G-protein coupled signaling pathway;integral component of plasma membrane;lyso…	38.1	24.2
MSTRG.8814	lpcat3	ENSDARG00000075178	16:12283535-12345460	-	lpcat3	protein_coding	membrane;integral component of membrane;biological_process;molecular_function	54.1	37.1
MSTRG.18229	lpl	ENSDARG00000087697	22:15598222-15603932	+	lpl	protein_coding	plasma membrane;membrane;hydrolase activity;lipid metabolic process;lipid catabolic process;extracellular region;anchored component of membrane;lipoprotein lipase activity;carboxylic ester hydrolase activity;heparin binding;very-low-density lipoprotein particle;chylomicron	235	126.2
MSTRG.2940	lrig1	ENSDARG00000075625	11:16195141-16261321	-	lrig1	protein_coding	membrane;integral component of membrane;membrane;integral component of membrane;;	65.8	49.9
MSTRG.7400	LRIG3	ENSDARG00000079363	15:2978599-3011650	+	lrig3	protein_coding	membrane;integral component of membrane	21.8	13
ENSDARG00000007906	lrp2b	ENSDARG00000007906	12:16083802-16180592	+	lrp2b	protein_coding	membrane;integral component of membrane;calcium ion binding;membrane;integral component of membrane;calcium ion binding;membrane;integral component of membrane;calcium ion binding	0.3	0
MSTRG.784	lrpap1	ENSDARG00000033604	1:40428694-40438659	+	lrpap1	protein_coding	heparin binding;endoplasmic reticulum;low-density lipoprotein particle receptor binding	138.7	79
MSTRG.24639	lrrc17	ENSDARG00000037960	4:20420216-20435110	-	lrrc17	protein_coding		27.4	14.4
MSTRG.16689	lrrc8aa	ENSDARG00000032188	21:4091726-4140380	+	lrrc8aa	protein_coding	membrane;integral component of membrane;cytoplasm;signal transduction;plasma membrane;regulation of anion transport;ion channel complex;volume-sensitive anion channel activity	87.3	52.8
MSTRG.14138	lrrc8da	ENSDARG00000103370	2:22839623-22846600	+	lrrc8da	protein_coding	membrane;integral component of membrane;cytoplasm;signal transduction;plasma membrane;volume-sensitive anion channel activity;regulation of anion transport;anion transmembrane transport;ion channel complex;membrane;integral component of membrane;cytoplasm;signal transduction;plasma membrane;volume-sensitive anion channel activity;regulation of anion transport;anion transmembrane transport;ion cha…	18.2	8
MSTRG.29180	lrrn1	ENSDARG00000060115	6:43078980-43094639	-	lrrn1	protein_coding	membrane;integral component of membrane;protein binding;extracellular space;proteinaceous extracellular matrix;olfactory nerve formation;olfactory placode morphogenesis	272.5	167.1
MSTRG.21580	lrrn3	ENSDARG00000077569	25:21226934-21247001	+	lrrn3a	protein_coding	membrane;integral component of membrane;membrane;integral component of membrane	49	32.7
MSTRG.8153	lsr	ENSDARG00000099291	15:34080865-34106932	-	lsr	protein_coding	membrane;integral component of membrane;molecular_function;pancreas development;endoderm development;;membrane;integral component of membrane;molecular_function;pancreas development;endoderm development;membrane;integral component of membrane;molecular_function;pancreas development;endoderm development;membrane;integral component of membrane;molecular_function;pancreas development;endoderm develo…	14.4	5.1
MSTRG.8946	m6pr	ENSDARG00000018432	16:17671938-17678906	-	m6pr	protein_coding	membrane;integral component of membrane;trans-Golgi network;mannose binding;mannose transmembrane transporter activity;protein domain specific binding;protein targeting to lysosome;mannose transport;lytic vacuole;integral component of membrane;trans-Golgi network;mannose binding;mannose transmembrane transporter activity;protein domain specific binding;protein targeting to lysosome;mannose transp…	94.9	64.9
MSTRG.6435	magt1	ENSDARG00000058062	14:12064361-12085492	-	magt1	protein_coding	transport;plasma membrane;membrane;integral component of membrane;endoplasmic reticulum;endoplasmic reticulum membrane;magnesium ion transport;protein N-linked glycosylation via asparagine;oligosaccharyltransferase complex;dolichyl-diphosphooligosaccharide-protein glycotransferase activity;;;;;	81.4	53.7
MSTRG.8746	mal2	ENSDARG00000077637	16:9781224-9785080	-	mal2	protein_coding	membrane;integral component of membrane;membrane raft;structural constituent of myelin sheath;membrane raft polarization;protein localization;myelination;transcytosis	6.4	1.6
MSTRG.3300	man2b1	ENSDARG00000001897	11:30995056-31013020	-	man2b1	protein_coding	metal ion binding;catalytic activity;hydrolase activity;hydrolase activity, acting on glycosyl bonds;carbohydrate metabolic process;metabolic process;carbohydrate binding;alpha-mannosidase activity;mannose metabolic process;protein deglycosylation;catalytic activity;carbohydrate metabolic process;alpha-mannosidase activity;mannose metabolic process;metal ion binding;catalytic activity;hydrolase a…	63.9	38.7
MSTRG.30037	MAN2B2	ENSDARG00000079463	7:19257945-19274771	-	man2b2	protein_coding	metal ion binding;catalytic activity;hydrolase activity;hydrolase activity, acting on glycosyl bonds;carbohydrate metabolic process;metabolic process;carbohydrate binding;alpha-mannosidase activity;mannose metabolic process;protein deglycosylation	31.4	17.7
MSTRG.5157	manba	ENSDARG00000008238	13:11584563-11611602	-	manba	protein_coding	hydrolase activity, hydrolyzing O-glycosyl compounds;carbohydrate metabolic process	16.9	11.7
MSTRG.18630	manf	ENSDARG00000063177	22:32274258-32280927	+	manf	protein_coding	molecular_function;extracellular space;endoplasmic reticulum;neuron projection development;dopaminergic neuron differentiation	235.7	154.4
MSTRG.1379	marveld2a	ENSDARG00000025076	10:2919880-2944236	-	marveld2a	protein_coding	membrane;integral component of membrane;molecular_function;sensory perception of sound;cell-cell junction organization;tricellular tight junction;membrane;integral component of membrane;molecular_function;sensory perception of sound;cell-cell junction organization;tricellular tight junction	18.8	9.5
MSTRG.5280	mat1a	ENSDARG00000039605	13:18497928-18506252	-	mat1a	protein_coding	transferase activity;nucleotide binding;ATP binding;metal ion binding;cytosol;methionine adenosyltransferase activity;S-adenosylmethionine biosynthetic process;one-carbon metabolic process	13.6	8.3
MSTRG.15776	mboat2b	ENSDARG00000042551	20:29788026-29840279	+	mboat2b	protein_coding	membrane;integral component of membrane;biological_process;molecular_function;membrane;integral component of membrane;biological_process;molecular_function;membrane;integral component of membrane;biological_process;molecular_function;membrane;integral component of membrane;biological_process;molecular_function	72.6	50.8
MSTRG.9375	mboat7	ENSDARG00000033436	16:32060522-32072303	+	mboat7	protein_coding	membrane;integral component of membrane	38.2	25.8
MSTRG.11781	mbtps1	ENSDARG00000014634	18:21656243-21695989	-	mbtps1	protein_coding	membrane;integral component of membrane;serine-type endopeptidase activity;proteolysis;peptidase activity;liver development;cartilage development;lipid metabolic process;endopeptidase activity;membrane;integral component of membrane;serine-type endopeptidase activity;proteolysis;liver development;cartilage development;lipid metabolic process;endopeptidase activity	109.3	82.4
MSTRG.20564	mbtps2	ENSDARG00000057577	24:25302960-25316316	-	mbtps2	protein_coding	membrane;integral component of membrane;proteolysis;metalloendopeptidase activity;cartilage development;lipid metabolic process;positive regulation of sequence-specific DNA binding transcription factor activity;ATF6-mediated unfolded protein response;positive regulation of transcription from RNA polymerase II promoter in response to endoplasmic reticulum stress	37.8	26.6
MSTRG.7835	mcamb	ENSDARG00000005368	15:23336597-23407487	-	mcamb	protein_coding	membrane;integral component of membrane;angiogenesis;convergent extension;vasculature development;axon regeneration;blood vessel development;membrane;integral component of membrane;angiogenesis;convergent extension;vasculature development;axon regeneration;blood vessel development	53.3	28
MSTRG.5071	mcfd2	ENSDARG00000039757	13:8351615-8360837	-	mcfd2	protein_coding	cellular_component;calcium ion binding	44.4	29.7
MSTRG.30604	mdka	ENSDARG00000036036	7:38895202-38906369	+	mdka	protein_coding	growth factor activity;regulation of cell cycle;neural tube formation;sensory epithelium regeneration;Golgi apparatus;regulation of receptor activity;growth factor activity;regulation of cell cycle;neural tube formation;sensory epithelium regeneration;regulation of receptor activity;growth factor activity;regulation of cell cycle;neural tube formation;sensory epithelium regeneration;regulation of…	1371.4	804.5
MSTRG.3530	megf6b	ENSDARG00000074808	11:41099681-41219725	-	megf6b	protein_coding	calcium ion binding	5	2.7
MSTRG.29862	mesdc2	ENSDARG00000063030	7:11134595-11142549	-	mesdc2	protein_coding	molecular_function;endoplasmic reticulum;protein folding;Wnt signaling pathway;positive regulation of skeletal muscle acetylcholine-gated channel clustering;protein folding;protein folding;protein folding	172.3	117.8
MSTRG.24486	mest	ENSDARG00000032319	4:15997479-16002460	-	mest	protein_coding	membrane;integral component of membrane;catalytic activity;membrane;integral component of membrane;catalytic activity	29.4	17.3
MSTRG.23871	mfsd11	ENSDARG00000102828	3:60524143-60544463	+	mfsd11	protein_coding	membrane;integral component of membrane;biological_process;molecular_function;membrane;integral component of membrane;biological_process;molecular_function;membrane;integral component of membrane;biological_process;molecular_function;membrane;integral component of membrane;biological_process;molecular_function;membrane;integral component of membrane;biological_process;molecular_function	27.9	19.1
MSTRG.19737	mfsd5	ENSDARG00000015997	23:35688139-35691457	-	mfsd5	protein_coding	transport;ion transport;plasma membrane;membrane;integral component of membrane;molybdate ion transmembrane transporter activity;molybdate ion transport;membrane;integral component of membrane;molybdate ion transmembrane transporter activity;molybdate ion transport;membrane;integral component of membrane;molybdate ion transmembrane transporter activity;molybdate ion transport	2.4	0.8
MSTRG.24391	mgst1.2	ENSDARG00000022165	4:12720116-12726664	-	mgst1.2	protein_coding	membrane;integral component of membrane	7.3	3.5
MSTRG.5887	zgc:158387	ENSDARG00000033364	13:45339277-45345099	+	mgst3b	protein_coding	membrane;integral component of membrane;endoplasmic reticulum;cellular oxidant detoxification;glutathione transferase activity;glutathione peroxidase activity;nuclear envelope	198.1	125.2
MSTRG.10508	minpp1a	ENSDARG00000057058	17:23690635-23707954	-	minpp1a	protein_coding	cellular_component;phosphatase activity;dephosphorylation;acid phosphatase activity;inositol phosphate phosphatase activity	65	43.2
MSTRG.32347	mlec	ENSDARG00000059630	8:39836940-39850585	-	mlec	protein_coding	membrane;integral component of membrane;carbohydrate binding;carbohydrate metabolic process;endoplasmic reticulum;endoplasmic reticulum membrane	121.1	80.8
MSTRG.32189	mmp11a	ENSDARG00000026325	8:30788131-30816183	+	mmp11a	protein_coding	metal ion binding;proteolysis;metalloendopeptidase activity;hydrolase activity;multicellular organism development;peptidase activity;zinc ion binding;metallopeptidase activity;extracellular matrix	19.4	10.2
MSTRG.14549	mmp14b	ENSDARG00000008388	2:38178990-38201313	+	mmp14b	protein_coding	membrane;integral component of membrane;metal ion binding;proteolysis;metalloendopeptidase activity;hydrolase activity;peptidase activity;zinc ion binding;metallopeptidase activity;extracellular matrix;cell migration involved in gastrulation;convergent extension;convergent extension involved in gastrulation;cartilage development;anterior/posterior axis specification;establishment of cell polarity…	112.6	63.6
MSTRG.30519	mmp2	ENSDARG00000017676	7:35138573-35161424	-	mmp2	protein_coding	metal ion binding;proteolysis;metalloendopeptidase activity;hydrolase activity;peptidase activity;zinc ion binding;metallopeptidase activity;extracellular matrix;lymph vessel development;retinal ganglion cell axon guidance	516.8	262.9
MSTRG.5343	mmrn2a	ENSDARG00000076135	13:22489234-22515684	-	mmrn2a	protein_coding	extracellular matrix;	25	13
MSTRG.4336	mmrn2b	ENSDARG00000073711	12:25853282-25857317	+	mmrn2b	protein_coding	extracellular matrix	48.2	23.8
MSTRG.799	mogs	ENSDARG00000060252	1:40908090-40915944	+	mogs	protein_coding	membrane;integral component of membrane;catalytic activity;mannosyl-oligosaccharide glucosidase activity;oligosaccharide metabolic process	102.4	57.6
MSTRG.1520	mpx	ENSDARG00000019521	10:7815556-7827254	-	mpx	protein_coding	cytoplasm;oxidation-reduction process;heme binding;extracellular space;peroxidase activity;response to oxidative stress;cellular oxidant detoxification;defense response;inflammatory response;response to bacterium;regulation of hydrogen peroxide metabolic process;defense response to bacterium;cytoplasm;oxidation-reduction process;heme binding;peroxidase activity;response to oxidative stress;cellul…	28.2	14.8
MSTRG.29157	mst1ra	ENSDARG00000060235	6:42478231-42508668	+	mst1ra	protein_coding	transferase activity;membrane;integral component of membrane;nucleotide binding;ATP binding;protein kinase activity;protein phosphorylation;protein tyrosine kinase activity;transmembrane receptor protein tyrosine kinase activity;kinase activity;transmembrane receptor protein tyrosine kinase signaling pathway;phosphorylation;peptidyl-tyrosine phosphorylation;transferase activity;membrane;integral …	7.5	4.7
MSTRG.13191	mtdha	ENSDARG00000014159	19:33308259-33327185	-	mtdha	protein_coding	membrane;integral component of membrane;negative regulation of apoptotic process;positive regulation of I-kappaB kinase/NF-kappaB signaling;positive regulation of angiogenesis	284.2	190.8
MSTRG.9592	mtdhb	ENSDARG00000004939	16:41767281-41782427	+	mtdhb	protein_coding	membrane;integral component of membrane;negative regulation of apoptotic process;positive regulation of I-kappaB kinase/NF-kappaB signaling;positive regulation of angiogenesis;membrane;integral component of membrane;negative regulation of apoptotic process;positive regulation of I-kappaB kinase/NF-kappaB signaling;positive regulation of angiogenesis	125.8	82.7
MSTRG.3092	mxra8a	ENSDARG00000062222	11:24192307-24221170	-	mxra8a	protein_coding	membrane;integral component of membrane;biological_process;molecular_function	5	2.1
MSTRG.17927	mydgf	ENSDARG00000071679	22:4750818-4761094	+	mydgf	protein_coding	biological_process;molecular_function;biological_process;molecular_function	68.7	43.4
MSTRG.27207	myhz2	ENSDARG00000012944	5:31606225-31617426	+	myhz2	protein_coding	nucleotide binding;ATP binding;actin binding;actin filament binding;motor activity;myosin complex;skeletal muscle fiber development;response to activity;nucleotide binding;ATP binding;actin binding;actin filament binding;motor activity;myosin complex;skeletal muscle fiber development;response to activity	428.1	224.6
MSTRG.15688	mylk4b	ENSDARG00000055412	20:26924450-26971777	-	mylk4b	protein_coding	protein kinase activity;ATP binding;protein phosphorylation;peptidyl-serine phosphorylation;intracellular signal transduction;intracellular;peptidyl-threonine phosphorylation;myosin light chain kinase activity;protein kinase activity;ATP binding;protein phosphorylation;protein kinase activity;ATP binding;protein phosphorylation	3	1.5
MSTRG.23012	mylk5	ENSDARG00000075164	3:31530412-31567584	+	mylk5	protein_coding	protein kinase activity;ATP binding;protein phosphorylation;kinase activity;phosphorylation;cellular_component;;cellular_component;nucleotide binding;ATP binding;protein kinase activity;protein phosphorylation;kinase activity;phosphorylation;cellular_component;protein serine/threonine kinase activity	21.2	10.1
MSTRG.2250	myo18aa	ENSDARG00000075752	10:37007015-37131603	-	myo18aa	protein_coding	nucleotide binding;ATP binding;actin filament binding;motor activity;myosin complex;skeletal muscle fiber development;skeletal myofibril assembly;nucleotide binding;ATP binding;actin filament binding;motor activity;myosin complex;skeletal muscle fiber development;skeletal myofibril assembly;actin filament binding;skeletal muscle fiber development;skeletal myofibril assembly;actin filament binding…	7.1	4.6
MSTRG.16886	si:dkey-228b2.5	ENSDARG00000074894	21:12952326-12958207	-	MYORG	protein_coding	membrane;integral component of membrane;hydrolase activity;hydrolase activity, hydrolyzing O-glycosyl compounds;hydrolase activity, acting on glycosyl bonds;carbohydrate metabolic process;metabolic process	14.6	8.2
MSTRG.24015	naga	ENSDARG00000099313	4:972512-978700	-	naga	protein_coding	catalytic activity;hydrolase activity;hydrolase activity, hydrolyzing O-glycosyl compounds;hydrolase activity, acting on glycosyl bonds;carbohydrate metabolic process;metabolic process	35.9	20.1
MSTRG.8838	nat14	ENSDARG00000090962	16:12741026-12745614	+	nat14	protein_coding	membrane;integral component of membrane;N-acetyltransferase activity	34.6	19.7
MSTRG.27209	ncs1a	ENSDARG00000055229	5:31667406-31845636	-	ncs1a	protein_coding	calcium ion binding;semicircular canal morphogenesis;semicircular canal development;calcium ion binding;semicircular canal morphogenesis;semicircular canal development;calcium ion binding;semicircular canal morphogenesis;semicircular canal development;calcium ion binding;semicircular canal morphogenesis;semicircular canal development	281.5	120.4
MSTRG.18896	ndnf	ENSDARG00000062936	23:2042621-2084702	-	ndnf	protein_coding	embryonic neurocranium morphogenesis	62.1	30.7
MSTRG.33225	neb	ENSDARG00000032630	9:22994269-23081969	-	neb	protein_coding	actin binding;muscle fiber development;actin binding;muscle fiber development;;;;muscle fiber development;muscle fiber development;;muscle fiber development	122.9	77.8
MSTRG.19652	nemp1	ENSDARG00000073899	23:32015509-32027112	+	nemp1	protein_coding	membrane;integral component of membrane;nuclear envelope;membrane;integral component of membrane;	27.7	15.5
MSTRG.13019	neu1	ENSDARG00000008832	19:27225985-27239424	-	neu1	protein_coding	lysosome;membrane;exo-alpha-sialidase activity;ganglioside catabolic process;oligosaccharide catabolic process;;exo-alpha-sialidase activity;exo-alpha-sialidase activity	45.5	27.6
MSTRG.6017	nid1a	ENSDARG00000068710	13:49754362-49826548	-	nid1a	protein_coding	calcium ion binding;calcium ion binding;cell-matrix adhesion	64.4	33
MSTRG.10311	nid2a	ENSDARG00000075707	17:14788993-14868825	-	nid2a	protein_coding	calcium ion binding;cell-matrix adhesion;;;;;;;calcium ion binding;cell-matrix adhesion;	129.6	78.4
ENSDARG00000059365	nipal4	ENSDARG00000059365	21:26061037-26078191	-	nipal4	protein_coding	membrane;integral component of membrane;magnesium ion transmembrane transporter activity;magnesium ion transmembrane transport;magnesium ion transport	4.7	2.2
MSTRG.6106	nkx3.2	ENSDARG00000037639	14:6196-7908	-	nkx3.2	protein_coding	regulation of transcription, DNA-templated;DNA binding;nucleus;embryonic viscerocranium morphogenesis;sequence-specific DNA binding	6.8	2.9
MSTRG.22479	nme3	ENSDARG00000100990	3:15840747-15850368	-	nme3	protein_coding	transferase activity;nucleotide binding;ATP binding;kinase activity;phosphorylation;nucleoside diphosphate kinase activity;nucleoside diphosphate phosphorylation;GTP biosynthetic process;UTP biosynthetic process;CTP biosynthetic process;cAMP biosynthetic process;transferase activity;nucleotide binding;ATP binding;kinase activity;phosphorylation;nucleoside diphosphate kinase activity;nucleoside di…	227.1	152
MSTRG.4112	nmt1b	ENSDARG00000057206	12:15624642-15633978	+	nmt1b	protein_coding	transferase activity;cytoplasm;transferase activity, transferring acyl groups;glycylpeptide N-tetradecanoyltransferase activity;N-terminal protein myristoylation;N-terminal peptidyl-glycine N-myristoylation	30.1	11
MSTRG.28592	nomo	ENSDARG00000078592	6:16546853-16590938	-	nomo	protein_coding	carbohydrate binding;regulation of signal transduction;negative regulation of nodal signaling pathway involved in determination of lateral mesoderm left/right asymmetry;endoplasmic reticulum membrane	289	163.1
MSTRG.27929	notch1b	ENSDARG00000052094	5:64998482-65103741	-	notch1b	protein_coding	integral component of membrane;regulation of transcription, DNA-templated;metal ion binding;calcium ion binding;multicellular organism development;receptor activity;cell differentiation;hematopoietic progenitor cell differentiation;Notch signaling pathway;ventral spinal cord interneuron differentiation;fin regeneration;peripheral nervous system neuron axonogenesis;lymphangiogenesis;blood vessel d…	74.8	52.9
MSTRG.31846	notch2	ENSDARG00000043130	8:19516900-19587707	+	notch2	protein_coding	membrane;integral component of membrane;regulation of transcription, DNA-templated;metal ion binding;calcium ion binding;multicellular organism development;receptor activity;cell differentiation;liver development;vasculature development;Notch signaling pathway;lymphangiogenesis;endocrine pancreas development;glucose homeostasis;cartilage development involved in endochondral bone morphogenesis;pan…	51.7	35.5
MSTRG.13730	npc1	ENSDARG00000017180	2:3992924-4036082	+	npc1	protein_coding	membrane;integral component of membrane;chordate embryonic development;lipid transporter activity;response to hypoxia;epiboly involved in gastrulation with mouth forming second;lipid transport;cholesterol transport;megakaryocyte development;membrane;integral component of membrane;chordate embryonic development;lipid transporter activity;response to hypoxia;epiboly involved in gastrulation with mo…	100.8	65.8
MSTRG.10880	npc2	ENSDARG00000090912	17:43031045-43041345	-	npc2	protein_coding	lipid metabolic process;extracellular region;endoplasmic reticulum;steroid metabolic process;cholesterol metabolic process;intracellular cholesterol transport;;lipid metabolic process;extracellular region;endoplasmic reticulum;steroid metabolic process;cholesterol metabolic process;intracellular cholesterol transport;lipid metabolic process;extracellular region;endoplasmic reticulum;steroid metab…	301.9	187.7
MSTRG.27098	npdc1b	ENSDARG00000056156	5:28270215-28315065	-	npdc1b	protein_coding	membrane;integral component of membrane;membrane;integral component of membrane	65.2	43.8
MSTRG.972	npnt	ENSDARG00000018721	1:49441627-49547182	+	npnt	protein_coding	membrane;calcium ion binding;atrioventricular valve development;heart trabecula formation;atrioventricular valve development;heart trabecula formation;;membrane;calcium ion binding;atrioventricular valve development;heart trabecula formation;membrane;calcium ion binding;atrioventricular valve development;heart trabecula formation	11.5	8.1
MSTRG.27440	npr3	ENSDARG00000035253	5:40660286-40707418	-	npr3	protein_coding	membrane;integral component of membrane;cardiac muscle cell proliferation;membrane;integral component of membrane;cardiac muscle cell proliferation	27.7	10.3
MSTRG.23824	nptx1l	ENSDARG00000074671	3:59162016-59179356	-	nptx1l	protein_coding	biological_process;cellular_component	19.4	13.5
MSTRG.12901	npvf	ENSDARG00000036227	19:20392667-20395809	+	npvf	protein_coding	neuropeptide signaling pathway;negative regulation of luteinizing hormone secretion	100.9	45.1
MSTRG.4445	nrap	ENSDARG00000009341	12:30471697-30503538	+	nrap	protein_coding	metal ion binding;cellular_component;actin binding;metal ion binding;cellular_component	28.3	13.2
MSTRG.110	nrp2a	ENSDARG00000096546	1:4908655-5048297	-	nrp2a	protein_coding	membrane;integral component of membrane;metal ion binding;semaphorin receptor activity;protein binding;multicellular organism development;vasculogenesis;axon guidance;nervous system development;cell differentiation;neural crest cell migration;vascular endothelial growth factor-activated receptor activity;angiogenesis;vascular endothelial growth factor signaling pathway;regulation of vascular endo…	153.8	109.2
MSTRG.1749	nt5c2l1	ENSDARG00000034852	10:17503254-17561599	-	nt5c2l1	protein_coding	metal ion binding;cellular response to xenobiotic stimulus;;cellular response to xenobiotic stimulus;metal ion binding;cellular response to xenobiotic stimulus;metal ion binding;dephosphorylation;cellular response to xenobiotic stimulus;5'-nucleotidase activity	41.1	13.9
ENSDARG00000071017	nt5e	ENSDARG00000071017	20:805633-827242	+	nt5e	protein_coding	nucleotide binding;metal ion binding;hydrolase activity;hydrolase activity, acting on ester bonds;nucleotide catabolic process;response to copper ion	2.2	0.5
MSTRG.22809	ntn1b	ENSDARG00000022531	3:25578166-25683274	-	ntn1b	protein_coding	extracellular region;central nervous system projection neuron axonogenesis;regulation of axon extension;dendrite development;anterior commissure morphogenesis;olfactory bulb axon guidance;extracellular region;central nervous system projection neuron axonogenesis;regulation of axon extension;dendrite development;anterior commissure morphogenesis;olfactory bulb axon guidance	26.6	16
MSTRG.30068	ntn5	ENSDARG00000036422	7:20179096-20194423	-	ntn5	protein_coding	extracellular region;;extracellular region	3.4	1.3
MSTRG.22956	nucb1	ENSDARG00000054833	3:29785973-30022394	-	nucb1	protein_coding	biological_process;calcium ion binding;biological_process;calcium ion binding;biological_process;calcium ion binding	238.3	144.3
MSTRG.30307	nucb2a	ENSDARG00000036299	7:26754042-26767264	-	nucb2a	protein_coding	calcium ion binding;response to food;calcium ion binding;response to food;calcium ion binding;response to food	310.2	195.2
MSTRG.12043	nucb2b	ENSDARG00000036291	18:38210338-38229084	+	nucb2b	protein_coding	calcium ion binding;response to food;	28	14.3
MSTRG.18964	nup210	ENSDARG00000063333	23:4544198-4618627	+	nup210	protein_coding	membrane;integral component of membrane;biological_process;molecular_function	141.1	92.1
MSTRG.20804	obscnb	ENSDARG00000022101	24:36048555-36126973	+	obscnb	protein_coding	retina development in camera-type eye;myofibril assembly;striated muscle cell development;M band;retina development in camera-type eye;myofibril assembly;striated muscle cell development;M band;retina development in camera-type eye;myofibril assembly;striated muscle cell development;M band;retina development in camera-type eye;Rho guanyl-nucleotide exchange factor activity;regulation of Rho prote…	54.1	23.9
MSTRG.33645	obsl1b	ENSDARG00000077388	9:41943048-41983030	-	obsl1b	protein_coding	actin filament binding;structural constituent of muscle;muscle alpha-actinin binding;structural molecule activity conferring elasticity;striated muscle contraction;actin filament organization;sarcomere organization;striated muscle myosin thick filament assembly;muscle myosin complex;Z disc;M band;	8	4.9
MSTRG.14646	oc90	ENSDARG00000001721	2:43093134-43110935	-	oc90	protein_coding	calcium ion binding;extracellular region;phospholipase A2 activity;phospholipid metabolic process;lipid catabolic process;arachidonic acid secretion;otolith development;calcium ion binding;extracellular region;phospholipase A2 activity;phospholipid metabolic process;lipid catabolic process;arachidonic acid secretion;otolith development;otolith development	41.6	18.7
MSTRG.1378	oclna	ENSDARG00000005108	10:2897604-2915729	-	oclna	protein_coding	membrane;integral component of membrane;bicellular tight junction;bicellular tight junction assembly	8.5	3.3
MSTRG.19057	oprl1	ENSDARG00000071209	23:8360920-8449878	-	oprl1	protein_coding	membrane;integral component of membrane;signal transducer activity;G-protein coupled receptor activity;signal transduction;G-protein coupled receptor signaling pathway;integral component of plasma membrane;neuropeptide signaling pathway;neuron projection;G-protein coupled receptor signaling pathway, coupled to cyclic nucleotide second messenger;chemical synaptic transmission;neuropeptide binding;…	9.9	5.7
MSTRG.3063	optc	ENSDARG00000014358	11:22952865-22966343	-	optc	protein_coding	extracellular space;proteinaceous extracellular matrix;axonogenesis	141.7	95.7
MSTRG.31000	ostc	ENSDARG00000104901	7:58866651-58873908	+	ostc	protein_coding	membrane;integral component of membrane	342.2	240.6
MSTRG.15843	ostm1	ENSDARG00000069808	20:32575272-32588157	+	ostm1	protein_coding	membrane;integral component of membrane	20.1	12.8
MSTRG.14599	otomp	ENSDARG00000040306	2:41654791-41669119	-	otomp	protein_coding	;	8.9	2.8
MSTRG.27463	p2rx5	ENSDARG00000004455	5:41497455-41520774	+	p2rx5	protein_coding	membrane;ion channel activity;transport;ion transport;integral component of membrane;ATP binding;integral component of plasma membrane;purinergic nucleotide receptor activity;extracellular ATP-gated cation channel activity;response to ATP;purinergic nucleotide receptor signaling pathway;excitatory postsynaptic potential;cation transmembrane transport;integral component of nuclear inner membrane;p…	8	3.8
ENSDARG00000014929	p2ry11	ENSDARG00000014929	3:54318123-54323383	+	p2ry11	protein_coding	membrane;integral component of membrane;signal transducer activity;G-protein coupled receptor activity;signal transduction;G-protein coupled receptor signaling pathway;G-protein coupled purinergic nucleotide receptor signaling pathway;G-protein coupled purinergic nucleotide receptor activity;phospholipase C-activating G-protein coupled receptor signaling pathway;ATP-activated adenosine receptor a…	5.3	1.8
MSTRG.3436	p3h1	ENSDARG00000071212	11:38813659-38843299	-	p3h1	protein_coding	oxidoreductase activity;oxidation-reduction process;iron ion binding;oxidoreductase activity, acting on paired donors, with incorporation or reduction of molecular oxygen;L-ascorbic acid binding	42.2	22.4
MSTRG.3999	p4ha1a	ENSDARG00000033537	12:9504281-9547827	+	p4ha1a	protein_coding	oxidoreductase activity;oxidation-reduction process;iron ion binding;oxidoreductase activity, acting on paired donors, with incorporation or reduction of molecular oxygen;endoplasmic reticulum;L-ascorbic acid binding;oxidoreductase activity, acting on single donors with incorporation of molecular oxygen, incorporation of two atoms of oxygen;procollagen-proline 4-dioxygenase activity;peptidyl-prol…	34.7	24.6
MSTRG.10407	p4ha1b	ENSDARG00000071082	17:20127567-20147370	-	p4ha1b	protein_coding	oxidoreductase activity;oxidation-reduction process;iron ion binding;oxidoreductase activity, acting on paired donors, with incorporation or reduction of molecular oxygen;endoplasmic reticulum;L-ascorbic acid binding;oxidoreductase activity, acting on single donors with incorporation of molecular oxygen, incorporation of two atoms of oxygen;procollagen-proline 4-dioxygenase activity;peptidyl-prol…	26.2	13.5
MSTRG.17581	p4ha2	ENSDARG00000010085	21:43102729-43136621	-	p4ha2	protein_coding	oxidoreductase activity;oxidation-reduction process;iron ion binding;oxidoreductase activity, acting on paired donors, with incorporation or reduction of molecular oxygen;endoplasmic reticulum;L-ascorbic acid binding;oxidoreductase activity, acting on single donors with incorporation of molecular oxygen, incorporation of two atoms of oxygen;procollagen-proline 4-dioxygenase activity;peptidyl-prol…	51.2	28.5
MSTRG.28683	p4hb	ENSDARG00000105116	6:21732143-21757037	-	p4hb	protein_coding	isomerase activity;endoplasmic reticulum;cell redox homeostasis;protein disulfide isomerase activity;isomerase activity;endoplasmic reticulum;cell redox homeostasis;protein disulfide isomerase activity	687.1	357.7
MSTRG.29258	padi2	ENSDARG00000044167	6:47845015-47866860	+	padi2	protein_coding	calcium ion binding;cytoplasm;vasculature development;protein-arginine deiminase activity;protein citrullination;calcium ion binding;cytoplasm;vasculature development;protein-arginine deiminase activity;protein citrullination;cytoplasm;nucleus;calcium ion binding;vasculature development;protein-arginine deiminase activity;protein citrullination;histone citrullination	26.5	17
MSTRG.13166	pag1	ENSDARG00000055875	19:32463776-32562765	-	pag1	protein_coding	membrane;integral component of membrane;intracellular;intracellular signal transduction;plasma membrane;membrane raft;negative regulation of T cell activation;	68.6	47.6
MSTRG.1460	pam	ENSDARG00000100170	10:5688306-5786067	+	pam	protein_coding	membrane;integral component of membrane;catalytic activity;oxidation-reduction process;copper ion binding;monooxygenase activity;oxidoreductase activity, acting on paired donors, with incorporation or reduction of molecular oxygen, reduced ascorbate as one donor, and incorporation of one atom of oxygen;peptide metabolic process;;membrane;integral component of membrane;catalytic activity;oxidation…	178.3	114.8
ENSDARG00000103184	PAMR1 (1 of many)	ENSDARG00000103184	7:49542281-49572133	+	PAMR1 (1 of many)	protein_coding	serine-type endopeptidase activity;proteolysis;serine-type endopeptidase activity;proteolysis	1.4	0.3
MSTRG.27404	paqr3a	ENSDARG00000017703	5:38554464-38571149	-	paqr3a	protein_coding	membrane;integral component of membrane;receptor activity	39	22
ENSDARG00000100462	paqr7a	ENSDARG00000100462	19:14099201-14100274	-	paqr7a	protein_coding	membrane;integral component of membrane	1.9	0.1
MSTRG.12576	pbxip1a	ENSDARG00000071015	19:7630929-7648304	+	pbxip1a	protein_coding	transcription corepressor activity;cell differentiation;negative regulation of transcription, DNA-templated;transcription corepressor activity;cell differentiation;negative regulation of transcription, DNA-templated;membrane;integral component of membrane;transcription corepressor activity;cell differentiation;negative regulation of transcription, DNA-templated;transcription corepressor activity;…	73.4	44.5
MSTRG.261	pcdh18a	ENSDARG00000089805	1:12574317-12584322	-	pcdh18a	protein_coding	membrane;integral component of membrane;calcium ion binding;integral component of plasma membrane;cell adhesion;homophilic cell adhesion via plasma membrane adhesion molecules;plasma membrane;cell-cell signaling;nervous system development;cell migration involved in gastrulation;epiboly involved in gastrulation with mouth forming second;calcium-dependent cell-cell adhesion via plasma membrane cell…	27.2	18
MSTRG.7015	pcdh18b	ENSDARG00000052494	14:41805003-41812535	+	pcdh18b	protein_coding	membrane;integral component of membrane;calcium ion binding;protein binding;integral component of plasma membrane;cell adhesion;homophilic cell adhesion via plasma membrane adhesion molecules;plasma membrane;nervous system development;cell-cell signaling;neuron projection morphogenesis;membrane;integral component of membrane;calcium ion binding;protein binding;cell adhesion;homophilic cell adhesi…	48.2	32.7
MSTRG.32324	pcsk5b	ENSDARG00000060518	8:39143347-39150320	-	pcsk5b	protein_coding	serine-type endopeptidase activity;proteolysis;hydrolase activity;peptidase activity;serine-type peptidase activity;serine-type endopeptidase activity;proteolysis;serine-type endopeptidase activity;proteolysis;peptidase activity	67.5	37
MSTRG.32315	pcsk5b	ENSDARG00000060518	8:38617043-38777292	-	pcsk5b	protein_coding	serine-type endopeptidase activity;proteolysis;hydrolase activity;peptidase activity;serine-type peptidase activity;serine-type endopeptidase activity;proteolysis;serine-type endopeptidase activity;proteolysis;peptidase activity	44.2	29.9
MSTRG.29831	pcsk6	ENSDARG00000104574	7:8880663-9027830	+	pcsk6	protein_coding	cellular_component;serine-type endopeptidase activity;proteolysis;cellular_component;serine-type endopeptidase activity;proteolysis;cellular_component;peptidase activity;serine-type endopeptidase activity;proteolysis;cellular_component;peptidase activity	13.9	9
MSTRG.1514	pcyox1	ENSDARG00000103052	10:7694484-7712519	-	pcyox1	protein_coding	oxidation-reduction process;oxidoreductase activity;prenylcysteine oxidase activity;oxidoreductase activity, acting on a sulfur group of donors, oxygen as acceptor;prenylcysteine catabolic process	114.6	69.7
MSTRG.21763	pdia3	ENSDARG00000102640	25:29900008-29914020	-	pdia3	protein_coding	isomerase activity;cell;cell redox homeostasis;isomerase activity;endoplasmic reticulum;cell redox homeostasis;protein disulfide isomerase activity	567.5	313.7
MSTRG.20380	pdia4	ENSDARG00000018491	24:17190263-17197039	+	pdia4	protein_coding	;isomerase activity;endoplasmic reticulum;protein folding;protein disulfide isomerase activity;cell redox homeostasis;endoplasmic reticulum lumen;response to endoplasmic reticulum stress;;isomerase activity;cell;cell redox homeostasis;isomerase activity;cell;cell redox homeostasis	245.7	125.2
MSTRG.33559	pdia5	ENSDARG00000069242	9:37945050-38030555	+	pdia5	protein_coding	hemopoiesis;endoplasmic reticulum;protein folding;cell redox homeostasis;protein disulfide isomerase activity;response to endoplasmic reticulum stress	91.6	49.4
MSTRG.19916	pdyn	ENSDARG00000087798	23:41902607-41906920	+	pdyn	protein_coding	neuropeptide signaling pathway;opioid receptor binding;plasma membrane;neuropeptide signaling pathway;chemical synaptic transmission;neuronal cell body;neuropeptide hormone activity;opioid receptor binding;dendrite;sensory perception;axon terminus;regulation of receptor activity;neuropeptide signaling pathway;opioid receptor binding	169.3	78.8
MSTRG.4895	perp	ENSDARG00000063572	13:1025245-1040404	+	perp	protein_coding	membrane;integral component of membrane;regulation of apoptotic process;response to UV;apoptotic process involved in blood vessel morphogenesis	109.2	62.3
MSTRG.20562	phex	ENSDARG00000062363	24:25270189-25297395	-	phex	protein_coding	proteolysis;metalloendopeptidase activity;membrane;integral component of membrane;proteolysis;metalloendopeptidase activity;metallopeptidase activity;;	15.1	7.5
MSTRG.13841	pigk	ENSDARG00000024479	2:9263880-9340492	+	pigk	protein_coding	membrane;integral component of membrane;proteolysis;peptidase activity;attachment of GPI anchor to protein;GPI-anchor transamidase complex;GPI-anchor transamidase activity;protein localization to cell surface;detection of mechanical stimulus involved in sensory perception of touch	86.8	58.3
MSTRG.22860	pigq	ENSDARG00000038097	3:26661675-26675161	-	pigq	protein_coding	membrane;integral component of membrane;GPI anchor biosynthetic process;phosphatidylinositol N-acetylglucosaminyltransferase activity;glycosylphosphatidylinositol-N-acetylglucosaminyltransferase (GPI-GnT) complex	35.6	23.8
MSTRG.19120	pigt	ENSDARG00000075842	23:12426929-12477064	+	pigt	protein_coding	gastrulation;attachment of GPI anchor to protein;GPI-anchor transamidase complex;GPI-anchor transamidase activity;gastrulation;GPI-anchor transamidase complex;attachment of GPI anchor to protein	102.3	67.4
MSTRG.2799	pimr94	ENSDARG00000058663	11:11859103-11866374	+	pimr94	protein_coding	membrane;integral component of membrane;protein kinase activity;ATP binding;protein phosphorylation;membrane;integral component of membrane;nucleotide binding;ATP binding;protein kinase activity;protein serine/threonine kinase activity;protein phosphorylation;regulation of mitotic cell cycle;negative regulation of apoptotic process;protein autophosphorylation;cytoplasm	1.9	0.3
MSTRG.5447	pkd2l1	ENSDARG00000022503	13:25324869-25340926	+	pkd2l1	protein_coding	membrane;integral component of membrane;calcium ion binding;calcium channel activity;detection of mechanical stimulus;calcium ion transmembrane transport;response to mechanical stimulus;mechanosensory behavior	27.5	17
MSTRG.21745	pkmb	ENSDARG00000099860	25:28716900-28752870	+	pkmb	protein_coding	transferase activity;kinase activity;phosphorylation;catalytic activity;magnesium ion binding;pyruvate kinase activity;potassium ion binding;glycolytic process	7.8	2.3
MSTRG.244	pla2g12a	ENSDARG00000070454	1:11374484-11377999	-	pla2g12a	protein_coding	extracellular region;calcium ion binding;phospholipase A2 activity;phospholipid metabolic process;lipid catabolic process;arachidonic acid secretion;extracellular region;calcium ion binding;phospholipase A2 activity;phospholipid metabolic process;lipid catabolic process;arachidonic acid secretion	27.1	20.7
MSTRG.22099	plbd1	ENSDARG00000063313	3:3955039-3999334	+	plbd1	protein_coding	biological_process;cellular_component;molecular_function;biological_process;cellular_component;molecular_function	24.8	16.1
MSTRG.12202	pld3	ENSDARG00000068199	18:46265151-46282560	-	pld3	protein_coding	membrane;integral component of membrane;catalytic activity	20.6	13.3
MSTRG.8653	plecb	ENSDARG00000021987	16:5352142-5597848	+	plecb	protein_coding	actin binding;skeletal muscle tissue development;cytoskeleton;locomotory behavior;myofibril assembly;;;;;actin binding;skeletal muscle tissue development;cytoskeleton;locomotory behavior;myofibril assembly;actin binding;skeletal muscle tissue development;cytoskeleton;locomotory behavior;myofibril assembly	52.8	36.6
MSTRG.32499	plod1a	ENSDARG00000059746	8:47861081-47906825	+	plod1a	protein_coding	oxidoreductase activity;oxidation-reduction process;iron ion binding;oxidoreductase activity, acting on paired donors, with incorporation or reduction of molecular oxygen;endoplasmic reticulum;fin development;fin morphogenesis;L-ascorbic acid binding;procollagen-lysine 5-dioxygenase activity;fin development;fin morphogenesis;;oxidoreductase activity;oxidation-reduction process;iron ion binding;ox…	51	24.9
MSTRG.20186	plod2	ENSDARG00000011821	24:5205966-5282920	+	plod2	protein_coding	;;oxidoreductase activity;oxidation-reduction process;iron ion binding;oxidoreductase activity, acting on paired donors, with incorporation or reduction of molecular oxygen;endoplasmic reticulum;collagen trimer;L-ascorbic acid binding;skeletal muscle fiber development;notochord development;skeletal system development;procollagen-lysine 5-dioxygenase activity;dioxygenase activity;collagen fibril o…	91.1	47.1
MSTRG.6463	plp1a	ENSDARG00000103732	14:14271683-14291136	+	plp1a	protein_coding	membrane;integral component of membrane;molecular_function;myelination	34	22.1
MSTRG.32534	plp2	ENSDARG00000036630	8:49322016-49356619	-	plp2	protein_coding	membrane;integral component of membrane;endoplasmic reticulum membrane	154.2	103
MSTRG.27892	plpp7	ENSDARG00000103712	5:63687581-63697617	+	plpp7	protein_coding	membrane;integral component of membrane;nucleus;endoplasmic reticulum;endoplasmic reticulum membrane;nuclear envelope	25.7	17.2
MSTRG.24444	plxnb2a	ENSDARG00000003811	4:14451653-14532812	-	plxnb2a	protein_coding	membrane;integral component of membrane;semaphorin receptor activity;signal transduction;semaphorin-plexin signaling pathway;sprouting angiogenesis;membrane;integral component of membrane;semaphorin receptor activity;signal transduction;semaphorin-plexin signaling pathway;sprouting angiogenesis;membrane;integral component of membrane;semaphorin receptor activity;signal transduction;semaphorin-ple…	107.9	73
MSTRG.4579	pmp22b	ENSDARG00000060457	12:37100594-37124929	-	pmp22b	protein_coding	membrane;integral component of membrane;biological_process;molecular_function;biological_process;molecular_function	127.2	67.5
MSTRG.16902	pnpla7a	ENSDARG00000062986	21:13517511-13565556	-	pnpla7a	protein_coding	membrane;integral component of membrane;metabolic process;hydrolase activity;lipid metabolic process;lipid catabolic process;endoplasmic reticulum;developmental process;lysophospholipase activity;;membrane;integral component of membrane;membrane;integral component of membrane	56.3	36.8
MSTRG.33611	pofut2	ENSDARG00000045175	9:41049301-41072147	-	pofut2	protein_coding	transferase activity;membrane;integral component of membrane;transferase activity, transferring glycosyl groups;carbohydrate metabolic process;peptide-O-fucosyltransferase activity;protein O-linked fucosylation;fucose metabolic process	58.5	30.5
MSTRG.558	poglut1	ENSDARG00000053463	1:28071045-28085742	-	poglut1	protein_coding	;;positive regulation of Notch signaling pathway;glycolipid metabolic process;endoplasmic reticulum lumen;UDP-glucosyltransferase activity;UDP-xylosyltransferase activity;protein O-linked glycosylation	68	43.1
MSTRG.28928	pomgnt1	ENSDARG00000052025	6:33092149-33111076	+	pomgnt1	protein_coding	membrane;integral component of membrane;protein glycosylation;acetylglucosaminyltransferase activity;protein glycosylation;acetylglucosaminyltransferase activity	52	38.9
MSTRG.8710	popdc3	ENSDARG00000058551	16:7736559-7741361	+	popdc3	protein_coding	membrane;integral component of membrane;membrane;integral component of membrane	9.5	5.9
MSTRG.31927	porcnl	ENSDARG00000052455	8:22523051-22537534	-	porcnl	protein_coding	membrane;integral component of membrane;biological_process;molecular_function;membrane;integral component of membrane;biological_process;molecular_function	25.9	16
MSTRG.23610	ppap2d	ENSDARG00000069940	3:50511688-50576756	+	ppap2d	protein_coding	membrane;integral component of membrane;signal transduction;integral component of plasma membrane;phosphatidate phosphatase activity;lipid phosphatase activity;phospholipid metabolic process;phospholipid dephosphorylation;membrane;integral component of membrane	8.2	3.3
MSTRG.21188	ppib	ENSDARG00000092798	25:5856028-5862780	+	ppib	protein_coding	cellular_component;peptidyl-prolyl cis-trans isomerase activity;isomerase activity;protein folding;protein peptidyl-prolyl isomerization;cellular_component;peptidyl-prolyl cis-trans isomerase activity;isomerase activity;protein folding;protein peptidyl-prolyl isomerization	1462.7	937.5
MSTRG.23266	ppl	ENSDARG00000101043	3:36317932-36340128	-	ppl	protein_coding	biological_process;molecular_function;cytoskeleton;	13.1	7.2
MSTRG.9616	ppox	ENSDARG00000102167	16:42339044-42402839	-	ppox	protein_coding	oxidoreductase activity;oxidation-reduction process;mitochondrion;mitochondrial inner membrane;porphyrin-containing compound biosynthetic process;protoporphyrinogen IX biosynthetic process;oxygen-dependent protoporphyrinogen oxidase activity	27.7	12.2
MSTRG.13439	ppt1	ENSDARG00000039980	19:44145100-44161971	-	ppt1	protein_coding	lysosome;palmitoyl-(protein) hydrolase activity;palmitoyl hydrolase activity;receptor-mediated endocytosis;protein depalmitoylation;palmitoyl-(protein) hydrolase activity;palmitoyl hydrolase activity;protein depalmitoylation;palmitoyl-(protein) hydrolase activity;palmitoyl hydrolase activity;protein depalmitoylation;;lysosome;palmitoyl-(protein) hydrolase activity;palmitoyl hydrolase activity;rec…	84.1	46.7
MSTRG.12683	PQLC1	ENSDARG00000088768	19:11488961-11574452	+	PQLC1	protein_coding	membrane;integral component of membrane	27.5	18.2
MSTRG.26430	prdx4	ENSDARG00000069013	5:3965601-3985654	+	prdx4	protein_coding	oxidoreductase activity;oxidation-reduction process;cellular oxidant detoxification;cell;cell redox homeostasis;antioxidant activity;peroxiredoxin activity	130.2	84.1
ENSDARG00000001782	prkacba	ENSDARG00000001782	11:8119841-8141055	+	prkacba	protein_coding	transferase activity;nucleotide binding;ATP binding;protein kinase activity;protein serine/threonine kinase activity;protein phosphorylation;kinase activity;phosphorylation;cellular_component;transferase activity;nucleotide binding;ATP binding;protein kinase activity;protein serine/threonine kinase activity;protein phosphorylation;kinase activity;phosphorylation;cellular_component	1.3	0
MSTRG.23583	prkcsh	ENSDARG00000004470	3:48811688-48842955	+	prkcsh	protein_coding	pronephros development;liver development;endoplasmic reticulum;N-glycan processing;calcium ion binding;pronephros development;liver development;endoplasmic reticulum;N-glycan processing;membrane;integral component of membrane;pronephros development;liver development;endoplasmic reticulum;N-glycan processing;calcium ion binding;pronephros development;liver development;endoplasmic reticulum;N-glyca…	253.7	154.9
MSTRG.23036	prl	ENSDARG00000037946	3:32210203-32214186	+	prl	protein_coding	extracellular region;negative regulation of apoptotic process;hormone activity;multicellular organismal response to stress;regulation of receptor activity	18.1	7.1
ENSDARG00000016570	prlra	ENSDARG00000016570	21:11012379-11043314	+	prlra	protein_coding	membrane;integral component of membrane;cytokine receptor activity;prolactin receptor activity;prolactin signaling pathway;membrane;integral component of membrane;cytokine receptor activity;prolactin receptor activity;prolactin signaling pathway	2	0.5
MSTRG.21127	prnprs3	ENSDARG00000003705	25:3551980-3559620	+	prnprs3	protein_coding	membrane;brain morphogenesis;regulation of apoptotic process;plasma membrane;homophilic cell adhesion via plasma membrane adhesion molecules;protein homooligomerization;trigeminal motor nucleus development;posterior lateral line system development;regulation of NMDA receptor activity;membrane;brain morphogenesis;regulation of apoptotic process;plasma membrane;homophilic cell adhesion via plasma m…	187.2	123.8
MSTRG.5511	prom2	ENSDARG00000039406	13:28617484-28642825	+	prom2	protein_coding	integral component of membrane;membrane;integral component of membrane;membrane;integral component of membrane;membrane;integral component of membrane	11.1	5.6
MSTRG.34769	prp	ENSDARG00000101592	KN150214.1:31530-144310	-	prp	protein_coding	fin regeneration;blood vessel morphogenesis;embryonic caudal fin morphogenesis;caudal fin morphogenesis	9.5	5.5
MSTRG.12174	prrg4	ENSDARG00000030753	18:45669708-45678106	+	prrg4	protein_coding	membrane;integral component of membrane;extracellular region;biological_process;calcium ion binding;membrane;integral component of membrane;extracellular region;biological_process;calcium ion binding;membrane;integral component of membrane;extracellular region;biological_process;calcium ion binding;membrane;integral component of membrane;extracellular region;biological_process;calcium ion binding	18.5	13.5
MSTRG.8333	prss16	ENSDARG00000076602	15:43406162-43447243	-	prss16	protein_coding	cellular_component;proteolysis;cellular_component;serine-type peptidase activity;dipeptidyl-peptidase activity	32.3	20.3
MSTRG.9405	prss35	ENSDARG00000100691	16:33041852-33050822	+	prss35	protein_coding	serine-type endopeptidase activity;proteolysis;cellular_component;peptidase activity	48.3	26.6
MSTRG.21031	prtgb	ENSDARG00000040442	25:396320-440695	+	prtgb	protein_coding	membrane;integral component of membrane;multicellular organism development;membrane;integral component of membrane;multicellular organism development	122.5	79.4
MSTRG.4999	psap	ENSDARG00000013968	13:4876338-4900378	+	psap	protein_coding	lipid metabolic process;lysosome;sphingolipid metabolic process;lysosome;sphingolipid metabolic process;lipid metabolic process;cytoplasm;lipid metabolic process;extracellular space;G-protein coupled receptor binding;lysosome;positive regulation of catalytic activity;sphingolipid metabolic process;enzyme activator activity;lipid metabolic process;lysosome;sphingolipid metabolic process	578.9	367.1
MSTRG.997	psen2	ENSDARG00000015540	1:50405176-50418606	-	psen2	protein_coding	membrane;integral component of membrane;negative regulation of apoptotic process;nucleus;Golgi apparatus;hydrolase activity;Z disc;peptidase activity;proteolysis;integral component of plasma membrane;cell surface;melanocyte differentiation;Golgi membrane;endoplasmic reticulum;endoplasmic reticulum membrane;aspartic-type endopeptidase activity;endopeptidase activity;protein processing;mitochondria…	72.6	41.8
MSTRG.20367	ptgdsb	ENSDARG00000027088	24:16882891-16884955	-	ptgdsb.1	protein_coding	extracellular region;transport;small molecule binding;retinoic acid binding	85.1	36.7
ENSDARG00000060094	ptgis	ENSDARG00000060094	6:46566237-46587844	-	ptgis	protein_coding	membrane;integral component of membrane;metal ion binding;lipid metabolic process;oxidation-reduction process;iron ion binding;heme binding;isomerase activity;regulation of apoptotic process;endoplasmic reticulum;endoplasmic reticulum membrane;oxidoreductase activity, acting on paired donors, with incorporation or reduction of molecular oxygen;fatty acid metabolic process;fatty acid biosynthetic …	5	1.2
ENSDARG00000052148	ptgs1	ENSDARG00000052148	5:64226204-64265272	+	ptgs1	protein_coding	oxidation-reduction process;heme binding;peroxidase activity;response to oxidative stress;cellular oxidant detoxification;inflammatory response;vasculogenesis;regulation of blood pressure;exocrine pancreas development;kidney development;embryonic liver development;prostaglandin-endoperoxide synthase activity;prostaglandin biosynthetic process;cyclooxygenase pathway;cellular response to organic cy…	2.9	0.9
MSTRG.18797	ptk7a	ENSDARG00000011863	22:38408216-38473168	-	ptk7a	protein_coding	membrane;integral component of membrane;protein kinase activity;ATP binding;protein phosphorylation;integral component of plasma membrane;Wnt signaling pathway;skeletal system development;negative regulation of canonical Wnt signaling pathway;coreceptor activity involved in Wnt signaling pathway, planar cell polarity pathway;establishment of planar polarity;planar cell polarity pathway involved i…	143.5	83.8
MSTRG.10871	qpct	ENSDARG00000089717	17:42567289-42598288	+	qpct	protein_coding	;glutaminyl-peptide cyclotransferase activity	23.4	15.5
MSTRG.31727	qsox1	ENSDARG00000039459	8:14465905-14517080	-	qsox1	protein_coding	membrane;integral component of membrane;oxidation-reduction process;oxidoreductase activity;extracellular space;integral component of Golgi membrane;cell redox homeostasis;thiol oxidase activity;protein disulfide isomerase activity;flavin-linked sulfhydryl oxidase activity	7.7	3.8
MSTRG.27887	QSOX2	ENSDARG00000077174	5:63596317-63634334	+	qsox2	protein_coding	membrane;integral component of membrane;oxidation-reduction process;oxidoreductase activity;extracellular space;integral component of Golgi membrane;cell redox homeostasis;thiol oxidase activity;protein disulfide isomerase activity;flavin-linked sulfhydryl oxidase activity	41.1	27.1
MSTRG.19506	rca2.1	ENSDARG00000056075	23:26167940-26193740	-	rca2.1	protein_coding	membrane;integral component of membrane;membrane;integral component of membrane;membrane;integral component of membrane	166.1	112.8
MSTRG.30003	rce1a	ENSDARG00000077909	7:17923980-17935449	+	rce1a	protein_coding	membrane;integral component of membrane;cysteine-type endopeptidase activity;integral component of endoplasmic reticulum membrane;metalloendopeptidase activity;CAAX-box protein processing	16.5	12.1
MSTRG.29942	rcn1	ENSDARG00000070006	7:15570892-15582365	-	rcn1	protein_coding	biological_process;cellular_component;calcium ion binding;	160.3	106.2
MSTRG.23051	rcn3	ENSDARG00000037961	3:32404272-32409319	-	rcn3	protein_coding	calcium ion binding;calcium ion binding	24.3	16.9
MSTRG.20325	rdh10a	ENSDARG00000058730	24:13107061-13128424	-	rdh10a	protein_coding	membrane;integral component of membrane;oxidoreductase activity;oxidation-reduction process;retinol metabolic process;retinoic acid biosynthetic process;NADP-retinol dehydrogenase activity;membrane;integral component of membrane;oxidoreductase activity;oxidation-reduction process;retinol metabolic process;retinoic acid biosynthetic process;NADP-retinol dehydrogenase activity;	175.8	102.3
MSTRG.5633	rdh12	ENSDARG00000018069	13:32925098-32935380	+	rdh12	protein_coding	oxidoreductase activity;oxidation-reduction process	93.1	59.7
MSTRG.3978	reep3b	ENSDARG00000004160	12:8784874-8844343	+	reep3b	protein_coding	membrane;integral component of membrane;molecular_function;endoplasmic reticulum;endoplasmic reticulum membrane;microtubule;cell cycle;cell division;nuclear envelope organization;mitotic nuclear envelope reassembly	228.8	159.8
MSTRG.1476	reep5	ENSDARG00000100742	10:6494976-6516856	+	reep5	protein_coding	membrane;integral component of membrane	561.7	385.8
MSTRG.6394	rell2	ENSDARG00000071876	14:9156712-9169831	+	rell2	protein_coding	membrane;integral component of membrane;biological_process;molecular_function;membrane;integral component of membrane;biological_process;molecular_function	9.8	5.2
MSTRG.32516	rer1	ENSDARG00000012747	8:48953701-48970838	+	rer1	protein_coding	membrane;integral component of membrane;molecular_function;cilium assembly;retrograde vesicle-mediated transport, Golgi to ER;membrane;integral component of membrane;molecular_function;cilium assembly;retrograde vesicle-mediated transport, Golgi to ER	237.5	171.6
MSTRG.23327	retsat	ENSDARG00000018600	3:39039529-39048459	-	retsat	protein_coding	membrane;oxidoreductase activity;oxidation-reduction process;intracellular;endoplasmic reticulum;endoplasmic reticulum membrane;retinol metabolic process;all-trans-retinol 13,14-reductase activity	61.1	31.6
MSTRG.16873	rfesd	ENSDARG00000058725	21:11737208-11741824	-	rfesd	protein_coding	cellular_component;oxidoreductase activity;oxidation-reduction process;2 iron, 2 sulfur cluster binding	21	8.6
MSTRG.18356	rgmd	ENSDARG00000034013	22:19605849-19621445	+	rgmd	protein_coding	;;plasma membrane;BMP signaling pathway;coreceptor activity	292	183.5
MSTRG.15383	rhag	ENSDARG00000019253	20:14118833-14158103	-	rhag	protein_coding	membrane;transport;integral component of membrane;integral component of plasma membrane;ammonium transmembrane transporter activity;ammonium transmembrane transport;ammonium transport;organic cation transport;urea transport;;	85.4	44.5
MSTRG.5889	rhd	ENSDARG00000002194	13:45357468-45387357	-	rhd	protein_coding	membrane;integral component of membrane;integral component of plasma membrane;ammonium transmembrane transporter activity;ammonium transmembrane transport;ammonium transport;organic cation transport;;membrane;integral component of membrane;ammonium transmembrane transport;ammonium transmembrane transporter activity;ammonium transport	60.4	40.3
MSTRG.752	RNase_MRP	ENSDARG00000080987	1:39267832-39268087	-	RNase_MRP	ribozyme		10861.3	6299.5
MSTRG.14525	RNaseP_nuc	ENSDARG00000089617	2:37844279-37844581	+	RNaseP_nuc	ribozyme		7129.2	3384.3
MSTRG.14638	RNaseP_nuc	ENSDARG00000085497	2:42737320-42737617	+	RNaseP_nuc	ribozyme		1876.8	1246.9
MSTRG.5125	rnaset2	ENSDARG00000036282	13:9736875-9752591	+	rnaset2	protein_coding	hydrolase activity;RNA binding;extracellular region;endoplasmic reticulum;nucleic acid phosphodiester bond hydrolysis;RNA phosphodiester bond hydrolysis, endonucleolytic;lysosome;nuclease activity;endonuclease activity;ribonuclease T2 activity;endoplasmic reticulum lumen;rRNA catabolic process;lysosomal lumen;hydrolase activity;RNA binding;extracellular region;endoplasmic reticulum;nucleic acid p…	107.9	55.4
MSTRG.6496	rnf103	ENSDARG00000100850	14:15778255-15786299	+	rnf103	protein_coding	membrane;integral component of membrane	45.2	30.2
MSTRG.17654	rnf121	ENSDARG00000060282	21:44748991-44760477	+	rnf121	protein_coding	membrane;integral component of membrane;protein ubiquitination;endoplasmic reticulum membrane;ubiquitin protein ligase activity;Golgi membrane;neuronal action potential;thigmotaxis;protein localization to plasma membrane;endoplasmic reticulum unfolded protein response;regulation of ER-associated ubiquitin-dependent protein catabolic process	154.9	94.7
MSTRG.26944	rnf128a	ENSDARG00000016867	5:23173620-23193126	-	rnf128a	protein_coding	membrane;integral component of membrane;membrane;integral component of membrane	25.2	10
MSTRG.17374	rnf145b	ENSDARG00000032373	21:33967222-33998160	-	rnf145b	protein_coding	membrane;integral component of membrane;metal ion binding;zinc ion binding;;	90.7	63.2
MSTRG.27999	rnf167	ENSDARG00000017636	5:67358554-67378503	-	rnf167	protein_coding	;membrane;integral component of membrane	81.6	51.9
MSTRG.202	rnf175	ENSDARG00000037647	1:9353333-9364403	-	rnf175	protein_coding	membrane;integral component of membrane;metal ion binding;membrane;integral component of membrane;metal ion binding;protein ubiquitination;endoplasmic reticulum membrane;ubiquitin protein ligase activity;Golgi membrane;ubiquitin-dependent ERAD pathway;endoplasmic reticulum unfolded protein response	97.6	65.9
MSTRG.26785	rnf215	ENSDARG00000059424	5:17535859-17542109	-	rnf215	protein_coding	;	17.1	9.6
MSTRG.2030	rnft1	ENSDARG00000015917	10:28273640-28282544	+	rnft1	protein_coding	transferase activity;membrane;integral component of membrane;metal ion binding;endoplasmic reticulum;endoplasmic reticulum membrane;protein ubiquitination;	64.6	42.5
MSTRG.2083	robo4	ENSDARG00000009387	10:31358279-31394209	+	robo4	protein_coding	molecular_function;angiogenesis;integral component of membrane;filopodium assembly;intrinsic component of plasma membrane;regulation of cell migration;positive regulation of cell-matrix adhesion;lamellipodium assembly;positive regulation of Rac protein signal transduction;endothelial cell migration;positive regulation of small GTPase mediated signal transduction	24.4	12.4
MSTRG.28902	ror1	ENSDARG00000015176	6:31785268-32001026	-	ror1	protein_coding	membrane;integral component of membrane;nucleotide binding;ATP binding;protein kinase activity;protein phosphorylation;transmembrane receptor protein tyrosine kinase signaling pathway;membrane;integral component of membrane;nucleotide binding;ATP binding;protein kinase activity;protein phosphorylation;transmembrane receptor protein tyrosine kinase signaling pathway	27.3	16.7
MSTRG.1449	ror2	ENSDARG00000076227	10:5267750-5407205	+	ror2	protein_coding	membrane;integral component of membrane;nucleotide binding;ATP binding;protein kinase activity;protein phosphorylation;transmembrane receptor protein tyrosine kinase signaling pathway;protein heterodimerization activity;convergent extension involved in gastrulation	18.3	10.7
MSTRG.2908	rpn2	ENSDARG00000009724	11:15090672-15162137	-	rpn2	protein_coding	membrane;integral component of membrane;protein N-linked glycosylation;oligosaccharyltransferase complex;dolichyl-diphosphooligosaccharide-protein glycotransferase activity;;integral component of membrane;protein N-linked glycosylation;oligosaccharyltransferase complex;integral component of membrane;protein N-linked glycosylation;oligosaccharyltransferase complex;integral component of membrane;pr…	665	404.9
MSTRG.18467	rrbp1b	ENSDARG00000041703	22:25059297-25082243	+	rrbp1b	protein_coding	membrane;integral component of membrane;receptor activity;integral component of endoplasmic reticulum membrane;protein transport;translation;ribosome;;membrane;integral component of membrane;protein transport;integral component of endoplasmic reticulum membrane	118.9	71.5
MSTRG.17057	rtn2b	ENSDARG00000057027	21:21337641-21349484	+	rtn2b	protein_coding	membrane;integral component of membrane;biological_process;molecular_function;endoplasmic reticulum;endoplasmic reticulum membrane;	9.4	5.5
MSTRG.29986	rtn3	ENSDARG00000091348	7:17464640-17501891	+	rtn3	protein_coding	membrane;integral component of membrane;endoplasmic reticulum;endoplasmic reticulum membrane;membrane;integral component of membrane;endoplasmic reticulum;endoplasmic reticulum membrane;membrane;integral component of membrane;endoplasmic reticulum;endoplasmic reticulum membrane	200	152.8
MSTRG.28336	rtn4a	ENSDARG00000044601	6:6074216-6101282	-	rtn4a	protein_coding	membrane;integral component of membrane;camera-type eye development;protein binding;endoplasmic reticulum;endoplasmic reticulum membrane;axonogenesis;brain development;neuromast development;axon guidance;sprouting angiogenesis;peripheral nervous system neuron axonogenesis;posterior lateral line development;optic nerve development;posterior lateral line neuromast deposition;membrane;integral compo…	469.8	291.5
MSTRG.12007	ryr1b	ENSDARG00000023797	18:35516627-35755583	-	ryr1b	protein_coding	membrane;ion channel activity;ion transport;integral component of membrane;calcium ion binding;protein binding;transmembrane transport;calcium channel activity;calcium ion transmembrane transport;ryanodine-sensitive calcium-release channel activity;calcium ion transport;cellular calcium ion homeostasis;cell;larval locomotory behavior;release of sequestered calcium ion into cytosol;fast-twitch ske…	30.3	22.8
MSTRG.27631	scarb2	ENSDARG00000098312	5:52198675-52213547	+	scarb2a	protein_coding	membrane;integral component of membrane;receptor activity;lysosome;notochord development	1276	853.1
MSTRG.4798	scd	ENSDARG00000033662	12:48407393-48421350	+	scd	protein_coding	membrane;integral component of membrane;lipid metabolic process;oxidation-reduction process;oxidoreductase activity;fatty acid biosynthetic process;oxidoreductase activity, acting on paired donors, with oxidation of a pair of donors resulting in the reduction of molecular oxygen to two molecules of water;monounsaturated fatty acid biosynthetic process	221.2	148.9
MSTRG.8326	scg2a	ENSDARG00000103993	15:43261960-43263570	+	scg2a	protein_coding	secretory granule	346.6	193.6
MSTRG.14744	scg2b	ENSDARG00000038574	2:47727833-47731033	+	scg2b	protein_coding	secretory granule;secretory granule	966.6	603.2
MSTRG.12078	scg3	ENSDARG00000086288	18:39453581-39492047	-	scg3	protein_coding	membrane;extracellular region;cytoplasmic vesicle;transport vesicle membrane	169	100.2
MSTRG.30331	scube2	ENSDARG00000037362	7:28298036-28339926	-	scube2	protein_coding	calcium ion binding	64.3	41.8
MSTRG.19900	scube3	ENSDARG00000011490	23:41420376-41536407	-	scube3	protein_coding	calcium ion binding;extracellular space;cell surface;muscle fiber development;skeletal muscle fiber development;smoothened signaling pathway	25.8	17.3
MSTRG.13518	sdc2	ENSDARG00000002731	19:47599409-47684701	-	sdc2	protein_coding	membrane;integral component of membrane;cell surface;Kupffer's vesicle development;digestive tract development;sprouting angiogenesis;epiboly involved in gastrulation with mouth forming second;dendrite morphogenesis;cell migration involved in heart development;supramolecular fiber organization	191.9	132.5
MSTRG.29363	sdc4	ENSDARG00000059906	6:52664768-52677301	-	sdc4	protein_coding	membrane;integral component of membrane;cell surface;cell adhesion;epiboly involved in gastrulation with mouth forming second;stress fiber assembly;cell migration;wound healing;phosphatidylinositol-4,5-bisphosphate binding;cell adhesion mediated by integrin;focal adhesion	979.2	568.4
MSTRG.26644	sdf2l1	ENSDARG00000035631	5:12808314-12815509	-	sdf2l1	protein_coding	membrane;endoplasmic reticulum membrane;dolichyl-phosphate-mannose-protein mannosyltransferase activity;protein O-linked mannosylation;ER-associated misfolded protein catabolic process	132.7	87.5
MSTRG.19462	sdf4	ENSDARG00000070682	23:24766992-24772859	-	sdf4	protein_coding	metal ion binding;Golgi apparatus;calcium ion binding;sprouting angiogenesis;Golgi lumen	133.8	92.1
MSTRG.13925	sdr16c5a	ENSDARG00000016233	2:11699473-11720748	-	sdr16c5a	protein_coding	cellular_component;oxidoreductase activity;oxidation-reduction process	24.6	14.6
MSTRG.11864	sec11a	ENSDARG00000008936	18:26805705-26815345	-	sec11a	protein_coding	membrane;integral component of membrane;hydrolase activity;peptidase activity;proteolysis;endoplasmic reticulum;endoplasmic reticulum membrane;serine-type peptidase activity;signal peptide processing;signal peptidase complex	390.3	267.7
MSTRG.29069	sec61a1	ENSDARG00000021669	6:40067665-40074363	-	sec61a1	protein_coding	membrane;transport;integral component of membrane;multicellular organism development;protein transport;endoplasmic reticulum;endoplasmic reticulum membrane;habenula development;pronephric nephron development	689.6	462.3
MSTRG.29154	sec61a1l	ENSDARG00000005675	6:42380375-42391072	-	sec61a1l	protein_coding	membrane;transport;integral component of membrane;protein transport;	137.4	81.1
MSTRG.15845	sec63	ENSDARG00000017740	20:32598869-32619094	+	sec63	protein_coding	membrane;integral component of membrane;intracellular;protein transporter activity;liver development;myelination;endoplasmic reticulum unfolded protein response;posttranslational protein targeting to membrane, translocation;membrane;integral component of membrane;intracellular;protein transporter activity;liver development;myelination;endoplasmic reticulum unfolded protein response;posttranslatio…	152.3	105.5
MSTRG.15699	sel1l	ENSDARG00000004581	20:27088326-27104208	+	sel1l	protein_coding		86.5	52.9
MSTRG.11498	sema3e	ENSDARG00000036571	18:9524530-9607588	+	sema3e	protein_coding	extracellular space;neuropilin binding;negative chemotaxis;sprouting angiogenesis	13.2	8.8
MSTRG.31965	sema3gb	ENSDARG00000013607	8:23464107-23532740	+	sema3gb	protein_coding	neural crest cell migration;neural crest cell migration	56.2	36.9
MSTRG.10544	sepn1	ENSDARG00000033616	17:24668937-24676797	+	sepn1	protein_coding	membrane;integral component of membrane;;;membrane;integral component of membrane	240	183.3
MSTRG.16050	serinc1	ENSDARG00000009106	20:40560489-40575409	+	serinc1	protein_coding	membrane;integral component of membrane;endoplasmic reticulum membrane;sphingolipid metabolic process;phosphatidylserine metabolic process;L-serine transmembrane transporter activity;L-serine transport;;	337.3	230.3
MSTRG.12774	serinc2	ENSDARG00000056532	19:15504001-15516356	-	serinc2	protein_coding	membrane;integral component of membrane;L-serine transmembrane transporter activity;L-serine transport;membrane;integral component of membrane	56	28.9
MSTRG.9438	serinc2l	ENSDARG00000053425	16:34505036-34523775	-	serinc2l	protein_coding	membrane;integral component of membrane	45.8	31.8
MSTRG.30277	serpine1	ENSDARG00000056795	7:25994391-25998821	-	serpine1	protein_coding	negative regulation of endopeptidase activity;extracellular space;serine-type endopeptidase inhibitor activity;negative regulation of plasminogen activation	210.6	130.4
MSTRG.8332	serpine2	ENSDARG00000029353	15:43360937-43403043	-	serpine2	protein_coding	negative regulation of endopeptidase activity;extracellular space;serine-type endopeptidase inhibitor activity;negative regulation of endopeptidase activity;extracellular space;serine-type endopeptidase inhibitor activity	70	48.7
MSTRG.2286	serpinh1a	ENSDARG00000075954	10:38568512-38577952	+	serpinh1a	protein_coding	serine-type endopeptidase inhibitor activity;negative regulation of endopeptidase activity;endoplasmic reticulum;collagen binding;collagen fibril organization	46.2	29.2
MSTRG.5791	sfrp5	ENSDARG00000039041	13:39785661-39821445	-	sfrp5	protein_coding	positive regulation of BMP signaling pathway;extracellular region;multicellular organism development;G-protein coupled receptor activity;integral component of membrane;Wnt-protein binding;Wnt-activated receptor activity;G-protein coupled receptor signaling pathway;Wnt signaling pathway;regulation of Wnt signaling pathway;regulation of BMP signaling pathway;non-canonical Wnt signaling pathway;cano…	18.2	10.3
MSTRG.3841	sgca	ENSDARG00000074156	12:3043490-3058291	+	sgca	protein_coding	membrane;integral component of membrane;membrane;integral component of membrane;calcium ion binding;sarcoglycan complex;membrane organization;muscle system process	13.2	7.2
MSTRG.15583	sgcb	ENSDARG00000052341	20:23274610-23282662	+	sgcb	protein_coding	membrane;integral component of membrane;muscle organ development;sarcolemma;sarcoglycan complex;dystrophin-associated glycoprotein complex;membrane organization	74.3	33.4
MSTRG.17399	sgcd	ENSDARG00000098573	21:35617273-35806729	-	sgcd	protein_coding	membrane;integral component of membrane;heart contraction;swim bladder inflation;sarcolemma;determination of left/right symmetry;somatic muscle development;cardiac muscle tissue development;sarcoglycan complex	65.5	40.4
MSTRG.5457	sgpl1	ENSDARG00000061375	13:25597444-25620460	-	sgpl1	protein_coding	catalytic activity;lyase activity;pyridoxal phosphate binding;carboxy-lyase activity;carboxylic acid metabolic process;catalytic activity	79.9	54
MSTRG.18146	sgsh	ENSDARG00000032087	22:11490567-11503078	+	sgsh	protein_coding	catalytic activity;metabolic process;sulfuric ester hydrolase activity	21.1	10.5
MSTRG.14328	shhb	ENSDARG00000038867	2:30067008-30071899	-	shhb	protein_coding	plasma membrane;membrane;metal ion binding;proteolysis;hydrolase activity;multicellular organism development;extracellular region;peptidase activity;cell-cell signaling;extracellular space;embryonic viscerocranium morphogenesis;forebrain development;striated muscle cell development;neuron fate commitment;embryonic neurocranium morphogenesis;endocardial cell differentiation;neuron differentiation;…	6.8	2.8
MSTRG.20464	SHISA2	ENSDARG00000088232	24:21200889-21216525	+	shisa2b	protein_coding	membrane;integral component of membrane	27.7	18.5
MSTRG.13758	si:ch1073-184j22.1	ENSDARG00000055498	2:5449942-5477837	+	si:ch1073-184j22.1	protein_coding	;;	12.4	6.5
MSTRG.6179	si:ch1073-303k11.2	ENSDARG00000088247	14:1093068-1103216	+	si:ch1073-303k11.2	protein_coding	membrane;integral component of membrane;membrane;integral component of membrane	86.5	54.5
MSTRG.32609	si:ch1073-392o20.2	ENSDARG00000102599	8:52528895-52543349	+	si:ch1073-392o20.2	protein_coding	membrane;integral component of membrane;trans-Golgi network	72.3	45.1
ENSDARG00000102443	si:ch1073-450f2.1	ENSDARG00000102443	18:51002022-51008559	+	si:ch1073-450f2.1	protein_coding	;;	2.3	1.1
MSTRG.11395	si:ch1073-459b3.2	ENSDARG00000067825	18:5795048-5795804	-	si:ch1073-459b3.2	protein_coding	;	15.2	6.9
MSTRG.13698	si:ch1073-82l19.1	ENSDARG00000101799	2:3085574-3116081	-	si:ch1073-82l19.1	protein_coding	membrane;integral component of membrane;	1.6	0.4
ENSDARG00000052633	si:ch211-106n13.3	ENSDARG00000052633	2:50252858-50318776	-	si:ch211-106n13.3	protein_coding	;;;	0.9	0
ENSDARG00000077419	si:ch211-119e14.9	ENSDARG00000077419	7:18406139-18447835	-	si:ch211-119e14.9	protein_coding	membrane;integral component of membrane;integral component of plasma membrane;receptor binding;cell adhesion;receptor activity;protein homodimerization activity;cell adhesion molecule binding;homophilic cell adhesion via plasma membrane adhesion molecules;heterophilic cell-cell adhesion via plasma membrane cell adhesion molecules;cell recognition;cell-cell adherens junction;viral entry into host …	2.8	0.9
MSTRG.12445	si:ch211-133n4.4	ENSDARG00000071224	19:3296892-3299707	-	si:ch211-133n4.4	protein_coding	nucleic acid binding;metal ion binding;cellular_component;hydrolase activity	270.3	169.2
ENSDARG00000104919	si:ch211-153b23.3	ENSDARG00000104919	14:11124782-11132046	+	si:ch211-153b23.3	protein_coding	membrane;integral component of membrane;double-stranded RNA binding;membrane;integral component of membrane;double-stranded RNA binding	3.8	0.8
MSTRG.32093	si:ch211-156j16.1	ENSDARG00000092035	8:26799307-26819706	+	si:ch211-156j16.1	protein_coding	membrane;integral component of membrane;membrane;integral component of membrane	85.9	45
MSTRG.27208	si:ch211-158m24.12	ENSDARG00000095885	5:31660349-31663860	+	si:ch211-158m24.12	protein_coding		411.2	160.2
MSTRG.6528	si:ch211-159i8.4	ENSDARG00000076332	14:17295732-17316427	-	si:ch211-159i8.4	protein_coding	extracellular space;proteinaceous extracellular matrix;axonogenesis;extracellular space;proteinaceous extracellular matrix;axonogenesis	12	7.1
ENSDARG00000089513	si:ch211-198e20.10	ENSDARG00000089513	15:25071944-25075135	-	si:ch211-198e20.10	protein_coding	protein kinase activity;ATP binding;protein phosphorylation	3.3	1.1
MSTRG.12737	si:ch211-204a13.2	ENSDARG00000104274	19:13502418-13508525	+	si:ch211-204a13.2	protein_coding	membrane;integral component of membrane;membrane;integral component of membrane	8.3	4.7
MSTRG.19689	si:ch211-210c8.6	ENSDARG00000017811	23:33825744-33831211	+	si:ch211-210c8.6	protein_coding	integral component of membrane;lipid metabolic process;cytoplasm;oxidoreductase activity, acting on the CH-CH group of donors;oxidation-reduction process;integral component of membrane;lipid metabolic process;cytoplasm;oxidoreductase activity, acting on the CH-CH group of donors;oxidation-reduction process	30.4	20.2
MSTRG.30036	im:7136729	ENSDARG00000086421	7:19243953-19248379	+	si:ch211-212k18.8	protein_coding	membrane;integral component of membrane;biological_process;molecular_function;membrane;integral component of membrane;biological_process;molecular_function;;	78.2	57.6
MSTRG.19678	si:ch211-226m16.2	ENSDARG00000036785	23:33411197-33424459	-	si:ch211-226m16.2	protein_coding	;carbohydrate metabolic process;extracellular space;chitin binding;positive regulation of angiogenesis;;cytoplasm;extracellular region;carbohydrate metabolic process;extracellular space;chitin binding;positive regulation of angiogenesis;chitinase activity;chitin catabolic process	24.1	10.4
ENSDARG00000104968	si:ch211-227e10.1	ENSDARG00000104968	4:52708985-52727413	+	si:ch211-227e10.1	protein_coding	;	1.3	0.1
MSTRG.18190	si:ch211-227m13.1	ENSDARG00000096917	22:13251916-13325579	-	si:ch211-227m13.1	protein_coding	membrane;integral component of membrane;membrane;integral component of membrane	16.2	5.5
MSTRG.13619	si:ch211-241e1.3	ENSDARG00000022615	2:1073933-1115009	-	si:ch211-241e1.3	protein_coding	cell adhesion;receptor binding;regulation of cell adhesion;regulation of cell migration;regulation of embryonic development;;cell adhesion;receptor binding;regulation of cell adhesion;regulation of cell migration;regulation of embryonic development;cell adhesion;receptor binding;regulation of cell adhesion;regulation of cell migration;regulation of embryonic development	9.7	7.2
ENSDARG00000093630	si:ch211-249h16.8	ENSDARG00000093630	10:5149055-5156495	+	si:ch211-249h16.8	protein_coding	protein kinase activity;protein serine/threonine kinase activity;ATP binding;protein phosphorylation;regulation of mitotic cell cycle;negative regulation of apoptotic process;protein autophosphorylation;cytoplasm;;;	0.6	0
MSTRG.957	si:ch211-281g13.5	ENSDARG00000074052	1:48880007-48896858	-	si:ch211-281g13.5	protein_coding	transferase activity;cytoplasm;protein ubiquitination;ubiquitin protein ligase activity;ubiquitin-protein transferase activity;transferase activity;protein ubiquitination;ubiquitin-protein transferase activity	0.6	0
ENSDARG00000013022	si:ch211-59h6.1	ENSDARG00000013022	22:7664593-7670333	-	si:ch211-59h6.1	protein_coding		2.8	0.2
MSTRG.9119	si:ch211-79k12.1	ENSDARG00000079175	16:24607792-24634997	-	si:ch211-79k12.1	protein_coding	membrane;integral component of membrane	4.9	1.4
MSTRG.14088	si:ch73-14h1.2	ENSDARG00000060622	2:20881430-20897771	+	si:ch73-14h1.2	protein_coding	membrane;integral component of membrane	3.3	1.1
MSTRG.8774	si:ch73-22o12.1	ENSDARG00000062831	16:10666602-10747118	+	si:ch73-22o12.1	protein_coding	membrane;integral component of membrane;integral component of plasma membrane;receptor binding;cell adhesion;cell adhesion molecule binding;receptor activity;protein homodimerization activity;protein heterodimerization activity;homophilic cell adhesion via plasma membrane adhesion molecules;heterophilic cell-cell adhesion via plasma membrane cell adhesion molecules;spermatid development;cell reco…	85.3	58.1
MSTRG.17663	si:ch73-269m14.2	ENSDARG00000090747	21:45141460-45147388	-	si:ch73-269m14.2	protein_coding	membrane;integral component of membrane	79.4	48.1
MSTRG.18036	si:ch73-27e22.3	ENSDARG00000077263	22:8476322-8479369	-	si:ch73-27e22.3	protein_coding	membrane;integral component of membrane;	12.9	5.2
MSTRG.23865	si:ch73-366l1.5	ENSDARG00000098465	3:60458961-60491415	-	si:ch73-366l1.5	protein_coding	membrane;integral component of membrane;;	17.6	10.9
ENSDARG00000062750	si:ch73-74h11.1	ENSDARG00000062750	20:17049104-17072768	-	si:ch73-74h11.1	protein_coding	membrane;plasma membrane;integral component of membrane;calcium ion binding;cell adhesion;homophilic cell adhesion via plasma membrane adhesion molecules	1.8	0.5
MSTRG.6472	si:dkey-102m7.3	ENSDARG00000100366	14:14530939-14532978	+	si:dkey-102m7.3	protein_coding	;;;;;	966	318.5
MSTRG.9659	si:dkey-122a22.2	ENSDARG00000095821	16:43818545-43867215	+	si:dkey-122a22.2	protein_coding	membrane;integral component of membrane	69.1	45
MSTRG.26853	si:dkey-174n20.1	ENSDARG00000035579	5:20418300-20424398	+	si:dkey-174n20.1	protein_coding		39.3	25.3
MSTRG.27421	si:dkey-193c22.1	ENSDARG00000093687	5:39600665-39610294	-	si:dkey-193c22.1	protein_coding	membrane;integral component of membrane;metabolic process;hydrolase activity;catabolic process	27	18.6
MSTRG.27422	si:dkey-193c22.2	ENSDARG00000076735	5:39619889-39650947	+	si:dkey-193c22.2	protein_coding	membrane;integral component of membrane;membrane;integral component of membrane	37	22.6
MSTRG.17956	si:dkey-19a16.1	ENSDARG00000093852	22:5860189-6036390	-	si:dkey-19a16.1	protein_coding	receptor binding;immune response;cell surface;membrane;integral component of membrane;	16.8	12.2
MSTRG.27801	si:dkey-261j4.3	ENSDARG00000035151	5:60945975-60953404	-	si:dkey-261j4.3	protein_coding	nucleic acid binding	6.5	2.4
MSTRG.27800	si:dkey-261j4.4	ENSDARG00000035150	5:60931118-60967534	-	si:dkey-261j4.4	protein_coding	nucleic acid binding;nucleic acid binding	7	1.6
ENSDARG00000098024	si:dkey-262k9.2	ENSDARG00000098024	15:36587381-36644258	+	si:dkey-262k9.2	protein_coding	membrane;integral component of membrane;membrane;integral component of membrane;	5.8	4.1
MSTRG.11446	si:dkey-30c15.10	ENSDARG00000088130	18:7468157-7489112	-	si:dkey-30c15.10	protein_coding	;	49.8	33.2
MSTRG.18120	si:dkey-42i9.6	ENSDARG00000013681	22:10531004-10541067	-	si:dkey-42i9.6	protein_coding	membrane;integral component of membrane	242.1	153.3
MSTRG.6550	si:dkey-74k8.3	ENSDARG00000104028	14:20755259-20766954	-	si:dkey-74k8.3	protein_coding	membrane;integral component of membrane;membrane;integral component of membrane;	82.3	35
MSTRG.3702	si:dkey-93h22.7	ENSDARG00000099600	11:44760126-44771398	-	si:dkey-93h22.7	protein_coding	membrane;integral component of membrane	6.4	2.1
MSTRG.26608	si:dkey-98f17.5	ENSDARG00000068863	5:12090186-12125620	+	si:dkey-98f17.5	protein_coding	GTP binding;membrane;integral component of membrane	28.6	17.5
MSTRG.854	si:dkey-9i23.15	ENSDARG00000093997	1:44224119-44227684	-	si:dkey-9i23.15	protein_coding	membrane;integral component of membrane	45	22.2
MSTRG.10171	si:dkeyp-110a12.4	ENSDARG00000087784	17:7438178-7460380	+	si:dkeyp-110a12.4	protein_coding	membrane;integral component of membrane	26.1	11
MSTRG.6696	si:dkeyp-110e4.6	ENSDARG00000061845	14:26128920-26139062	-	si:dkeyp-110e4.6	protein_coding	membrane;integral component of membrane;catalytic activity;membrane;integral component of membrane;catalytic activity	25.1	17.9
MSTRG.13156	si:dkeyp-120h9.1	ENSDARG00000020278	19:32155791-32178302	-	si:dkeyp-120h9.1	protein_coding	membrane;integral component of membrane;amino acid transmembrane transporter activity;amino acid transmembrane transport	79.1	55.8
MSTRG.6320	si:dkeyp-44a8.4	ENSDARG00000095339	14:6322136-6420990	-	si:dkeyp-44a8.4	protein_coding	;	11	4
MSTRG.23326	si:dkeyp-57f11.2	ENSDARG00000017036	3:38971021-39031346	-	si:dkeyp-57f11.2	protein_coding	cellular_component;actin filament binding;actin binding;cytoskeleton organization;cellular_component;actin filament binding;cellular_component;actin filament binding;actin binding;cytoskeleton organization	21.9	12.6
MSTRG.5748	si:dkeyp-77c8.1	ENSDARG00000093940	13:37046086-37054925	-	si:dkeyp-77c8.1	protein_coding		10.2	4.6
MSTRG.5749	si:dkeyp-77c8.3	ENSDARG00000092369	13:37073408-37074230	-	si:dkeyp-77c8.3	protein_coding		15	7.9
MSTRG.31882	si:dkeyp-82a1.6	ENSDARG00000094336	8:21015236-21020286	-	si:dkeyp-82a1.6	protein_coding	membrane;integral component of membrane	19.8	8.6
MSTRG.17955	si:rp71-36a1.5	ENSDARG00000077252	22:5796401-5809877	-	si:rp71-36a1.5	protein_coding	;membrane;integral component of membrane	18.9	12.5
MSTRG.12020	siae	ENSDARG00000040527	18:36601807-36617685	+	siae	protein_coding	biological_process;cellular_component;molecular_function;biological_process;cellular_component;molecular_function	25.6	11
MSTRG.1675	sigmar1	ENSDARG00000011418	10:14530506-14536120	+	sigmar1	protein_coding	membrane;integral component of membrane	194.5	121.9
MSTRG.15595	slc10a4	ENSDARG00000009131	20:23532793-23541855	-	slc10a4	protein_coding	membrane;integral component of membrane;bile acid and bile salt transport;bile acid:sodium symporter activity;membrane;integral component of membrane	13.4	6.6
MSTRG.14193	slc12a7a	ENSDARG00000073756	2:24372093-24413680	-	slc12a7a	protein_coding	membrane;ion transport;integral component of membrane;transmembrane transport;integral component of plasma membrane;transporter activity;cation:chloride symporter activity;cell volume homeostasis;potassium:chloride symporter activity;chloride transmembrane transport;;membrane;ion transport;integral component of membrane;transmembrane transport;integral component of plasma membrane;transporter act…	60.8	35.9
MSTRG.10502	slc16a12a	ENSDARG00000017773	17:23558292-23576945	+	slc16a12a	protein_coding	membrane;integral component of membrane;transmembrane transport;integral component of plasma membrane;monocarboxylic acid transmembrane transporter activity;monocarboxylic acid transport	4.8	2.2
MSTRG.32098	slc16a1b	ENSDARG00000068572	8:26904474-26942640	-	slc16a1b	protein_coding	membrane;integral component of membrane;transmembrane transport;integral component of plasma membrane;monocarboxylic acid transmembrane transporter activity;lactate transmembrane transporter activity;monocarboxylic acid transport;lactate transmembrane transport	151.6	100.4
MSTRG.4484	slc16a3	ENSDARG00000045051	12:33249273-33258671	-	slc16a3	protein_coding	membrane;integral component of membrane;transmembrane transport;integral component of plasma membrane;monocarboxylic acid transmembrane transporter activity;lactate transmembrane transporter activity;monocarboxylic acid transport;lactate transmembrane transport;membrane;integral component of membrane;transmembrane transport;integral component of plasma membrane;monocarboxylic acid transmembrane t…	62.8	39.6
MSTRG.35417	slc16a6a	ENSDARG00000102793	KN150708.1:18003-31610	-	slc16a6a	protein_coding	membrane;integral component of membrane;transmembrane transport;monocarboxylic acid transport;monocarboxylic acid transmembrane transporter activity	31.5	20.7
MSTRG.28629	SLC19A1	ENSDARG00000033993	6:18590575-18612767	+	slc19a1	protein_coding	membrane;integral component of membrane;integral component of plasma membrane;transmembrane transport;vitamin transport;folic acid transporter activity;folic acid transport;folic acid binding;reduced folate carrier activity;methotrexate transporter activity;methotrexate transport	39.8	24
MSTRG.31159	slc1a1	ENSDARG00000020212	7:69258243-69283431	-	slc1a1	protein_coding	transport;membrane;integral component of membrane;symporter activity;transmembrane transport;membrane;integral component of membrane	15.5	10.2
MSTRG.26511	slc1a3a	ENSDARG00000104431	5:7606712-7666984	-	slc1a3a	protein_coding	transport;membrane;integral component of membrane;symporter activity;transmembrane transport	180.6	97.5
MSTRG.5400	slc1a4	ENSDARG00000000551	13:24300776-24317047	-	slc1a4	protein_coding	transport;membrane;integral component of membrane;symporter activity;transmembrane transport;transport;membrane;integral component of membrane;symporter activity;transmembrane transport;transport;membrane;integral component of membrane;symporter activity;transmembrane transport	274.3	190.6
MSTRG.7587	slc1a5	ENSDARG00000099186	15:11759598-11784358	+	slc1a5	protein_coding	transport;membrane;integral component of membrane;symporter activity;transmembrane transport	79.7	51.1
MSTRG.32200	slc20a1a	ENSDARG00000020114	8:31047883-31065783	-	slc20a1a	protein_coding	membrane;transport;integral component of membrane;transmembrane transport;inorganic phosphate transmembrane transporter activity;phosphate ion transport;membrane;integral component of membrane;transmembrane transport;inorganic phosphate transmembrane transporter activity;phosphate ion transport;;;membrane;transport;integral component of membrane;transmembrane transport;inorganic phosphate transme…	3.2	1.6
MSTRG.15811	slc22a16	ENSDARG00000015869	20:31384477-31402624	+	slc22a16	protein_coding	membrane;integral component of membrane;transmembrane transport;transmembrane transporter activity;organic anion transmembrane transporter activity;organic anion transport	5.4	2.5
MSTRG.30618	slc22a18	ENSDARG00000052271	7:39266734-39281351	-	slc22a18	protein_coding	membrane;integral component of membrane;transmembrane transport;transporter activity;membrane;integral component of membrane;membrane;integral component of membrane;transmembrane transport;membrane;integral component of membrane;transmembrane transport;transporter activity	35.1	22.4
ENSDARG00000069431	slc26a4	ENSDARG00000069431	4:18793056-18808469	+	slc26a4	protein_coding	membrane;transport;integral component of membrane;transmembrane transport;secondary active sulfate transmembrane transporter activity;sulfate transmembrane transporter activity;chloride transport;sulfate transport;response to salt stress;anion homeostasis;anion transmembrane transport;sulfate transmembrane transport;membrane;transport;integral component of membrane;transmembrane transport;seconda…	0.7	0
MSTRG.5915	slc29a1a	ENSDARG00000101289	13:46542393-46592299	-	slc29a1a	protein_coding	membrane;integral component of membrane;nucleoside transmembrane transporter activity;nucleoside transmembrane transport	189.4	118.6
MSTRG.3631	slc29a1b	ENSDARG00000054447	11:43127548-43166351	+	slc29a1b	protein_coding	membrane;integral component of membrane;integral component of plasma membrane;nucleoside transmembrane transporter activity;nucleoside transport;nucleoside transmembrane transport	3.5	1.3
MSTRG.15378	slc30a1a	ENSDARG00000005463	20:13998143-14017810	+	slc30a1a	protein_coding	membrane;integral component of membrane;transmembrane transport;cation transmembrane transport;endoplasmic reticulum;Golgi apparatus;plasma membrane;cation transport;cation transmembrane transporter activity;zinc ion transmembrane transporter activity;zinc II ion transport;regulation of molecular function;response to zinc ion;zinc II ion transmembrane transport;regulation of sequestering of zinc …	110.6	76.6
MSTRG.27674	slc30a5	ENSDARG00000051921	5:54093834-54106742	-	slc30a5	protein_coding	transport;ion transport;membrane;integral component of membrane;Golgi apparatus;transmembrane transport;cation transmembrane transport;cation transport;cation transmembrane transporter activity;zinc ion transmembrane transporter activity;zinc II ion transport;response to zinc ion;zinc II ion transmembrane transport;regulation of sequestering of zinc ion;	97.7	68.8
MSTRG.11984	slc33a1	ENSDARG00000020085	18:34182005-34194943	-	slc33a1	protein_coding	membrane;integral component of membrane;integral component of plasma membrane;proton transport;negative regulation of BMP signaling pathway;solute:proton symporter activity;transport;acetyl-CoA transporter activity;acetyl-CoA transport;central nervous system neuron axonogenesis;negative regulation of BMP signaling pathway;central nervous system neuron axonogenesis;membrane;integral component of m…	70.9	50
MSTRG.22651	slc35b1	ENSDARG00000038213	3:20813422-20832752	-	slc35b1	protein_coding	transport;membrane;integral component of membrane;transmembrane transport;endoplasmic reticulum;endoplasmic reticulum membrane;integral component of Golgi membrane;integral component of endoplasmic reticulum membrane;carbohydrate transport;UDP-galactose transmembrane transporter activity;UDP-galactose transmembrane transport;	107	63.2
MSTRG.21113	slc35b4	ENSDARG00000071087	25:3221717-3232204	+	slc35b4	protein_coding	transport;membrane;integral component of membrane;transmembrane transport	87.4	53.4
MSTRG.19342	slc35c2	ENSDARG00000037517	23:20505045-20585611	+	slc35c2	protein_coding	membrane;integral component of membrane;UDP-glucose transport;endoplasmic reticulum-Golgi intermediate compartment;membrane;integral component of membrane;membrane;integral component of membrane;;membrane;integral component of membrane;membrane;integral component of membrane	40.9	25.6
MSTRG.28958	slc35d1a	ENSDARG00000011973	6:34863893-34877191	-	slc35d1a	protein_coding	membrane;integral component of membrane;pyrimidine nucleotide-sugar transmembrane transporter activity;pyrimidine nucleotide-sugar transmembrane transport	46.8	35.2
MSTRG.24696	slc35e3	ENSDARG00000045493	4:23396582-23401420	+	slc35e3	protein_coding	membrane;integral component of membrane	68.4	39.9
MSTRG.15657	slc35f6	ENSDARG00000016745	20:26005109-26011553	+	slc35f6	protein_coding	membrane;integral component of membrane;molecular_function;transmembrane transport;transmembrane transporter activity	52.5	29.3
MSTRG.4517	slc38a10	ENSDARG00000077081	12:34662732-34721758	+	slc38a10	protein_coding	membrane;integral component of membrane;membrane;integral component of membrane;;membrane;integral component of membrane;amino acid transmembrane transport;amino acid transmembrane transporter activity	28.7	20.3
MSTRG.32043	slc38a5a	ENSDARG00000009901	8:25590878-25606671	+	slc38a5a	protein_coding	membrane;integral component of membrane;membrane;integral component of membrane;integral component of plasma membrane;glycine transmembrane transporter activity;glycine transport	27	12.4
MSTRG.30447	slc39a13	ENSDARG00000000442	7:32422740-32443388	+	slc39a13	protein_coding	membrane;integral component of membrane;transmembrane transport;metal ion transmembrane transporter activity;metal ion transport	40.4	27.1
MSTRG.26719	SLC39A14	ENSDARG00000102387	5:15826766-15872411	+	slc39a14	protein_coding	membrane;transport;ion transport;plasma membrane;integral component of membrane;cytoplasm;transmembrane transport;integral component of plasma membrane;manganese ion transmembrane transporter activity;zinc ion transmembrane transporter activity;metal ion transmembrane transporter activity;zinc II ion transport;cellular zinc ion homeostasis;metal ion transport;manganese ion homeostasis;manganese i…	67.4	45.7
MSTRG.14623	slc39a6	ENSDARG00000068143	2:42306868-42324416	-	slc39a6	protein_coding	membrane;integral component of membrane;transmembrane transport;integral component of plasma membrane;zinc ion transmembrane transporter activity;metal ion transmembrane transporter activity;zinc II ion transport;cellular zinc ion homeostasis;metal ion transport;zinc II ion transmembrane import;cell migration involved in gastrulation;epithelial to mesenchymal transition;zinc ion transmembrane tra…	133.2	94.5
MSTRG.12867	slc39a7	ENSDARG00000104451	19:19330589-19342984	+	slc39a7	protein_coding	membrane;integral component of membrane;transmembrane transport;metal ion transmembrane transporter activity;metal ion transport;membrane;integral component of membrane;transmembrane transport;metal ion transmembrane transporter activity;metal ion transport	128.1	77.7
MSTRG.829	slc43a3a	ENSDARG00000059682	1:43440455-43460114	-	slc43a3a	protein_coding	membrane;integral component of membrane;cytoplasm;nucleus;transmembrane transport;membrane;integral component of membrane;cytoplasm;nucleus;transmembrane transport	2.2	0.6
MSTRG.7999	slc46a1	ENSDARG00000026149	15:28242762-28253653	+	slc46a1	protein_coding	membrane;integral component of membrane;transmembrane transport	9.9	5.8
MSTRG.22642	slc4a1a	ENSDARG00000012881	3:19916563-19944785	-	slc4a1a	protein_coding	membrane;transport;ion transport;integral component of membrane;sodium ion transmembrane transport;protein binding;integral component of plasma membrane;inorganic anion exchanger activity;anion transmembrane transporter activity;sodium:bicarbonate symporter activity;anion transport;inorganic anion transport;bicarbonate transport;regulation of intracellular pH;anion transmembrane transport;erythro…	91.5	23.4
MSTRG.16755	slc4a4b	ENSDARG00000044808	21:5887439-6002027	+	slc4a4b	protein_coding	membrane;transport;ion transport;integral component of membrane;sodium ion transmembrane transport;integral component of plasma membrane;inorganic anion exchanger activity;anion transmembrane transporter activity;sodium:bicarbonate symporter activity;anion transport;inorganic anion transport;bicarbonate transport;regulation of intracellular pH;anion transmembrane transport;membrane;transport;ion …	11.2	10.2
MSTRG.33474	slc5a3b	ENSDARG00000077812	9:33323937-33326458	-	slc5a3b	protein_coding	membrane;integral component of membrane;transmembrane transport;transport;transporter activity;membrane;integral component of membrane;transmembrane transport;integral component of plasma membrane;transport;transporter activity;symporter activity;inositol metabolic process;myo-inositol transport	24.1	14
MSTRG.2537	slc6a11b	ENSDARG00000087981	11:1068256-1104981	-	slc6a11b	protein_coding	transport;membrane;integral component of membrane;neurotransmitter:sodium symporter activity;symporter activity;neurotransmitter transport;transmembrane transport;transport;membrane;integral component of membrane;integral component of plasma membrane;neurotransmitter:sodium symporter activity;symporter activity;neurotransmitter transport;transmembrane transport;leucine transport;proline transmemb…	17.3	10.8
MSTRG.20907	slc6a16b	ENSDARG00000102377	24:38730739-38757174	-	slc6a16b	protein_coding	transport;membrane;integral component of membrane;integral component of plasma membrane;neurotransmitter:sodium symporter activity;symporter activity;neurotransmitter transport;transmembrane transport;amino acid transmembrane transporter activity;amino acid transmembrane transport	82.4	55.8
MSTRG.29122	slc6a13	ENSDARG00000000730	6:41121377-41141395	-	slc6a22.1	protein_coding	transport;membrane;integral component of membrane;neurotransmitter:sodium symporter activity;symporter activity;neurotransmitter transport;transmembrane transport;transport;membrane;integral component of membrane;neurotransmitter:sodium symporter activity;symporter activity;neurotransmitter transport;transmembrane transport;transport;membrane;integral component of membrane;integral component of p…	8.8	5.8
MSTRG.14423	slc6a9	ENSDARG00000018534	2:33352730-33432031	+	slc6a9	protein_coding	membrane;transport;integral component of membrane;integral component of plasma membrane;neurotransmitter:sodium symporter activity;symporter activity;neurotransmitter transport;transmembrane transport;amino acid transmembrane transport;postsynapse;locomotory behavior;sodium:amino acid symporter activity;glycine transmembrane transporter activity;glycine transport;inhibitory postsynaptic potential…	269.5	164.9
MSTRG.7509	SLC7A1 (1 of many)	ENSDARG00000100227	15:7303457-7340783	-	SLC7A1 (1 of many)	protein_coding	membrane;integral component of membrane;amino acid transmembrane transporter activity;amino acid transmembrane transport;amino acid transport	42.9	29
MSTRG.10469	slc8a1b	ENSDARG00000043406	17:22291577-22482134	+	slc8a1b	protein_coding	membrane;transport;integral component of membrane;sodium ion transmembrane transport;transmembrane transport;calcium ion transport;cell communication;calcium:sodium antiporter activity;membrane;transport;integral component of membrane;sodium ion transmembrane transport;transmembrane transport;calcium ion transport;cell communication;calcium:sodium antiporter activity;membrane;transport;integral c…	60.2	44.3
ENSDARG00000008912	slc8a2a	ENSDARG00000008912	5:36270584-36292570	+	slc8a2a	protein_coding	membrane;integral component of membrane;sodium ion transmembrane transport;transmembrane transport;calcium ion transport;cell communication;calcium:sodium antiporter activity;	1.7	0.2
ENSDARG00000058780	slc9a2	ENSDARG00000058780	9:6984610-7013243	-	slc9a2	protein_coding	transport;ion transport;membrane;integral component of membrane;sodium ion transport;hydrogen ion transmembrane transport;transmembrane transport;plasma membrane;cation transport;regulation of intracellular pH;antiporter activity;solute:proton antiporter activity;sodium:proton antiporter activity;regulation of pH;potassium ion transmembrane transport;hypotonic salinity response;potassium:proton a…	1.7	0.1
MSTRG.24460	smo	ENSDARG00000002952	4:14972484-14981182	+	smo	protein_coding	membrane;integral component of membrane;retina development in camera-type eye;multicellular organism development;G-protein coupled receptor activity;embryonic viscerocranium morphogenesis;inner ear morphogenesis;muscle organ development;transmembrane signaling receptor activity;cell surface receptor signaling pathway;vasculogenesis;Wnt-protein binding;G-protein coupled receptor signaling pathway;…	74.7	42.2
MSTRG.1930	smpd1	ENSDARG00000076121	10:24740515-24754936	-	smpd1	protein_coding	membrane;integral component of membrane;metal ion binding;hydrolase activity;hydrolase activity, acting on glycosyl bonds;metabolic process;sphingomyelin phosphodiesterase activity;sphingomyelin catabolic process	26.1	15.1
MSTRG.12789	SNORA16	ENSDARG00000081931	19:16124946-16125081	-	SNORA16	snoRNA		154	27.7
MSTRG.31074	SNORA23	ENSDARG00000082611	7:64927709-64927889	+	SNORA23	snoRNA		574.5	276.3
MSTRG.31073	SNORA23	ENSDARG00000083454	7:64916892-64917070	+	SNORA23	snoRNA		468.6	215.1
MSTRG.12859	SNORA3	ENSDARG00000102089	19:19261774-19261904	-	SNORA3	snoRNA		595.5	207
MSTRG.676	SNORA31	ENSDARG00000084532	1:33975929-33976059	-	SNORA31	snoRNA		58.6	13
MSTRG.16879	SNORA42	ENSDARG00000086774	21:11866760-11866888	-	SNORA42	snoRNA		53.8	2.8
MSTRG.14408	SNORA57	ENSDARG00000082493	2:32683106-32683241	-	SNORA57	snoRNA		32.4	3.3
MSTRG.26335	SNORA63	ENSDARG00000080690	5:1689945-1690072	-	SNORA63	snoRNA		35.2	3.3
MSTRG.23990	SNORA68	ENSDARG00000084828	4:380318-380454	+	SNORA68	snoRNA		70.5	23.7
MSTRG.19323	SNORA70	ENSDARG00000081115	23:19786752-19786885	-	SNORA70	snoRNA		134.3	29.5
MSTRG.21019	SNORA71	ENSDARG00000080855	25:186572-186696	+	SNORA71	snoRNA		76.2	20.6
MSTRG.15788	SNORA73	ENSDARG00000082242	20:30470328-30470548	-	SNORA73	snoRNA		4390.8	1136.3
MSTRG.15790	SNORA73	ENSDARG00000083108	20:30471807-30472027	-	SNORA73	snoRNA		2939.2	681.1
MSTRG.15789	SNORA73	ENSDARG00000080823	20:30470986-30471205	-	SNORA73	snoRNA		2213.6	574.9
MSTRG.2067	SNORD14	ENSDARG00000082105	10:29964232-29964327	+	SNORD14	snoRNA		53.9	4.8
MSTRG.11323	SNORD15	ENSDARG00000101747	18:3054519-3054667	-	SNORD15	snoRNA		226.8	96
MSTRG.11322	SNORD15	ENSDARG00000103617	18:3050740-3050888	-	SNORD15	snoRNA		214.4	55.8
MSTRG.11320	SNORD15	ENSDARG00000098419	18:3045282-3045426	-	SNORD15	snoRNA		31.1	0
MSTRG.34718	SNORD60	ENSDARG00000099827	KN150173.1:15259-15346	-	SNORD60	snoRNA		21.6	8.7
MSTRG.13536	SNORD94	ENSDARG00000081961	19:48006726-48006861	-	SNORD94	snoRNA		370.6	132.2
MSTRG.15766	SNORD94	ENSDARG00000083256	20:29592421-29592556	-	SNORD94	snoRNA		370.6	132.2
MSTRG.14692	snoU85	ENSDARG00000104320	2:44918159-44918467	-	snoU85	snoRNA		1287.4	899.7
MSTRG.15113	snx14	ENSDARG00000006332	20:830757-873548	-	snx14	protein_coding	membrane;integral component of membrane;phosphatidylinositol binding;autophagy;cell projection;lysosome;lysosomal membrane;hindbrain development;endosome;late endosome membrane;dendrite;late endosome;phosphatidylinositol-3,5-bisphosphate binding;cerebellar Purkinje cell layer development;autophagosome maturation;phosphatidylinositol binding;;membrane;integral component of membrane;phosphatidylino…	70.5	51.7
MSTRG.3371	sort1a	ENSDARG00000029402	11:36019624-36079043	-	sort1a	protein_coding	transport;membrane;integral component of membrane;Golgi apparatus;;transport;membrane;integral component of membrane;Golgi apparatus;transport;membrane;integral component of membrane;Golgi apparatus	18.4	10.8
MSTRG.32023	sort1b	ENSDARG00000056252	8:25022574-25055180	-	sort1b	protein_coding	transport;membrane;integral component of membrane;Golgi apparatus;cellular response to xenobiotic stimulus;	24.5	16.9
MSTRG.23657	soul5	ENSDARG00000075015	3:53221493-53230596	-	soul5	protein_coding		9.1	3.8
MSTRG.6673	sparc	ENSDARG00000019353	14:25641650-25659615	-	sparc	protein_coding	signal transduction;calcium ion binding;extracellular space;proteinaceous extracellular matrix;erythrocyte differentiation;cartilage development;semicircular canal morphogenesis;otic vesicle formation;pharyngeal system development;otolith morphogenesis;collagen binding;extracellular matrix binding;;signal transduction;calcium ion binding;proteinaceous extracellular matrix;extracellular space;eryt…	834.3	438.6
MSTRG.20480	spata13	ENSDARG00000062837	24:21719544-21758186	-	spata13	protein_coding	Rho guanyl-nucleotide exchange factor activity;regulation of Rho protein signal transduction;regulation of molecular function	29.2	19
MSTRG.7461	spcs2	ENSDARG00000042823	15:4997042-5008663	+	spcs2	protein_coding	membrane;integral component of membrane;peptidase activity;signal peptide processing;signal peptidase complex;membrane;integral component of membrane;peptidase activity;signal peptide processing;signal peptidase complex	267.5	179.9
MSTRG.737	spcs3	ENSDARG00000089976	1:38099964-38103863	+	spcs3	protein_coding	membrane;integral component of membrane;peptidase activity;signal peptide processing;signal peptidase complex;protein targeting to ER;membrane;integral component of membrane;peptidase activity;signal peptide processing;signal peptidase complex;;membrane;integral component of membrane;peptidase activity;signal peptide processing;signal peptidase complex	343.6	234.5
MSTRG.7770	spint2	ENSDARG00000069476	15:20303409-20314784	+	spint2	protein_coding	membrane;integral component of membrane;serine-type endopeptidase inhibitor activity;negative regulation of endopeptidase activity;serine-type endopeptidase inhibitor activity;negative regulation of endopeptidase activity	17.9	9.3
MSTRG.22455	spns1	ENSDARG00000011925	3:15305519-15325267	-	spns1	protein_coding	membrane;integral component of membrane;transmembrane transport;membrane;integral component of membrane;transmembrane transport	90.6	52.2
MSTRG.21416	spon1b	ENSDARG00000023694	25:15551302-15704492	+	spon1b	protein_coding	proteinaceous extracellular matrix;extracellular region;proteinaceous extracellular matrix;extracellular region	15.4	8.5
MSTRG.14514	sppl2	ENSDARG00000030448	2:37498212-37520552	+	sppl2	protein_coding	membrane;integral component of membrane;aspartic-type endopeptidase activity;aspartic endopeptidase activity, intramembrane cleaving;membrane protein intracellular domain proteolysis;negative regulation of coagulation;membrane;integral component of membrane;aspartic-type endopeptidase activity;lysosomal membrane;aspartic endopeptidase activity, intramembrane cleaving;membrane protein intracellula…	95.1	58.4
MSTRG.10821	sptb	ENSDARG00000030490	17:38619132-38651437	+	sptb	protein_coding	actin binding;cytoplasm;cytoskeleton;erythrocyte development;structural constituent of cytoskeleton;phospholipid binding;cytoskeleton organization;actin filament capping;spectrin;embryonic hemopoiesis;actin binding;cytoplasm;cytoskeleton;erythrocyte development;structural constituent of cytoskeleton;phospholipid binding;cytoskeleton organization;actin filament capping;spectrin;embryonic hemopoies…	46.4	17
MSTRG.1448	sptlc1	ENSDARG00000042995	10:5233976-5264942	+	sptlc1	protein_coding	membrane;integral component of membrane;catalytic activity;pyridoxal phosphate binding;biosynthetic process;membrane;integral component of membrane;catalytic activity;pyridoxal phosphate binding;biosynthetic process;catalytic activity;pyridoxal phosphate binding;biosynthetic process	66	40.9
MSTRG.10378	sptlc2a	ENSDARG00000018976	17:17784891-17836278	+	sptlc2a	protein_coding	membrane;integral component of membrane;membrane;integral component of membrane;catalytic activity;metabolic process;pyridoxal phosphate binding;biosynthetic process;transferase activity;;	35.2	21.5
MSTRG.5675	sptlc3	ENSDARG00000030743	13:34678237-34732494	-	sptlc3	protein_coding	membrane;integral component of membrane;catalytic activity;membrane;integral component of membrane;catalytic activity;pyridoxal phosphate binding;biosynthetic process	8.8	4.7
MSTRG.21807	sqrdl	ENSDARG00000017034	25:32062320-32084406	+	sqrdl	protein_coding	oxidoreductase activity;oxidation-reduction process;oxidoreductase activity;oxidation-reduction process;oxidoreductase activity;oxidation-reduction process	44.8	29.1
MSTRG.23724	srl	ENSDARG00000104587	3:55900842-55956073	-	srl	protein_coding	GTP binding;cellular_component;GTP binding;cellular_component;GTP binding;cellular_component;cellular_component	184.1	80.6
MSTRG.20994	ssr1	ENSDARG00000101627	24:42111928-42120840	-	ssr1	protein_coding	membrane;integral component of membrane;endoplasmic reticulum membrane;cellular response to estrogen stimulus;membrane;integral component of membrane;endoplasmic reticulum membrane;cellular response to estrogen stimulus	461.6	281
MSTRG.12679	ssr2	ENSDARG00000005230	19:11309619-11320708	-	ssr2	protein_coding	membrane;integral component of membrane;endoplasmic reticulum;endoplasmic reticulum membrane;cotranslational protein targeting to membrane;membrane;integral component of membrane;membrane;integral component of membrane;endoplasmic reticulum;endoplasmic reticulum membrane	546.7	351
MSTRG.8205	sst1.2	ENSDARG00000033161	15:36257986-36262308	+	sst1.2	protein_coding	extracellular region;hormone activity;extracellular space;cell surface receptor signaling pathway;cell-cell signaling;regulation of cell migration;regulation of receptor activity	59.5	23.2
MSTRG.13771	sst2	ENSDARG00000014190	2:5814471-5816961	-	sst2	protein_coding	extracellular region;hormone activity;extracellular space;cell surface receptor signaling pathway;cell-cell signaling;regulation of cell migration;regulation of receptor activity	69.9	29.1
MSTRG.12148	st14a	ENSDARG00000061173	18:44538916-44571298	+	st14a	protein_coding	membrane;integral component of membrane;serine-type endopeptidase activity;proteolysis;hydrolase activity;peptidase activity;serine-type peptidase activity;epidermis development;membrane;integral component of membrane;epidermis development;membrane;integral component of membrane;epidermis development;	20.9	9.6
ENSDARG00000044655	st14b	ENSDARG00000044655	21:25239086-25258482	-	st14b	protein_coding	membrane;integral component of membrane;serine-type endopeptidase activity;proteolysis;hydrolase activity;peptidase activity;serine-type peptidase activity;membrane;integral component of membrane;serine-type endopeptidase activity;proteolysis;hydrolase activity;peptidase activity;serine-type peptidase activity;membrane;integral component of membrane;serine-type endopeptidase activity;proteolysis;…	2.7	1
MSTRG.3159	st3gal8	ENSDARG00000007494	11:26330876-26352785	-	st3gal8	protein_coding	transferase activity;membrane;integral component of membrane;sialyltransferase activity;transferase activity, transferring glycosyl groups;protein glycosylation;sialylation;Golgi apparatus;Golgi membrane;beta-galactoside (CMP) alpha-2,3-sialyltransferase activity;oligosaccharide metabolic process;protein N-linked glycosylation via asparagine;sialyltransferase activity;protein glycosylation;sialyl…	38	25
MSTRG.28571	st6gal2b	ENSDARG00000088515	6:15310192-15364639	-	st6gal2b	protein_coding	transferase activity;membrane;integral component of membrane;sialyltransferase activity;transferase activity, transferring glycosyl groups;protein glycosylation;sialylation;Golgi apparatus;Golgi membrane;oligosaccharide metabolic process;protein N-linked glycosylation via asparagine;beta-galactoside alpha-2,6-sialyltransferase activity;membrane;integral component of membrane	4.7	2.3
MSTRG.12494	stard3	ENSDARG00000017809	19:5052461-5069510	+	stard3	protein_coding	transport;membrane;integral component of membrane;endoplasmic reticulum membrane;lipid binding;lipid transport;protein homodimerization activity;endosome;late endosome membrane;cholesterol binding;cholesterol transporter activity;late endosome;cholesterol transport;vesicle tethering to endoplasmic reticulum;organelle membrane contact site;membrane;integral component of membrane	33.9	22.2
MSTRG.14385	stard3nl	ENSDARG00000045421	2:31855224-31870127	+	stard3nl	protein_coding	biological_process;cholesterol binding	50.8	34.5
ENSDARG00000098408	stbd1	ENSDARG00000098408	21:5483006-5496911	+	stbd1	protein_coding	membrane;integral component of membrane;carbohydrate binding;starch binding;glycogen binding	4.1	2.1
ENSDARG00000058476	stc1l	ENSDARG00000058476	10:42849625-42856582	-	stc1l	protein_coding	extracellular region;hormone activity;cell;negative regulation of transcription, DNA-templated;cellular calcium ion homeostasis;response to calcium ion;regulation of receptor activity	3.6	0.9
MSTRG.32742	steap3	ENSDARG00000075641	9:891027-900352	+	steap3	protein_coding	membrane;integral component of membrane;integral component of plasma membrane;endosome;oxidation-reduction process;cupric reductase activity;ferric-chelate reductase (NADPH) activity;copper ion import;ferric iron import across plasma membrane	4.4	1
MSTRG.8244	stim1a	ENSDARG00000060723	15:38319611-38396148	+	stim1a	protein_coding	membrane;integral component of membrane;integral component of endoplasmic reticulum membrane;calcium channel regulator activity;activation of store-operated calcium channel activity;regulation of calcium ion transport	75.5	48.7
MSTRG.21606	stoml1	ENSDARG00000062142	25:22183893-22195353	+	stoml1	protein_coding	membrane;integral component of membrane	17.4	9.9
MSTRG.2305	stt3a	ENSDARG00000104953	10:39291388-39336538	+	stt3a	protein_coding	membrane;integral component of membrane;protein glycosylation;oligosaccharyl transferase activity;membrane;integral component of membrane;protein glycosylation;oligosaccharyl transferase activity	381.6	254.3
MSTRG.20409	sulf1	ENSDARG00000038428	24:19374132-19443129	+	sulf1	protein_coding	catalytic activity;metabolic process;sulfuric ester hydrolase activity;vasculogenesis;vasculature development;somitogenesis;neuromast deposition;blood circulation;regulation of developmental pigmentation;smoothened signaling pathway involved in ventral spinal cord patterning;regulation of myotome development;catalytic activity;metabolic process;calcium ion binding;Golgi apparatus;sulfuric ester h…	39.5	25.4
MSTRG.33979	surf4	ENSDARG00000104647	KN149679.1:9850-32544	-	surf4	protein_coding	membrane;integral component of membrane;biological_process;Golgi apparatus;molecular_function;Golgi membrane;endoplasmic reticulum;endoplasmic reticulum membrane;endoplasmic reticulum-Golgi intermediate compartment membrane	86.6	60.8
MSTRG.27876	surf4l	ENSDARG00000035131	5:62947801-62963739	-	surf4l	protein_coding	membrane;integral component of membrane;biological_process;molecular_function;	192.5	109.4
MSTRG.26539	susd1	ENSDARG00000058839	5:8741820-8773690	+	susd1	protein_coding	membrane;integral component of membrane;calcium ion binding;;membrane;integral component of membrane;calcium ion binding	4.5	2.2
MSTRG.23780	syngr2a	ENSDARG00000052429	3:57696103-57709277	-	syngr2a	protein_coding	membrane;integral component of membrane;biological_process;molecular_function;membrane;integral component of membrane;biological_process;molecular_function;membrane;integral component of membrane;biological_process;molecular_function	33.3	20.1
MSTRG.3373	sypl2a	ENSDARG00000055307	11:36093365-36114090	+	sypl2a	protein_coding	membrane;integral component of membrane;synaptic vesicle;integral component of synaptic vesicle membrane;;membrane;integral component of membrane;synaptic vesicle;integral component of synaptic vesicle membrane	67.1	31.8
MSTRG.32024	sypl2b	ENSDARG00000000690	8:25060331-25071319	+	sypl2b	protein_coding	membrane;integral component of membrane;synaptic vesicle;integral component of synaptic vesicle membrane	75.4	45.5
MSTRG.6698	syvn1	ENSDARG00000017842	14:26154635-26167624	-	syvn1	protein_coding	membrane;integral component of membrane;protein ubiquitination;ubiquitin protein ligase activity;ubiquitin-dependent ERAD pathway;Hrd1p ubiquitin ligase complex;membrane;integral component of membrane;protein ubiquitination;ubiquitin protein ligase activity;ubiquitin-dependent ERAD pathway;Hrd1p ubiquitin ligase complex	73	46.4
MSTRG.12552	tapbp.2	ENSDARG00000045011	19:7119770-7151660	-	tapbp.2	protein_coding	;	8.8	3.1
MSTRG.2127	tbl2	ENSDARG00000043357	10:33310854-33321835	-	tbl2	protein_coding	;cytoplasm	108.7	60.4
MSTRG.27472	tbx6l	ENSDARG00000006939	5:41680219-41697180	+	tbx6l	protein_coding	transcription factor activity, sequence-specific DNA binding;regulation of transcription, DNA-templated;nucleus;DNA binding;transcription, DNA-templated	2.4	0.8
MSTRG.6512	tcirg1b	ENSDARG00000105142	14:16471655-16504836	-	tcirg1b	protein_coding	transport;ion transport;membrane;integral component of membrane;hydrogen ion transmembrane transporter activity;proton transport;plasma membrane;vacuolar acidification;vacuolar proton-transporting V-type ATPase complex assembly;ATP hydrolysis coupled proton transport;vacuolar proton-transporting V-type ATPase, V0 domain;proton-transporting V-type ATPase, V0 domain;proton-transporting ATPase activ…	43.2	31.6
MSTRG.2482	tegt	ENSDARG00000077934	11:198242-205794	-	tegt	protein_coding	membrane;integral component of membrane;biological_process;molecular_function;membrane;integral component of membrane;biological_process;molecular_function;;membrane;integral component of membrane;biological_process;molecular_function	568.9	382.5
MSTRG.21490	tes	ENSDARG00000051857	25:18378629-18400010	+	tes	protein_coding	metal ion binding;zinc ion binding;regulation of cell proliferation;;metal ion binding;zinc ion binding;regulation of cell proliferation;metal ion binding;zinc ion binding;regulation of cell proliferation	112.5	62.9
MSTRG.13748	tfr1a	ENSDARG00000101322	2:5008604-5034301	-	tfr1a	protein_coding	membrane;integral component of membrane;cell;erythrocyte differentiation;hemoglobin biosynthetic process;cellular iron ion homeostasis;embryonic hemopoiesis;transferrin transport;transferrin transmembrane transporter activity	60.4	23.3
MSTRG.11113	tgfb3	ENSDARG00000019367	17:51987801-52020693	-	tgfb3	protein_coding	growth factor activity;extracellular region;cytokine activity;positive regulation of pathway-restricted SMAD protein phosphorylation;regulation of apoptotic process;regulation of MAPK cascade;cell development;SMAD protein signal transduction;extracellular space;regulation of cell proliferation;cell growth;hematopoietic stem cell differentiation;regulation of cartilage development;BMP signaling pa…	41.1	30
MSTRG.6700	tgfbi	ENSDARG00000071586	14:26212936-26238399	-	tgfbi	protein_coding	extracellular space;cell adhesion;proteinaceous extracellular matrix;extracellular matrix binding;muscle fiber development;cell proliferation;collagen binding;integrin binding;cellular response to xenobiotic stimulus;extracellular matrix organization	190.2	117.1
ENSDARG00000102777	thbs4a	ENSDARG00000102777	5:51262986-51296187	+	thbs4a	protein_coding	extracellular region;calcium ion binding;cell adhesion;extracellular matrix;extracellular matrix organization;extracellular region;calcium ion binding;cell adhesion;extracellular matrix;extracellular matrix organization;extracellular region;calcium ion binding;cell adhesion;extracellular matrix;extracellular matrix organization	0.9	0
MSTRG.16717	thbs4b	ENSDARG00000020072	21:4964948-4998122	+	thbs4b	protein_coding	;extracellular region;calcium ion binding;cell adhesion;extracellular matrix;extracellular matrix organization	79	39.9
MSTRG.28943	tie1	ENSDARG00000004105	6:33998984-34024189	-	tie1	protein_coding	transferase activity;membrane;integral component of membrane;nucleotide binding;ATP binding;protein kinase activity;protein phosphorylation;protein tyrosine kinase activity;kinase activity;phosphorylation;peptidyl-tyrosine phosphorylation	8.4	3.7
MSTRG.4505	timp2a	ENSDARG00000061226	12:33889964-33934381	-	timp2a	protein_coding	extracellular region;protease binding;metalloendopeptidase inhibitor activity;response to hormone;response to cytokine;negative regulation of catalytic activity;negative regulation of membrane protein ectodomain proteolysis;proteinaceous extracellular matrix;extracellular space;negative regulation of endopeptidase activity	57.5	31.7
MSTRG.13353	tinagl1	ENSDARG00000061231	19:42183996-42244582	+	tinagl1	protein_coding	proteolysis;scavenger receptor activity;receptor-mediated endocytosis;extracellular space;embryonic viscerocranium morphogenesis;immune response;cell adhesion;cysteine-type peptidase activity;polysaccharide binding;sprouting angiogenesis;peptidase inhibitor activity;negative regulation of peptidase activity	118.1	61.8
MSTRG.16317	tlr5b	ENSDARG00000052322	20:51658809-51663737	+	tlr5b	protein_coding	membrane;integral component of membrane;signal transduction;immune system process;innate immune response;activation of immune response;	11.5	6.2
MSTRG.588	tm9sf2	ENSDARG00000003866	1:28994209-29020444	+	tm9sf2	protein_coding	membrane;integral component of membrane;	299.9	181.8
MSTRG.5119	tm9sf3	ENSDARG00000028748	13:9523357-9543515	-	tm9sf3	protein_coding	membrane;integral component of membrane	210.6	131.3
MSTRG.19044	tm9sf4	ENSDARG00000002536	23:7614825-7644920	+	tm9sf4	protein_coding	membrane;integral component of membrane;integral component of membrane	166.1	109.5
MSTRG.6835	si:ch211-127l15.5	ENSDARG00000034943	14:31525010-31543783	+	tm9sf5	protein_coding	membrane;integral component of membrane;membrane;integral component of membrane	33.6	18.7
MSTRG.28518	tmbim1	ENSDARG00000058323	6:12761180-12787308	-	tmbim1a	protein_coding	membrane;integral component of membrane;biological_process;molecular_function;membrane;integral component of membrane;biological_process;molecular_function	100.9	66.8
MSTRG.24407	tmbim4	ENSDARG00000014361	4:12972406-12980076	-	tmbim4	protein_coding	membrane;integral component of membrane;biological_process;molecular_function;;	174.8	114
MSTRG.31885	tmco1	ENSDARG00000069099	8:21072422-21078161	-	tmco1	protein_coding	membrane;transport;ion transport;integral component of membrane;Golgi apparatus;Golgi membrane;endoplasmic reticulum;endoplasmic reticulum membrane;calcium channel activity;calcium ion transport;calcium ion transmembrane transport;integral component of endoplasmic reticulum membrane;ER overload response;endoplasmic reticulum calcium ion homeostasis;membrane;transport;ion transport;integral compon…	140.9	84.1
MSTRG.16172	tmed10	ENSDARG00000041391	20:46632878-46638114	-	tmed10	protein_coding	membrane;integral component of membrane	605.5	391.4
MSTRG.1398	tmed2	ENSDARG00000026908	10:3419528-3427326	-	tmed2	protein_coding	membrane;integral component of membrane;membrane;integral component of membrane;	675.1	444.1
MSTRG.30380	tmed3	ENSDARG00000028816	7:29904516-29906541	-	tmed3	protein_coding	membrane;integral component of membrane	60.6	35.5
MSTRG.15403	tmed5	ENSDARG00000008765	20:14893395-14910090	+	tmed5	protein_coding	membrane;integral component of membrane;membrane;integral component of membrane	59	37
MSTRG.6694	tmed9	ENSDARG00000004261	14:26106535-26113813	-	tmed9	protein_coding	membrane;integral component of membrane;molecular_function;endoplasmic reticulum membrane	357.4	228.9
MSTRG.3854	tmem101	ENSDARG00000100276	12:3433632-3441640	+	tmem101	protein_coding	membrane;integral component of membrane;membrane;integral component of membrane	54.4	43.5
MSTRG.27198	tmem119b	ENSDARG00000068036	5:31271896-31275492	-	tmem119b	protein_coding	membrane;integral component of membrane;molecular_function;ossification	41.3	22.3
MSTRG.2173	tmem120a	ENSDARG00000030914	10:35321223-35331490	+	tmem120a	protein_coding	membrane;integral component of membrane;molecular_function;nucleus;fat cell differentiation;nuclear inner membrane	167	106.5
MSTRG.6399	tmem129	ENSDARG00000075346	14:9277574-9286816	+	tmem129	protein_coding	membrane;integral component of membrane;protein ubiquitination;ubiquitin protein ligase activity;membrane;integral component of membrane;protein ubiquitination;ubiquitin protein ligase activity	18.7	13.2
MSTRG.9707	tmem147	ENSDARG00000039913	16:45052733-45075520	-	tmem147	protein_coding	membrane;integral component of membrane	294.1	180.5
MSTRG.18308	tmem161a	ENSDARG00000012790	22:18199939-18216458	-	tmem161a	protein_coding	membrane;integral component of membrane;membrane;integral component of membrane	162.6	93.3
MSTRG.27557	tmem161b	ENSDARG00000055989	5:47376470-47419268	-	tmem161b	protein_coding	membrane;integral component of membrane;biological_process;molecular_function	62.9	41
MSTRG.15565	tmem165	ENSDARG00000034600	20:22286624-22293517	-	tmem165	protein_coding	membrane;integral component of membrane;embryonic viscerocranium morphogenesis;cartilage development;cartilage morphogenesis;osteoblast differentiation;protein N-linked glycosylation;chondrocyte differentiation	167.4	98.9
MSTRG.21594	tmem168b	ENSDARG00000062168	25:21652838-21666202	-	tmem168b	protein_coding	membrane;integral component of membrane	20.9	13.9
MSTRG.9757	tmem176l.1	ENSDARG00000099491	16:46551398-46558419	-	tmem176l.1	protein_coding	membrane;integral component of membrane;membrane;integral component of membrane;membrane;integral component of membrane;;	50.5	34
MSTRG.9756	tmem176l.3a	ENSDARG00000098387	16:46629490-46653251	-	tmem176l.3a	protein_coding	membrane;integral component of membrane	20.4	12.1
MSTRG.9764	tmem176l.4	ENSDARG00000074390	16:46684939-46697749	-	tmem176l.4	protein_coding	membrane;integral component of membrane;membrane;integral component of membrane	15.1	5.9
MSTRG.32923	tmem182a	ENSDARG00000040374	9:6937220-6949196	-	tmem182a	protein_coding	membrane;integral component of membrane	34.7	18.1
MSTRG.375	tmem192	ENSDARG00000037484	1:18956608-18972837	+	tmem192	protein_coding	membrane;integral component of membrane	54.9	37.6
MSTRG.22425	tmem205	ENSDARG00000100677	3:14349275-14358961	+	tmem205	protein_coding	membrane;integral component of membrane;biological_process;molecular_function;membrane;integral component of membrane;biological_process;molecular_function;membrane;integral component of membrane;biological_process;molecular_function;membrane;integral component of membrane	42.2	25.3
MSTRG.24156	tmem209	ENSDARG00000039340	4:5085437-5100371	-	tmem209	protein_coding	membrane;integral component of membrane;membrane;integral component of membrane;	111.4	64.1
MSTRG.10804	tmem229b	ENSDARG00000060569	17:37677119-37702243	+	tmem229b	protein_coding	membrane;integral component of membrane;;membrane;integral component of membrane;biological_process;molecular_function	46.9	30.2
MSTRG.3279	tmem246	ENSDARG00000061553	11:30389167-30395462	+	tmem246	protein_coding	membrane;integral component of membrane;biological_process;molecular_function	19.3	12.1
MSTRG.11045	tmem30aa	ENSDARG00000030236	17:49898254-49910216	-	tmem30aa	protein_coding	membrane;integral component of membrane;molecular_function	133	81.9
MSTRG.33379	tmem30c	ENSDARG00000009430	9:30183693-30196731	+	tmem30c	protein_coding	membrane;integral component of membrane;biological_process;molecular_function	9	5.5
MSTRG.2703	tmem38a	ENSDARG00000024047	11:7148884-7169677	+	tmem38a	protein_coding	membrane;transport;ion transport;integral component of membrane;nucleus;cation channel activity;potassium ion transport;potassium channel activity;potassium ion transmembrane transport;calcium-activated potassium channel activity;monovalent inorganic cation transport;sarcoplasmic reticulum;sarcoplasmic reticulum membrane;nuclear membrane	132.3	72.6
MSTRG.597	tmem41ab	ENSDARG00000026771	1:29618212-29634105	+	tmem41ab	protein_coding	membrane;integral component of membrane;biological_process;molecular_function	4.5	2.1
MSTRG.31071	tmem41b	ENSDARG00000080006	7:64794132-64890039	-	tmem41b	protein_coding	membrane;integral component of membrane;molecular_function;motor neuron axon guidance;nervous system development;membrane;integral component of membrane;molecular_function;motor neuron axon guidance;nervous system development;membrane;integral component of membrane;molecular_function;motor neuron axon guidance;nervous system development	73.4	45.8
MSTRG.13084	tmem57a	ENSDARG00000005625	19:29716624-29746644	+	tmem57a	protein_coding	membrane;integral component of membrane;biological_process;molecular_function;nucleus;cell projection;axon;nuclear membrane;	50.2	35.5
MSTRG.14276	tmem59	ENSDARG00000019033	2:26956940-26965268	-	tmem59	protein_coding	membrane;integral component of membrane;;membrane;integral component of membrane	88.5	50.8
MSTRG.9254	tmem67	ENSDARG00000076752	16:27629647-27646865	+	tmem67	protein_coding	membrane;integral component of membrane;convergent extension involved in axis elongation;cilium assembly;gastrulation;cilium movement;convergent extension involved in gastrulation;negative regulation of centrosome duplication;MKS complex;;membrane;integral component of membrane;convergent extension involved in axis elongation;cilium assembly;gastrulation;cilium movement;convergent extension invol…	51	32.6
MSTRG.30330	tmem9b	ENSDARG00000025693	7:28288468-28294041	-	tmem9b	protein_coding	membrane;integral component of membrane;membrane;integral component of membrane	165	112
ENSDARG00000100969	tmprss13a	ENSDARG00000100969	15:12394744-12428992	-	tmprss13a	protein_coding	membrane;integral component of membrane;serine-type endopeptidase activity;proteolysis;hydrolase activity;peptidase activity;serine-type peptidase activity	3.8	0.9
MSTRG.21473	tmtc3	ENSDARG00000062846	25:17905968-17958664	+	tmtc3	protein_coding	membrane;integral component of membrane;membrane;integral component of membrane	105.5	84.4
MSTRG.5744	tmx1	ENSDARG00000019487	13:36797267-36807484	+	tmx1	protein_coding	membrane;integral component of membrane;endoplasmic reticulum;protein folding;cell redox homeostasis;protein disulfide isomerase activity;response to endoplasmic reticulum stress	67.7	42.1
MSTRG.6589	tmx2a	ENSDARG00000079122	14:21816086-21823146	+	tmx2a	protein_coding	membrane;integral component of membrane;cell;cell redox homeostasis;cell;cell redox homeostasis	14.1	6.7
MSTRG.840	tmx2b	ENSDARG00000007786	1:43867979-43880634	-	tmx2b	protein_coding	membrane;integral component of membrane;cell;cell redox homeostasis	140.9	87.3
MSTRG.24241	tnnt2e	ENSDARG00000045822	4:7499708-7536058	+	tnnt2e	protein_coding	regulation of muscle contraction;troponin complex;regulation of muscle contraction;troponin complex;regulation of muscle contraction;troponin complex;regulation of muscle contraction;troponin complex;regulation of muscle contraction;troponin complex;regulation of muscle contraction;troponin complex;regulation of muscle contraction;troponin complex;regulation of muscle contraction;troponin complex…	33.7	21.9
MSTRG.213	tnrc5	ENSDARG00000070512	1:9778581-9789519	-	tnrc5	protein_coding		50.8	35.5
MSTRG.16671	tor1	ENSDARG00000077950	21:3624130-3635904	+	tor1	protein_coding	ATP binding;cell adhesion;unfolded protein binding;neuron projection development;cytoskeletal protein binding;endoplasmic reticulum;cytosol;nuclear envelope;synapse;intermediate filament cytoskeleton organization;nuclear envelope organization;synaptic vesicle transport;chaperone mediated protein folding requiring cofactor;chaperone-mediated protein folding;chaperone-mediated protein transport;end…	85.1	55.9
MSTRG.10668	tpp1	ENSDARG00000042793	17:30826918-30838829	+	tpp1	protein_coding	serine-type endopeptidase activity;proteolysis;hydrolase activity;peptidase activity;endopeptidase activity;serine-type peptidase activity;central nervous system development;neurogenesis;locomotory behavior;tripeptidyl-peptidase activity;proteolysis;serine-type peptidase activity;central nervous system development;neurogenesis;locomotory behavior;tripeptidyl-peptidase activity;	58.8	34.4
MSTRG.1929	tpte	ENSDARG00000056985	10:24721082-24738504	+	tpte	protein_coding	membrane;ion channel activity;ion transport;ion transmembrane transport;integral component of membrane;transmembrane transport;protein tyrosine phosphatase activity;peptidyl-tyrosine dephosphorylation;protein tyrosine/serine/threonine phosphatase activity;dephosphorylation;protein dephosphorylation;phosphatidylinositol dephosphorylation;phosphatidylinositol-3,4,5-trisphosphate 3-phosphatase activ…	29.2	16.1
MSTRG.16213	tram2	ENSDARG00000030092	20:47639163-47662909	+	tram2	protein_coding	membrane;integral component of membrane;transport;membrane;integral component of membrane;protein transport	52.1	32.9
ENSDARG00000027523	trpc7a	ENSDARG00000027523	10:21437917-21471617	+	trpc7a	protein_coding	membrane;ion channel activity;transport;ion transport;integral component of membrane;transmembrane transport;calcium channel activity;calcium ion transmembrane transport	2.8	0.6
MSTRG.8823	trpv6	ENSDARG00000014496	16:12403087-12428961	-	trpv6	protein_coding	membrane;ion channel activity;transport;ion transport;ion transmembrane transport;integral component of membrane;transmembrane transport;calcium channel activity;calcium ion transport;calcium ion transmembrane transport;positive regulation of transcription, DNA-templated;hypotonic salinity response;calcium ion import;calcium ion homeostasis;response to calcium ion	4.8	2
MSTRG.24348	tspan11	ENSDARG00000001781	4:11174245-11199206	+	tspan11	protein_coding	membrane;integral component of membrane;integral component of plasma membrane;cell surface receptor signaling pathway	14.7	6.6
MSTRG.5314	tspan14	ENSDARG00000055938	13:21508004-21519954	-	tspan14	protein_coding	membrane;integral component of membrane;molecular_function;integral component of plasma membrane;cell surface receptor signaling pathway	173.7	104.8
MSTRG.5359	tspan15	ENSDARG00000039455	13:22793574-22831160	-	tspan15	protein_coding	membrane;integral component of membrane;molecular_function;integral component of plasma membrane;cell surface receptor signaling pathway;membrane;integral component of membrane;molecular_function	19.6	15.2
MSTRG.29277	tspan2a	ENSDARG00000003754	6:49108395-49160554	-	tspan2a	protein_coding	membrane;integral component of membrane;molecular_function;integral component of plasma membrane;cell surface receptor signaling pathway;	49.8	30.3
MSTRG.32149	tspan36	ENSDARG00000024540	8:29717388-29725719	+	tspan36	protein_coding	membrane;integral component of membrane;pigmentation;integral component of plasma membrane;cell surface receptor signaling pathway	195.2	119.5
MSTRG.7011	tspan7	ENSDARG00000015759	14:41102224-41111138	-	tspan7	protein_coding	membrane;integral component of membrane;integral component of plasma membrane;cell surface receptor signaling pathway;membrane;integral component of membrane	246.1	141.8
MSTRG.24305	tspan9b	ENSDARG00000045706	4:9696049-9721652	-	tspan9b	protein_coding	membrane;integral component of membrane;molecular_function;integral component of plasma membrane;cell surface receptor signaling pathway	49.9	29.5
MSTRG.29086	tspo	ENSDARG00000026655	6:40580683-40585717	-	tspo	protein_coding	membrane;integral component of membrane;molecular_function;primitive erythrocyte differentiation	106.5	55.9
MSTRG.15216	ttc13	ENSDARG00000063242	20:4034078-4077319	+	ttc13	protein_coding	biological_process;cellular_component;biological_process;cellular_component	50.6	32.7
MSTRG.33658	ttnb	ENSDARG00000000563	9:42931205-43071913	-	ttn.1	protein_coding	protein kinase activity;ATP binding;protein phosphorylation;sarcomerogenesis;skeletal muscle tissue development;striated muscle myosin thick filament assembly;myofibril assembly;skeletal myofibril assembly	333.8	199.3
MSTRG.29303	tubb1	ENSDARG00000053066	6:49883211-49889765	+	tubb1	protein_coding	GTPase activity;GTP binding;nucleotide binding;cytoplasm;cytoskeleton;microtubule;structural constituent of cytoskeleton;cytoskeleton organization;microtubule-based process	12.1	5.9
MSTRG.4734	tvp23b	ENSDARG00000057060	12:46689891-46702616	+	tvp23b	protein_coding	membrane;integral component of membrane;molecular_function;integral component of Golgi membrane;protein secretion;vesicle-mediated transport;	52.8	31
MSTRG.14916	twsg1a	ENSDARG00000104244	2:55065750-55100112	+	twsg1a	protein_coding	;	35.5	23
MSTRG.13561	txnbb	ENSDARG00000099581	19:48434288-48438808	+	txnbb	protein_coding	proteinaceous extracellular matrix;extracellular matrix organization;collagen fibril organization;	10.9	4.6
MSTRG.13855	txndc12	ENSDARG00000038980	2:9794314-9809874	-	txndc12	protein_coding	cell;cell redox homeostasis	256	178.4
MSTRG.10315	txndc16	ENSDARG00000032256	17:14910168-14958451	-	txndc16	protein_coding	cell;cell redox homeostasis;	22.7	18.2
MSTRG.20238	txndc5	ENSDARG00000009342	24:7912054-7928262	-	txndc5	protein_coding	endoplasmic reticulum;protein folding;isomerase activity;cell redox homeostasis;protein disulfide isomerase activity;response to endoplasmic reticulum stress;apoptotic cell clearance	242	149.8
MSTRG.7690	tyw1	ENSDARG00000062987	15:16803138-16936578	-	tyw1	protein_coding	membrane;integral component of membrane;catalytic activity;oxidation-reduction process;iron-sulfur cluster binding;4 iron, 4 sulfur cluster binding;tRNA processing;FMN binding;;membrane;integral component of membrane;catalytic activity;oxidation-reduction process;iron-sulfur cluster binding;4 iron, 4 sulfur cluster binding;tRNA processing;FMN binding	133.6	72.8
MSTRG.1262	U1	ENSDARG00000082628	10:211782-211947	+	U1	snRNA		84.5	8.2
MSTRG.12792	U11	ENSDARG00000080410	19:16157464-16157599	+	U11	snRNA		50.7	10.2
MSTRG.22058	U12	ENSDARG00000080745	3:1438449-1438601	-	U12	snRNA		89.1	12
MSTRG.305	U3	ENSDARG00000101840	1:15765588-15765803	+	U3	snoRNA		339.3	133.4
MSTRG.29798	U3	ENSDARG00000100103	7:7538796-7539008	+	U3	snoRNA		14.4	1.2
MSTRG.24447	U4	ENSDARG00000087328	4:14726319-14726459	+	U4	snRNA		883.8	147.7
MSTRG.24450	U4	ENSDARG00000089313	4:14734228-14734368	+	U4	snRNA		180.2	23
MSTRG.21169	U4	ENSDARG00000083431	25:5213092-5213232	-	U4	snRNA		121.8	16.6
MSTRG.599	ubac2	ENSDARG00000093065	1:29736040-29764294	-	ubac2	protein_coding	membrane;integral component of membrane;biological_process;ubiquitin binding;membrane;integral component of membrane;biological_process	22.9	13.7
MSTRG.14595	uggt1	ENSDARG00000054746	2:40976574-41035782	-	uggt1	protein_coding	protein glycosylation;endoplasmic reticulum;unfolded protein binding;ER-associated misfolded protein catabolic process;protein N-linked glycosylation via asparagine;endoplasmic reticulum unfolded protein response;UDP-glucose:glycoprotein glucosyltransferase activity;'de novo' posttranslational protein folding;UDP-glucosylation	69.8	47.3
MSTRG.33365	uggt2	ENSDARG00000062089	9:29619686-29671668	+	uggt2	protein_coding	protein glycosylation;endoplasmic reticulum;unfolded protein binding;ER-associated misfolded protein catabolic process;protein N-linked glycosylation via asparagine;endoplasmic reticulum unfolded protein response;UDP-glucose:glycoprotein glucosyltransferase activity;'de novo' posttranslational protein folding;UDP-glucosylation;	98	67
MSTRG.28077	ugt2a5	ENSDARG00000011537	5:69083284-69103825	+	ugt2a5	protein_coding	transferase activity;membrane;integral component of membrane;transferase activity, transferring glycosyl groups;metabolic process;intracellular membrane-bounded organelle;transferase activity, transferring hexosyl groups;glucuronosyltransferase activity;transferase activity;membrane;integral component of membrane;transferase activity, transferring glycosyl groups;metabolic process;intracellular m…	17.2	10
MSTRG.390	ugt8	ENSDARG00000037455	1:19863130-19900841	-	ugt8	protein_coding	transferase activity;membrane;integral component of membrane;transferase activity, transferring glycosyl groups;metabolic process;transferase activity, transferring hexosyl groups	5.3	3.1
MSTRG.30973	ASPH	ENSDARG00000078703	7:57883872-57941487	-	unm_hu7910	protein_coding	membrane;integral component of membrane;peptidyl-amino acid modification	49.7	27.8
MSTRG.14295	urod	ENSDARG00000006818	2:27900534-27920169	-	urod	protein_coding	cytoplasm;cytosol;lyase activity;porphyrin-containing compound biosynthetic process;protoporphyrinogen IX biosynthetic process;heme biosynthetic process;carboxy-lyase activity;uroporphyrinogen decarboxylase activity;porphyrin-containing compound metabolic process	145.3	93.3
MSTRG.6899	urp1	ENSDARG00000093493	14:33551986-33554601	-	urp1	protein_coding	extracellular region;hormone activity;regulation of blood vessel diameter;regulation of blood pressure;regulation of receptor activity	52.6	25.1
MSTRG.32902	uxs1	ENSDARG00000056102	9:6277988-6392708	+	uxs1	protein_coding	;membrane;integral component of membrane;cytoplasm;Golgi apparatus;multicellular organism development;lyase activity;Golgi cisterna membrane;cartilage development;ossification;heparan sulfate proteoglycan biosynthetic process;proteoglycan biosynthetic process;extracellular matrix organization;chondroitin sulfate proteoglycan biosynthetic process;carboxy-lyase activity;UDP-glucuronate decarboxylas…	59.7	37.3
MSTRG.20620	vipr2	ENSDARG00000012353	24:27176952-27269390	+	vipr2	protein_coding	membrane;plasma membrane;integral component of membrane;signal transducer activity;G-protein coupled receptor activity;signal transduction;G-protein coupled receptor signaling pathway;transmembrane signaling receptor activity;cell surface receptor signaling pathway;vasoactive intestinal polypeptide receptor activity;adenylate cyclase-modulating G-protein coupled receptor signaling pathway;membran…	3.2	1.3
MSTRG.1782	vsig8a	ENSDARG00000054050	10:19568426-19592629	+	vsig8a	protein_coding	membrane;integral component of membrane;molecular_function;membrane;integral component of membrane;molecular_function	8.4	4.9
MSTRG.12098	vwa7	ENSDARG00000061462	18:40535220-40560282	+	vwa7	protein_coding	;	52.3	35.6
MSTRG.8155	vwde	ENSDARG00000103443	15:34131202-34136439	+	vwde	protein_coding	biological_process;cellular_component;molecular_function;biological_process;cellular_component;molecular_function	39.8	23.1
MSTRG.11575	wfdc1	ENSDARG00000058003	18:14626840-14649200	+	wfdc1	protein_coding	extracellular region;extracellular space;peptidase inhibitor activity;negative regulation of peptidase activity;regulation of cell growth;extracellular region;extracellular space;peptidase inhibitor activity;negative regulation of peptidase activity;regulation of cell growth	28.6	18.8
MSTRG.273	wfs1a	ENSDARG00000062341	1:13627138-13653114	-	wfs1a	protein_coding	membrane;integral component of membrane;molecular_function;endoplasmic reticulum;calcium ion homeostasis	13	7.2
MSTRG.13895	wls	ENSDARG00000009534	2:10558578-10603139	-	wls	protein_coding	membrane;integral component of membrane;embryonic viscerocranium morphogenesis;Wnt signaling pathway;habenula development;midbrain-hindbrain boundary development;semicircular canal development;Wnt-protein binding;membrane;integral component of membrane;embryonic viscerocranium morphogenesis;Wnt signaling pathway;habenula development;midbrain-hindbrain boundary development;semicircular canal devel…	210.6	110.9
MSTRG.2102	wnt11r	ENSDARG00000014796	10:32160445-32179344	+	wnt11r	protein_coding	extracellular region;multicellular organism development;heart development;extracellular space;embryonic viscerocranium morphogenesis;Wnt signaling pathway;proteinaceous extracellular matrix;receptor binding;cell migration involved in gastrulation;heart looping;pharyngeal system development;frizzled binding;neuron differentiation;cell fate commitment	71.2	40.5
MSTRG.4255	wnt3	ENSDARG00000038990	12:22137743-22183622	+	wnt3	protein_coding	extracellular region;multicellular organism development;extracellular space;Wnt signaling pathway;proteinaceous extracellular matrix;receptor binding;cloaca development;thalamus development;frizzled binding;neuron differentiation;cell fate commitment	31.4	19.3
MSTRG.3442	wnt4a	ENSDARG00000071208	11:38905892-38940961	-	wnt4a	protein_coding	extracellular region;multicellular organism development;heart development;extracellular space;embryonic viscerocranium morphogenesis;Wnt signaling pathway;proteinaceous extracellular matrix;receptor binding;cell migration involved in gastrulation;positive regulation of transcription, DNA-templated;habenula development;regulation of axon extension involved in axon guidance;sensory epithelium regen…	35.4	21.1
MSTRG.24263	wnt5b	ENSDARG00000102464	4:8531664-8662201	+	wnt5b	protein_coding	extracellular region;convergent extension involved in axis elongation;multicellular organism development;extracellular space;embryonic viscerocranium morphogenesis;Wnt signaling pathway;embryonic cranial skeleton morphogenesis;cell;proteinaceous extracellular matrix;receptor binding;cell migration involved in gastrulation;somite development;neuromast development;angiogenesis;convergent extension;…	53.8	28.3
MSTRG.20660	CABZ01041812.1	ENSDARG00000061481	24:29770121-29789185	-	wu:fj05g07	protein_coding	membrane;integral component of membrane;oxidation-reduction process	9.9	4
MSTRG.14179	xirp1	ENSDARG00000030722	2:24093963-24113167	-	xirp1	protein_coding	actin binding;actin cytoskeleton organization;cell junction;heart development;cell junction;actin binding;actin cytoskeleton organization;heart development	20.1	13.1
MSTRG.33774	xirp2b	ENSDARG00000091090	9:49751277-49795830	-	xirp2b	protein_coding	metal ion binding;actin binding;actin cytoskeleton organization;cell junction;heart development;;actin binding;actin cytoskeleton organization;cell junction;heart development	8.5	2.5
MSTRG.14298	XKR4	ENSDARG00000103797	2:28008870-28009835	+	XKR4	protein_coding	membrane;integral component of membrane;biological_process;molecular_function	54.2	36.2
MSTRG.6785	yif1a	ENSDARG00000019636	14:30413352-30419189	+	yif1a	protein_coding	transport;membrane;integral component of membrane;Golgi apparatus;molecular_function;protein transport;ER to Golgi vesicle-mediated transport;Golgi membrane;COPII-coated ER to Golgi transport vesicle;endoplasmic reticulum;endoplasmic reticulum membrane;integral component of Golgi membrane;vesicle-mediated transport;endoplasmic reticulum-Golgi intermediate compartment;transport;membrane;integral c…	125.7	85.7
MSTRG.29949	zdhhc13	ENSDARG00000101144	7:16257219-16294158	+	zdhhc13	protein_coding	transferase activity;membrane;integral component of membrane;transferase activity, transferring acyl groups;magnesium ion transmembrane transporter activity;palmitoyltransferase activity;protein-cysteine S-palmitoyltransferase activity;magnesium ion transmembrane transport;regulation of BMP signaling pathway;BMP signaling pathway involved in mesodermal cell fate specification;regulation of ectode…	72.4	49.1
MSTRG.6411	zdhhc15b	ENSDARG00000071872	14:10648331-10668636	+	zdhhc15b	protein_coding	transferase activity;membrane;integral component of membrane;transferase activity, transferring acyl groups;protein-cysteine S-palmitoyltransferase activity;synaptic vesicle maturation;;	51.6	35.4
MSTRG.6902	zdhhc24	ENSDARG00000105134	14:33600405-33605378	-	zdhhc24	protein_coding	transferase activity;membrane;integral component of membrane;transferase activity, transferring acyl groups;protein-cysteine S-palmitoyltransferase activity	39.6	25.7
MSTRG.4173	zdhhc4	ENSDARG00000045159	12:18449581-18456558	-	zdhhc4	protein_coding	transferase activity;membrane;integral component of membrane;transferase activity, transferring acyl groups;protein-cysteine S-palmitoyltransferase activity;transferase activity;membrane;integral component of membrane;transferase activity, transferring acyl groups;protein-cysteine S-palmitoyltransferase activity;membrane;integral component of membrane	41.6	26.9
MSTRG.23333	zgc:100868	ENSDARG00000004748	3:39331322-39346662	-	zgc:100868	protein_coding	serine-type endopeptidase activity;proteolysis;cellular_component;calcium ion binding;hydrolase activity;peptidase activity;serine-type peptidase activity;blood coagulation;serine-type endopeptidase activity;proteolysis;cellular_component;serine-type endopeptidase activity;proteolysis;cellular_component;serine-type endopeptidase activity;proteolysis;cellular_component;hydrolase activity;peptidase…	14.1	3.6
MSTRG.13388	zgc:103438	ENSDARG00000035663	19:42998102-43003860	-	zgc:103438	protein_coding	extracellular space;lysosome;cysteine-type endopeptidase activity;proteolysis involved in cellular protein catabolic process;cysteine-type peptidase activity;proteolysis;cysteine-type peptidase activity;proteolysis;cysteine-type peptidase activity;extracellular space;lysosome;cysteine-type endopeptidase activity;proteolysis involved in cellular protein catabolic process;cysteine-type peptidase ac…	62.2	35
MSTRG.13378	zgc:110239	ENSDARG00000077664	19:42921499-42933706	-	zgc:110239	protein_coding	proteolysis;hydrolase activity;peptidase activity;extracellular space;lysosome;cysteine-type peptidase activity;cysteine-type endopeptidase activity;proteolysis involved in cellular protein catabolic process	77.8	43.6
MSTRG.18959	zgc:112175	ENSDARG00000037810	23:4423562-4428514	+	zgc:112175	protein_coding	membrane;integral component of membrane;biological_process	54.3	37.1
MSTRG.27936	zgc:114041	ENSDARG00000052109	5:65453275-65467687	+	zgc:114041	protein_coding	membrane;integral component of membrane;transmembrane transport;integral component of plasma membrane;monocarboxylic acid transmembrane transporter activity;monocarboxylic acid transport	13.5	8.3
MSTRG.22431	zgc:158403	ENSDARG00000062757	3:14492162-14538310	+	zgc:158403	protein_coding	;	4.9	2.4
MSTRG.10491	zgc:165461	ENSDARG00000040162	17:23278904-23282297	+	zgc:165461	protein_coding	;	154.2	80
ENSDARG00000052300	zgc:171489	ENSDARG00000052300	3:58400647-58414054	+	zgc:171489	protein_coding	membrane;integral component of membrane;biological_process;molecular_function	5.8	1.4
MSTRG.18598	zgc:171679	ENSDARG00000071024	22:30553423-30608708	+	zgc:171679	protein_coding	biological_process;cellular_component;molecular_function;biological_process;cellular_component;molecular_function;biological_process;cellular_component;molecular_function	95.1	55.6
ENSDARG00000057138	zgc:174164	ENSDARG00000057138	12:11277546-11311596	-	zgc:174164	protein_coding	membrane;integral component of membrane;metal ion binding;proteolysis;metalloendopeptidase activity;metallopeptidase activity	1.8	0.6
MSTRG.28712	zgc:174863	ENSDARG00000099476	6:22792235-22799889	-	zgc:174863	protein_coding	membrane;integral component of membrane;cell adhesion;viral entry into host cell;membrane;integral component of membrane;cell adhesion;viral entry into host cell;	35.4	19.8
MSTRG.8951	zgc:174935	ENSDARG00000079255	16:17804511-17807155	-	zgc:174935	protein_coding	membrane;integral component of membrane;biological_process;molecular_function	4	0.9
MSTRG.24139	zgc:194209	ENSDARG00000039356	4:4517335-4526276	-	zgc:194209	protein_coding	endoplasmic reticulum;membrane;biosynthetic process;strictosidine synthase activity;hydrolase activity, acting on ester bonds	35.2	23.9
MSTRG.32520	zgc:56525	ENSDARG00000025858	8:49103308-49123267	+	zgc:56525	protein_coding	;membrane;integral component of membrane;biological_process;molecular_function	131	87.1
MSTRG.29246	zgc:66479	ENSDARG00000008732	6:46734369-46740573	-	zgc:66479	protein_coding	membrane;integral component of membrane;biological_process;molecular_function	41.2	21.7
MSTRG.9335	zgc:77086	ENSDARG00000014015	16:30464554-30476352	-	zgc:77086	protein_coding	isomerase activity;cell surface;endoplasmic reticulum;protein folding;cell redox homeostasis;protein disulfide isomerase activity;response to endoplasmic reticulum stress	151.3	87.1
MSTRG.208	zgc:77880	ENSDARG00000030563	1:9621500-9631095	+	zgc:77880	protein_coding	transferase activity;membrane;integral component of membrane;transferase activity, transferring acyl groups;protein-cysteine S-palmitoyltransferase activity	59.3	38.9
MSTRG.32720	zgc:91849	ENSDARG00000104716	9:445838-456908	-	zgc:91849	protein_coding	membrane;integral component of membrane;biological_process;molecular_function;plasma membrane	12.6	8.4
MSTRG.8662	zgc:91890	ENSDARG00000018980	16:5697974-5705715	+	zgc:91890	protein_coding	transport;plasma membrane;membrane;integral component of membrane;integral component of plasma membrane;riboflavin transporter activity;riboflavin transport	36.7	20.9
ENSDARG00000044212	CR735126.1	ENSDARG00000044212	19:37955768-37979726	+	zmp:0000001081	protein_coding		0.7	0.2
MSTRG.18037	CR974475.1	ENSDARG00000077415	22:8492792-8619487	-	zmp:0000001175	protein_coding	receptor binding;immune response;cell surface	8.8	6
MSTRG.10536	zmpste24	ENSDARG00000044090	17:24585972-24594660	+	zmpste24	protein_coding	membrane;integral component of membrane;proteolysis;metalloendopeptidase activity;peptidase activity;integral component of endoplasmic reticulum membrane;CAAX-box protein processing	217.9	124.3
MSTRG.25371	znf1113	ENSDARG00000096172	4:46987302-47011043	+	znf1113	protein_coding	nucleic acid binding	1	0
MSTRG.13590	znfl2a	ENSDARG00000008333	2:129176-133115	-	znfl2a	protein_coding	nucleic acid binding;nucleic acid binding	22.2	11.7
MSTRG.32427	AEBP1 (1 of many)	ENSDARG00000006901	8:44765667-44806787	+	AEBP1 (1 of many)	protein_coding	proteolysis;zinc ion binding;extracellular space;metallocarboxypeptidase activity;serine-type carboxypeptidase activity;peptide metabolic process;protein processing;proteolysis;zinc ion binding;metallocarboxypeptidase activity	23.4	12.6
MSTRG.20957	CU633479.1	ENSDARG00000098747	24:41032106-41044878	-	CU633479.1	protein_coding	nucleotide binding;ATP binding;motor activity;myosin complex	222.5	102.7
MSTRG.28028	GANAB (1 of many)	ENSDARG00000076888	5:68368160-68408218	-	GANAB (1 of many)	protein_coding	cellular_component;cellular_component;cellular_component;hydrolase activity;hydrolase activity, hydrolyzing O-glycosyl compounds;hydrolase activity, acting on glycosyl bonds;carbohydrate metabolic process;metabolic process;cellular_component;catalytic activity;hydrolase activity;hydrolase activity, hydrolyzing O-glycosyl compounds;hydrolase activity, acting on glycosyl bonds;carbohydrate metaboli…	93.8	58
MSTRG.28367	GPR161 (1 of many)	ENSDARG00000058903	6:6966901-6976362	+	GPR161 (1 of many)	protein_coding	membrane;integral component of membrane;signal transducer activity;G-protein coupled receptor activity;signal transduction;G-protein coupled receptor signaling pathway	53.7	35.5
MSTRG.13972	LEPROT	ENSDARG00000077463	2:14008249-14009181	-	LEPROT	protein_coding	membrane;integral component of membrane;receptor binding;endosome;negative regulation of JAK-STAT cascade;negative regulation of protein localization to cell surface;late endosome to vacuole transport via multivesicular body sorting pathway;negative regulation of growth hormone receptor signaling pathway	47.8	19.2
MSTRG.27184	MEGF9 (1 of many)	ENSDARG00000035471	5:30880189-30990847	+	MEGF9 (1 of many)	protein_coding	membrane;integral component of membrane	30.1	20
MSTRG.27005	MFSD3	ENSDARG00000093253	5:24937010-24976155	-	MFSD3	protein_coding	membrane;integral component of membrane;transmembrane transport;integral component of plasma membrane;proton transport;solute:proton symporter activity;transport;membrane;integral component of membrane;transmembrane transport	29.2	20
MSTRG.4400	OGFOD3	ENSDARG00000078481	12:28218377-28234174	-	OGFOD3	protein_coding	membrane;integral component of membrane	21.1	11.5
MSTRG.2997	PHTF1	ENSDARG00000057708	11:18639960-18656836	-	PHTF1	protein_coding	membrane;integral component of membrane;biological_process;molecular_function	35.6	25.1
MSTRG.20021	plod3	ENSDARG00000076317	23:45131804-45159931	-	plod3	protein_coding	;oxidoreductase activity;oxidation-reduction process;iron ion binding;motor neuron axon guidance;oxidoreductase activity, acting on paired donors, with incorporation or reduction of molecular oxygen;endoplasmic reticulum;L-ascorbic acid binding;neural crest cell migration;procollagen-lysine 5-dioxygenase activity;;;oxidation-reduction process;endoplasmic reticulum;procollagen-lysine 5-dioxygenase…	104.7	63.7
MSTRG.35169	RCCD1 (1 of many)	ENSDARG00000104505	KN150506.1:377-8180	+	RCCD1 (1 of many)	protein_coding		10.5	3.5
MSTRG.6973	SIL1	ENSDARG00000100564	14:38455204-38469247	-	SIL1	protein_coding	endoplasmic reticulum;eye development;skeletal muscle fiber development	84.6	58.5
MSTRG.1717	SLC27A3	ENSDARG00000046054	10:16517478-16537451	-	SLC27A3	protein_coding	membrane;integral component of membrane;catalytic activity;metabolic process	43.9	16
MSTRG.34248	SLC44A2 (1 of many)	ENSDARG00000103399	KN149859.1:8791-52851	+	SLC44A2 (1 of many)	protein_coding	membrane;integral component of membrane;membrane;integral component of membrane	17	10.8
MSTRG.18506	SRL (1 of many)	ENSDARG00000104356	22:26568944-26574921	-	SRL (1 of many)	protein_coding	GTP binding	218	135.7
MSTRG.14820	THEM6 (1 of many)	ENSDARG00000100260	2:51364329-51375256	-	THEM6 (1 of many)	protein_coding	membrane;integral component of membrane	15.4	7.3
MSTRG.10630	TMEM30B	ENSDARG00000054122	17:28085586-28093218	+	TMEM30B	protein_coding	membrane;integral component of membrane;biological_process;molecular_function;membrane;integral component of membrane;biological_process;molecular_function;	7.2	3.2

## Sheet: Enriched in neurites
Gene	gene_name	ref_gene_id	coord	strand	external_gene_name	gene_biotype	go_names	sib.cellular.TpM	sib.neurite.TpM
MSTRG.6976	si:ch211-195b11.4	ENSDARG00000101935	14:38505190-38507061	-	BX088707.1	antisense_RNA		615.5	1018.6
MSTRG.31747	elavl4	ENSDARG00000045639	8:15968442-16076689	+	elavl4	protein_coding	nucleic acid binding;RNA binding;nucleic acid binding;RNA binding;;;nucleic acid binding;RNA binding;nucleic acid binding;RNA binding	671.8	986.9
MSTRG.20878	h3f3b.1	ENSDARG00000045248	24:37800832-37805131	+	h3f3d	protein_coding	DNA binding;nucleus;chromosome;protein heterodimerization activity;nucleosome assembly;nucleosome;nucleosomal DNA binding	599	971.4
MSTRG.6641	klhl3	ENSDARG00000056647	14:23986698-24007727	+	klhl3	protein_coding	;	492.3	770.1
MSTRG.6325	hnrnpaba	ENSDARG00000007960	14:6655544-6661862	+	hnrnpaba	protein_coding	nucleic acid binding;RNA binding;intracellular ribonucleoprotein complex;viral nucleocapsid;nucleic acid binding;RNA binding;;nucleic acid binding;RNA binding;nucleic acid binding;RNA binding;nucleic acid binding;RNA binding	430	734.8
MSTRG.13157	stmn2b	ENSDARG00000070537	19:32183957-32203238	+	stmn2b	protein_coding	cytoplasm;neuron projection development;neuron projection;nervous system development;regulation of microtubule polymerization or depolymerization;tubulin binding;microtubule depolymerization;regulation of cytoskeleton organization;cytoplasm;neuron projection development;neuron projection;nervous system development;regulation of microtubule polymerization or depolymerization;tubulin binding;microt…	325.8	555.9
MSTRG.29377	gnb1b	ENSDARG00000104372	6:53304598-53333880	-	gnb1b	protein_coding	signal transduction;protein binding;posterior lateral line neuromast primordium migration;signal transduction;protein binding;posterior lateral line neuromast primordium migration	361.4	521.8
MSTRG.8015	nova2	ENSDARG00000017673	15:28753016-28833399	+	nova2	protein_coding	nucleic acid binding;RNA binding;mRNA splicing, via spliceosome;nucleic acid binding;RNA binding;mRNA splicing, via spliceosome;;nucleic acid binding;RNA binding;mRNA splicing, via spliceosome	341.6	506
MSTRG.1144	mri1	ENSDARG00000075754	1:54513500-54532968	-	mri1	protein_coding	cellular metabolic process;cellular biosynthetic process;cytoplasm;nucleus;isomerase activity;cellular metabolic process;cellular amino acid biosynthetic process;methionine biosynthetic process;L-methionine salvage from methylthioadenosine;cellular biosynthetic process;S-methyl-5-thioribose-1-phosphate isomerase activity	287.7	489.7
MSTRG.23644	pbx4	ENSDARG00000052150	3:52745299-52821806	+	pbx4	protein_coding	transcription factor activity, sequence-specific DNA binding;regulation of transcription, DNA-templated;nucleus;DNA binding;protein binding;heart development;sequence-specific DNA binding;heart morphogenesis;embryonic cranial skeleton morphogenesis;brain development;transcription factor complex;neural crest cell migration;bulbus arteriosus development;skeletal muscle fiber development;midbrain de…	268.5	480
MSTRG.28932	mast2	ENSDARG00000074311	6:33678976-33886365	-	mast2	protein_coding	transferase activity;nucleotide binding;ATP binding;protein kinase activity;protein serine/threonine kinase activity;protein phosphorylation;kinase activity;phosphorylation;peptidyl-serine phosphorylation;intracellular signal transduction;magnesium ion binding;microtubule binding;microtubule cytoskeleton;cytoskeleton organization;regulation of interleukin-12 biosynthetic process;	274.8	446.5
MSTRG.11811	gnao1a	ENSDARG00000016676	18:22804689-22987598	+	gnao1a	protein_coding	GTPase activity;GTP binding;nucleotide binding;signal transduction;signal transducer activity;G-protein coupled receptor signaling pathway;guanyl nucleotide binding;G-protein beta/gamma-subunit complex binding;adenylate cyclase-modulating G-protein coupled receptor signaling pathway;GTPase activity;GTP binding;nucleotide binding;signal transduction;signal transducer activity;G-protein coupled rec…	264	424.3
MSTRG.29556	ddx3b	ENSDARG00000005774	6:59900587-59918191	+	ddx3b	protein_coding	brain development;nucleic acid binding;nucleotide binding;ATP binding;hydrolase activity;nucleolus;chromosome segregation;ATP-dependent RNA helicase activity;helicase activity;brain development;regulation of gene expression;RNA secondary structure unwinding;translational initiation;cytoplasmic ribonucleoprotein granule;nucleic acid binding;ATP binding;brain development;;;;	279.7	382.5
MSTRG.17753	arl8a	ENSDARG00000078686	22:673036-680892	-	arl8a	protein_coding	GTP binding;intracellular;nucleotide binding;small GTPase mediated signal transduction	248.8	359.6
MSTRG.27872	rab14	ENSDARG00000074246	5:62696924-62706503	+	rab14	protein_coding	GTPase activity;GTP binding;endosome;cytosol;defense response to bacterium;endocytic recycling;trans-Golgi network;regulation of endocytosis;Golgi to endosome transport;phagosome maturation;phagocytic vesicle;recycling endosome;;GTPase activity;GTP binding;cytosol;defense response to bacterium;endocytic recycling;trans-Golgi network;Golgi to endosome transport;phagosome maturation;phagocytic vesi…	262.3	356.4
MSTRG.3897	mapta	ENSDARG00000089314	12:4699806-4767932	-	mapta	protein_coding	cytoplasm;cytoskeleton;tubulin binding;microtubule;cytoplasm;cytoskeleton;tubulin binding;microtubule;cytoplasm;cytoskeleton;microtubule binding;tubulin binding;microtubule cytoskeleton organization;neuron projection development;microtubule;microtubule associated complex;neuron projection	215.7	345.8
MSTRG.32642	gnb1a	ENSDARG00000090454	8:53391078-53451685	+	gnb1a	protein_coding	signal transduction;signal transducer activity;posterior lateral line neuromast primordium migration	200.6	338.2
MSTRG.11427	dnaja2l	ENSDARG00000010745	18:6898109-6910394	+	dnaja2l	protein_coding	metal ion binding;ATP binding;cytosol;unfolded protein binding;protein folding;heat shock protein binding;response to heat	216.1	311.2
MSTRG.19986	G3BP2 (1 of many)	ENSDARG00000074572	23:44224948-44246512	+	G3BP2	protein_coding	nucleic acid binding;RNA binding;cytosol;intracellular ribonucleoprotein complex;stress granule assembly;mRNA binding;membrane;integral component of membrane;stress granule assembly;nucleic acid binding;RNA binding;stress granule assembly;nucleic acid binding;RNA binding;stress granule assembly	205.5	301.9
MSTRG.1348	si:ch73-46j18.5	ENSDARG00000092467	10:1680371-1690649	-	si:ch73-46j18.5	protein_coding		164.1	276.8
MSTRG.352	rnf38	ENSDARG00000062055	1:18170123-18240734	+	rnf38	protein_coding	protein ubiquitination;proteasome-mediated ubiquitin-dependent protein catabolic process;ubiquitin protein ligase activity	150.2	271.8
MSTRG.4536	camk2g1	ENSDARG00000071395	12:35244758-35404565	-	camk2g1	protein_coding	protein kinase activity;ATP binding;protein phosphorylation;cytoplasm;kinase activity;phosphorylation;protein autophosphorylation;peptidyl-serine phosphorylation;intracellular signal transduction;calmodulin binding;neuron projection;pronephros development;calmodulin-dependent protein kinase activity;heart jogging;inner ear receptor cell differentiation;peptidyl-threonine phosphorylation;;protein …	178.2	270.8
MSTRG.16958	bcr	ENSDARG00000079286	21:17073962-17222352	+	bcr	protein_coding	signal transduction;protein serine/threonine kinase activity;protein phosphorylation;GTPase activator activity;intracellular;intracellular signal transduction;guanyl-nucleotide exchange factor activity;Rho guanyl-nucleotide exchange factor activity;regulation of Rho protein signal transduction;positive regulation of GTPase activity;membrane	191.6	261.9
MSTRG.29992	mta2	ENSDARG00000013031	7:17656063-17691889	+	mta2	protein_coding	transcription factor activity, sequence-specific DNA binding;regulation of transcription, DNA-templated;DNA binding;nucleus;zinc ion binding;sequence-specific DNA binding;chromatin binding;fin regeneration;DNA binding;nucleus;fin regeneration;fin regeneration;fin regeneration;transcription factor activity, sequence-specific DNA binding;regulation of transcription, DNA-templated;DNA binding;nucleu…	179.1	261.6
MSTRG.8115	dclk1b	ENSDARG00000104664	15:32963413-33033289	+	dclk1b	protein_coding	protein kinase activity;protein serine/threonine kinase activity;ATP binding;protein phosphorylation;intracellular signal transduction;peptidyl-serine phosphorylation;intracellular;peptidyl-threonine phosphorylation;neuron projection morphogenesis;protein kinase activity;ATP binding;protein phosphorylation;protein kinase activity;protein serine/threonine kinase activity;ATP binding;protein phosph…	183	237.7
MSTRG.13410	pum1	ENSDARG00000099256	19:43468021-43517836	+	pum1	protein_coding	biological_process;cellular_component;RNA binding;biological_process;cellular_component;;;biological_process;cellular_component;RNA binding	169.2	233.8
MSTRG.20716	si:ch211-56a11.2	ENSDARG00000093677	24:32492251-32493761	-	si:ch211-56a11.2	protein_coding	negative regulation of catalytic activity;protein phosphatase inhibitor activity;regulation of phosphatase activity	107.6	232
MSTRG.28171	rbfox2	ENSDARG00000052182	6:299081-322319	+	rbfox2	protein_coding	nucleic acid binding;cytoplasm;nucleus;RNA binding;nervous system development;skeletal muscle fiber development;regulation of RNA splicing;mRNA binding;cardiac muscle fiber development;regulation of alternative mRNA splicing, via spliceosome	141.6	230
MSTRG.28853	pde4ba	ENSDARG00000032868	6:30864625-31106880	-	pde4ba	protein_coding	metal ion binding;signal transduction;phosphoric diester hydrolase activity;hydrolase activity;3',5'-cyclic-nucleotide phosphodiesterase activity;metal ion binding;signal transduction;phosphoric diester hydrolase activity;hydrolase activity;3',5'-cyclic-nucleotide phosphodiesterase activity;metal ion binding;signal transduction;phosphoric diester hydrolase activity;hydrolase activity;3',5'-cyclic…	171.7	229
MSTRG.14603	SSBP4 (1 of many)	ENSDARG00000056490	2:41733505-41873747	-	SSBP4	protein_coding	;nucleus;RNA polymerase II core promoter proximal region sequence-specific DNA binding;transcriptional activator activity, RNA polymerase II core promoter proximal region sequence-specific binding;transcription from RNA polymerase II promoter;positive regulation of transcription from RNA polymerase II promoter;;single-stranded DNA binding;single-stranded DNA binding	126.3	228.8
MSTRG.33383	tfg	ENSDARG00000003641	9:30301677-30318014	+	tfg	protein_coding	Golgi membrane;ER to Golgi vesicle-mediated transport;cytoplasm;COPII vesicle coating;identical protein binding;Golgi membrane;ER to Golgi vesicle-mediated transport;cytoplasm;COPII vesicle coating;identical protein binding	151.6	218.6
MSTRG.20689	fam168b	ENSDARG00000101733	24:31397042-31409991	+	fam168b	protein_coding	plasma membrane;membrane;integral component of membrane;biological_process;cytoplasm;molecular_function;cell projection;perinuclear region of cytoplasm;axon;;	149.7	218.3
MSTRG.19008	NAV1 (1 of many)	ENSDARG00000078011	23:5937881-6133260	+	NAV1 (1 of many)	protein_coding		147.5	208.6
MSTRG.12681	sept7a	ENSDARG00000087647	19:11413825-11480395	-	sept7a	protein_coding	;GTP binding;nucleotide binding;septin complex;	139.4	202.4
MSTRG.16834	mapk10	ENSDARG00000102730	21:9483459-9620407	+	mapk10	protein_coding	transferase activity;nucleotide binding;ATP binding;protein kinase activity;protein phosphorylation;kinase activity;phosphorylation;intracellular;protein serine/threonine kinase activity;enteric nervous system development;liver development;MAP kinase activity;MAPK cascade;transferase activity;nucleotide binding;ATP binding;protein kinase activity;protein phosphorylation;kinase activity;phosphoryl…	124.5	200.2
MSTRG.13573	CABZ01092282.1	ENSDARG00000100145	2:18866-24792	-	CABZ01092282.1	protein_coding	GTPase activity;GTP binding;nucleotide binding;mitochondrial fission;microtubule binding;dynamin family protein polymerization involved in mitochondrial fission;membrane fusion;mitochondrial membrane	120.4	199.5
MSTRG.30899	csnk1g1	ENSDARG00000104342	7:53831696-53947896	-	csnk1g1	protein_coding	transferase activity;nucleotide binding;ATP binding;protein kinase activity;protein serine/threonine kinase activity;protein phosphorylation;cytoplasm;nucleus;kinase activity;phosphorylation;peptidyl-serine phosphorylation;endocytosis;Wnt signaling pathway;regulation of cell shape;;;nucleotide binding;ATP binding;protein kinase activity;protein serine/threonine kinase activity;protein phosphoryla…	118.8	197
MSTRG.8517	sox4b	ENSDARG00000098834	16:68069-69930	+	sox4b	protein_coding	DNA binding;nucleus;negative regulation of smoothened signaling pathway;endocrine pancreas development;closure of optic fissure	127.3	196
MSTRG.17222	zgc:77262	ENSDARG00000044545	21:27161016-27164800	-	zgc:77262	protein_coding	nucleic acid binding;RNA binding;nucleic acid binding;RNA binding	101.9	184.7
MSTRG.12062	onecut1	ENSDARG00000007982	18:38774015-38779263	+	onecut1	protein_coding	DNA binding;nucleus;transcription, DNA-templated;regulation of transcription, DNA-templated;transcriptional activator activity, RNA polymerase II core promoter proximal region sequence-specific binding;transcription from RNA polymerase II promoter;cell differentiation;liver development;intrahepatic bile duct development;positive regulation of transcription from RNA polymerase II promoter	107.5	183.5
MSTRG.7540	ap2s1	ENSDARG00000026967	15:8791579-8823906	+	ap2s1	protein_coding	transport;membrane;intracellular protein transport;vesicle-mediated transport;protein transport;membrane coat;protein transporter activity;AP-2 adaptor complex	108.7	182.4
MSTRG.11400	si:ch73-386h18.1	ENSDARG00000073944	18:5898776-5942078	+	si:ch73-386h18.1	protein_coding	nucleic acid binding;regulation of transcription, DNA-templated;DNA binding;metal ion binding;nucleus;zinc ion binding;sequence-specific DNA binding;nucleic acid binding;regulation of transcription, DNA-templated;DNA binding;metal ion binding;nucleus;zinc ion binding;sequence-specific DNA binding	106.8	179.9
MSTRG.13181	hpca	ENSDARG00000018397	19:33036122-33123980	-	hpca	protein_coding	cellular_component;calcium ion binding;;;cellular_component;calcium ion binding	117.3	178
MSTRG.28554	cacnb4b	ENSDARG00000062174	6:13957251-14017542	-	cacnb4b	protein_coding	calcium ion transmembrane transport;voltage-gated calcium channel activity;voltage-gated calcium channel complex;epiboly involved in gastrulation with mouth forming second;regulation of ion transmembrane transport;calcium ion transmembrane transport;voltage-gated calcium channel activity;voltage-gated calcium channel complex;epiboly involved in gastrulation with mouth forming second;regulation of…	119	177.6
MSTRG.2582	HIPK1 (1 of many)	ENSDARG00000077095	11:2580537-2614625	+	HIPK1	protein_coding	protein kinase activity;ATP binding;protein phosphorylation;protein kinase activity;ATP binding;protein phosphorylation	111.1	175.9
MSTRG.4650	ebf3a	ENSDARG00000100244	12:42281039-42424191	+	ebf3a	protein_coding	regulation of transcription, DNA-templated;DNA binding;metal ion binding;nucleus;multicellular organism development;transcription, DNA-templated;regulation of transcription, DNA-templated;DNA binding;metal ion binding;nucleus;multicellular organism development;transcription, DNA-templated;;regulation of transcription, DNA-templated;DNA binding;metal ion binding;nucleus;multicellular organism deve…	108.4	172
MSTRG.6662	si:dkey-280e21.3	ENSDARG00000056519	14:25168101-25205292	+	si:dkey-280e21.3	protein_coding	;	117	169.2
MSTRG.31123	zfhx3	ENSDARG00000103057	7:67980241-68138801	-	zfhx3	protein_coding	nucleic acid binding;protein dimerization activity;regulation of transcription, DNA-templated;DNA binding;metal ion binding;nucleus;zinc ion binding;sequence-specific DNA binding	107.3	168.4
MSTRG.12501	si:dkey-89b17.4	ENSDARG00000075545	19:5218639-5235125	+	si:dkey-89b17.4	protein_coding	nucleic acid binding;nucleic acid binding;nucleic acid binding;nucleic acid binding;nucleic acid binding	107.8	166.9
MSTRG.20499	zfhx4	ENSDARG00000075542	24:23097140-23175049	-	zfhx4	protein_coding	nucleic acid binding;regulation of transcription, DNA-templated;DNA binding;metal ion binding;nucleus;zinc ion binding;sequence-specific DNA binding;;nucleic acid binding;regulation of transcription, DNA-templated;DNA binding;metal ion binding;nucleus;zinc ion binding;sequence-specific DNA binding	91.7	166.4
MSTRG.1626	ptbp3	ENSDARG00000043757	10:11188083-11303327	-	ptbp3	protein_coding	nucleic acid binding;nucleus;RNA binding;mRNA processing;nucleic acid binding;nucleus;RNA binding;mRNA processing	113	164.1
MSTRG.27353	arhgap35	ENSDARG00000060297	5:37264552-37281192	-	arhgap35b	protein_coding	GTPase activity;GTP binding;signal transduction;signal transduction	111	163.4
MSTRG.5144	cep170aa	ENSDARG00000006128	13:10849304-10940489	-	cep170aa	protein_coding	;;	109.9	161.4
MSTRG.748	stox2a	ENSDARG00000070162	1:39183471-39259478	-	stox2a	protein_coding	;	102.2	161.3
MSTRG.14222	MAST3 (1 of many)	ENSDARG00000061725	2:24982548-25027714	+	mast3a	protein_coding	protein kinase activity;protein serine/threonine kinase activity;ATP binding;protein phosphorylation;peptidyl-serine phosphorylation;intracellular signal transduction;intracellular;magnesium ion binding;cytoskeleton organization	110.8	159.2
MSTRG.5865	zfand3	ENSDARG00000052833	13:44578376-44622196	-	zfand3	protein_coding	DNA binding;metal ion binding;cellular_component;zinc ion binding;endocrine pancreas development;	108.3	156.5
MSTRG.1047	patl1	ENSDARG00000017423	1:52129959-52155986	-	patl1	protein_coding	;;;	104.2	156.1
MSTRG.32803	chn1	ENSDARG00000101735	9:2530715-2562211	+	chn1	protein_coding	metal ion binding;signal transduction;intracellular;intracellular signal transduction;phorbol ester receptor activity;GTPase activator activity;oculomotor nerve formation;positive regulation of GTPase activity	109.8	155.8
MSTRG.16651	SHC3	ENSDARG00000098909	21:2918790-2964122	+	SHC3	protein_coding	signal transduction;intracellular;intracellular signal transduction;plasma membrane;receptor tyrosine kinase binding;epidermal growth factor receptor signaling pathway;central nervous system development;signal transduction;intracellular;intracellular signal transduction;central nervous system development	94.6	155.6
MSTRG.15265	pum2	ENSDARG00000061040	20:6045273-6087820	-	pum2	protein_coding	;RNA binding;RNA binding;RNA binding	110.6	155.1
MSTRG.13538	ago4	ENSDARG00000100854	19:48104211-48186562	+	ago4	protein_coding	nucleic acid binding;RNA binding;cytoplasm;miRNA binding;regulation of translation;gene silencing by RNA;miRNA mediated inhibition of translation;P-body;RISC complex;intracellular ribonucleoprotein complex;micro-ribonucleoprotein complex;nucleic acid binding;RNA binding;cytoplasm;miRNA binding;regulation of translation;gene silencing by RNA;miRNA mediated inhibition of translation;P-body;RISC com…	102.8	154.3
MSTRG.952	GSK3B (1 of many)	ENSDARG00000052468	1:48726129-48765129	-	GSK3B (1 of many)	protein_coding	nucleotide binding;ATP binding;protein kinase activity;protein phosphorylation;protein serine/threonine kinase activity;	95.7	150.8
MSTRG.14349	ctnnd2b	ENSDARG00000003779	2:30570723-30710209	-	ctnnd2b	protein_coding	cell-cell adhesion;neuron migration;cell-cell adhesion;neuron migration;cell-cell adhesion;neuron migration;cell-cell adhesion;neuron migration	91.8	149.5
MSTRG.33510	pou2f1b	ENSDARG00000007996	9:34510148-34543432	+	pou2f1b	protein_coding	transcription factor activity, sequence-specific DNA binding;regulation of transcription, DNA-templated;nucleus;DNA binding;sequence-specific DNA binding;transcription, DNA-templated;transcription factor activity, sequence-specific DNA binding;regulation of transcription, DNA-templated;nucleus;DNA binding;transcription factor activity, sequence-specific DNA binding;regulation of transcription, DN…	86.5	148.9
MSTRG.31532	si:ch73-112n4.1	ENSDARG00000038974	8:5256337-5323075	+	CU929046.1	processed_transcript	;	97.4	148.1
MSTRG.16142	trib2	ENSDARG00000068179	20:45531767-45550328	+	trib2	protein_coding	protein kinase activity;ATP binding;protein phosphorylation;nucleus;positive regulation of proteasomal ubiquitin-dependent protein catabolic process;mitogen-activated protein kinase kinase binding;regulation of MAP kinase activity	93.7	144.8
MSTRG.26020	rab3ip	ENSDARG00000101908	4:71068580-71127422	+	rab3ip	protein_coding	intracellular;molecular_function;Kupffer's vesicle development;melanosome transport;intracellular;molecular_function;Kupffer's vesicle development;melanosome transport	99	142.9
MSTRG.4332	sncgb	ENSDARG00000098380	12:25801639-25826708	-	sncgb	protein_coding	molecular_function;larval locomotory behavior;dopaminergic neuron differentiation	93.1	139.6
MSTRG.2938	rab7	ENSDARG00000020497	11:16044454-16080508	-	rab7	protein_coding	;GTPase activity;GTP binding;late endosome;endosomal transport	94.4	138.5
MSTRG.14584	slc25a36a	ENSDARG00000038731	2:39765645-39793420	-	slc25a36a	protein_coding	transport;membrane;integral component of membrane;mitochondrion;mitochondrial inner membrane;transmembrane transport;mitochondrial transport;pyrimidine nucleotide transmembrane transporter activity;mitochondrial pyrimidine nucleotide import;;transport;membrane;integral component of membrane	84.1	136.3
MSTRG.18633	pcbp4	ENSDARG00000024276	22:32334907-32553561	-	pcbp4	protein_coding	nucleic acid binding;biological_process;cellular_component;RNA binding;nucleic acid binding;biological_process;cellular_component;RNA binding;nucleic acid binding;biological_process;cellular_component;RNA binding;nucleic acid binding;biological_process;cellular_component;RNA binding	82.8	136.1
MSTRG.15050	mau2	ENSDARG00000042056	2:58790298-58805176	-	mau2	protein_coding	mitotic sister chromatid cohesion;chromatin;mitotic sister chromatid cohesion;double-stranded DNA binding;maintenance of mitotic sister chromatid cohesion;SMC loading complex;mitotic sister chromatid cohesion	87.1	135.7
MSTRG.24010	mtpn	ENSDARG00000104018	4:895549-1054643	-	mtpn	protein_coding	cytoplasm;nucleus;perinuclear region of cytoplasm;cytoplasm;nucleus;perinuclear region of cytoplasm;cytoplasm;nucleus;perinuclear region of cytoplasm	86.5	135.6
MSTRG.6180	sec24b	ENSDARG00000071906	14:1106163-1142311	+	sec24b	protein_coding	intracellular protein transport;zinc ion binding;ER to Golgi vesicle-mediated transport;COPII vesicle coat;;;transport;intracellular protein transport;cytoplasm;zinc ion binding;protein transport;ER to Golgi vesicle-mediated transport;COPII vesicle coat	95.3	133.9
MSTRG.34693	CABZ01033309.1	ENSDARG00000099178	KN150165.1:1367-16840	+	CABZ01033309.1	protein_coding	nucleotide binding;ATP binding;ATPase activity;very long-chain fatty acid metabolic process;fatty acid beta-oxidation;peroxisome	86.2	132.7
MSTRG.21187	nuak1b	ENSDARG00000028676	25:5808536-5836133	-	nuak1b	protein_coding	protein kinase activity;ATP binding;protein phosphorylation	87.8	132.3
MSTRG.6924	ebf1a	ENSDARG00000099849	14:34683636-34910320	+	ebf1a	protein_coding	regulation of transcription, DNA-templated;DNA binding;metal ion binding;nucleus;multicellular organism development;transcription, DNA-templated;regulation of transcription, DNA-templated;DNA binding;metal ion binding;nucleus;multicellular organism development;transcription, DNA-templated;regulation of transcription, DNA-templated;DNA binding;metal ion binding;nucleus;multicellular organism devel…	89.5	130.4
MSTRG.16190	si:ch73-21k16.6	ENSDARG00000096770	20:47053371-47056048	-	CU571074.1	lincRNA		70.6	128.5
MSTRG.3317	lims1	ENSDARG00000026985	11:33335812-33355810	-	lims1	protein_coding	metal ion binding;heart contraction;Z disc;intercalated disc;regulation of protein kinase B signaling;metal ion binding;heart contraction;Z disc;intercalated disc;regulation of protein kinase B signaling	71	127.7
MSTRG.9548	rbms3	ENSDARG00000044574	16:39696289-39950633	-	rbms3	protein_coding	nucleic acid binding;RNA binding;cellular_component;regulation of cartilage development;regulation of transforming growth factor beta receptor signaling pathway;nucleic acid binding;RNA binding;cellular_component;regulation of cartilage development;regulation of transforming growth factor beta receptor signaling pathway;nucleic acid binding;RNA binding;cellular_component;regulation of cartilage d…	105.8	127.1
MSTRG.20954	CU929259.1	ENSDARG00000101687	24:40829500-40942437	+	CU929259.1	protein_coding	cytoplasm;cytoskeleton;microtubule binding;tubulin binding;microtubule cytoskeleton organization;neuron projection development;microtubule;microtubule associated complex;neuron projection	84.8	125.6
MSTRG.6064	PWWP2B	ENSDARG00000101080	13:51485145-51503843	+	pwwp2b	protein_coding		88.7	124.5
MSTRG.8409	fgf12b	ENSDARG00000062542	15:45395109-45492160	-	fgf12b	protein_coding	cellular_component;growth factor activity;fibroblast growth factor receptor signaling pathway;regulation of receptor activity;cellular_component;growth factor activity;fibroblast growth factor receptor signaling pathway;regulation of receptor activity	82.2	123.8
MSTRG.32243	pbx3b	ENSDARG00000013615	8:33920777-34077023	-	pbx3b	protein_coding	transcription factor activity, sequence-specific DNA binding;regulation of transcription, DNA-templated;nucleus;DNA binding;sequence-specific DNA binding;transcription factor activity, sequence-specific DNA binding;regulation of transcription, DNA-templated;nucleus;DNA binding;sequence-specific DNA binding;transcription factor activity, sequence-specific DNA binding;nucleus;DNA binding;regulation…	81.8	123.2
MSTRG.28542	cdk5r2a	ENSDARG00000071011	6:13613462-13615244	+	cdk5r2a	protein_coding	embryonic retina morphogenesis in camera-type eye;retina layer formation;cyclin-dependent protein kinase 5 activator activity;positive regulation of protein serine/threonine kinase activity;cyclin-dependent protein kinase 5 holoenzyme complex	85.1	122
MSTRG.10213	snx6	ENSDARG00000058444	17:9807392-9839623	-	snx6	protein_coding	transport;intracellular protein transport;protein transport;endosome;phosphatidylinositol binding;endocytosis;vesicle organization;extrinsic component of membrane;intracellular;intracellular protein transport;phosphatidylinositol binding	69.4	121.8
MSTRG.7406	fndc3a	ENSDARG00000105503	15:3039465-3051667	-	fndc3a	protein_coding	membrane;integral component of membrane;	78.6	121.5
MSTRG.19452	szrd1	ENSDARG00000056338	23:24575377-24582280	+	szrd1	protein_coding	biological_process;cellular_component;molecular_function;	83.8	121.1
MSTRG.13875	abi1b	ENSDARG00000062991	2:10070781-10117994	-	abi1b	protein_coding	;	59.2	120.3
MSTRG.15544	nudt14	ENSDARG00000062335	20:21369122-21442698	+	nudt14	protein_coding	metal ion binding;cellular_component;hydrolase activity;hydrolase activity, acting on acid anhydrides, in phosphorus-containing anhydrides	75.1	119.4
MSTRG.23963	tulp4a	ENSDARG00000045911	4:317903-340476	+	tulp4a	protein_coding	phosphatidylinositol binding;protein localization to cilium;cilium;	77.3	116
MSTRG.22902	rbfox1	ENSDARG00000014746	3:27914838-28297356	-	rbfox1	protein_coding	nucleic acid binding;cytoplasm;nucleus;RNA binding;heart contraction;regulation of RNA splicing;hypothalamus development;mRNA processing;RNA splicing;mRNA binding;regulation of alternative mRNA splicing, via spliceosome;nucleic acid binding;RNA binding;nucleic acid binding;RNA binding;;nucleic acid binding;RNA binding;;nucleic acid binding;RNA binding;nucleus;mRNA processing;RNA splicing;regulati…	72	115.9
MSTRG.31239	SIPA1	ENSDARG00000076697	7:71857654-71914324	-	SIPA1	protein_coding	GTPase activator activity;positive regulation of GTPase activity;regulation of small GTPase mediated signal transduction	69.8	115.8
MSTRG.11429	si:dkey-266m15.7	ENSDARG00000093117	18:6909864-6922430	-	si:dkey-266m15.7	protein_coding	;	69.7	112.3
MSTRG.32202	syn1	ENSDARG00000060368	8:31110316-31139087	+	syn1	protein_coding	ATP binding;catalytic activity;neurotransmitter secretion;synaptic vesicle;protein binding	69.6	112.3
MSTRG.14486	gng7	ENSDARG00000038693	2:37007838-37061448	-	gng7	protein_coding	plasma membrane;membrane;signal transducer activity;signal transduction;G-protein coupled receptor signaling pathway;heterotrimeric G-protein complex;plasma membrane;membrane;signal transducer activity;signal transduction;G-protein coupled receptor signaling pathway;heterotrimeric G-protein complex	71.9	110.3
MSTRG.20545	pcyt1ba	ENSDARG00000058162	24:24777896-24794167	+	pcyt1ba	protein_coding	catalytic activity;biosynthetic process;catalytic activity;biosynthetic process	63.1	103.9
MSTRG.26811	rusc2	ENSDARG00000095288	5:18797474-18825541	+	rusc2	protein_coding	;	68.9	103.7
MSTRG.14697	camk2n1a	ENSDARG00000025855	2:45090398-45093096	-	camk2n1a	protein_coding	kinase activity;phosphorylation;cellular_component;protein kinase inhibitor activity;protein kinase binding;negative regulation of protein phosphorylation;negative regulation of protein kinase activity	63.1	103.4
MSTRG.4269	afap1	ENSDARG00000055284	12:22702000-22795095	+	afap1	protein_coding	regulation of signal transduction;regulation of cytoskeleton organization;regulation of signal transduction;regulation of cytoskeleton organization	68.6	103
MSTRG.4642	ppp2r2d	ENSDARG00000102009	12:41182815-41217538	-	ppp2r2d	protein_coding	regulation of catalytic activity;protein phosphatase regulator activity;protein phosphatase type 2A complex;regulation of catalytic activity;protein phosphatase regulator activity;protein phosphatase type 2A complex;regulation of catalytic activity;protein phosphatase regulator activity;protein phosphatase type 2A complex	67.5	103
MSTRG.12492	cdk12	ENSDARG00000063726	19:4939865-4988856	+	cdk12	protein_coding	protein kinase activity;ATP binding;protein phosphorylation;transcription regulatory region DNA binding;positive regulation of transcription from RNA polymerase II promoter;transcription factor binding;RNA polymerase II carboxy-terminal domain kinase activity;phosphorylation of RNA polymerase II C-terminal domain;cyclin-dependent protein serine/threonine kinase activity;cyclin binding;regulation …	61.8	102.9
MSTRG.9518	pi4kb	ENSDARG00000040111	16:38209700-38249789	+	pi4kb	protein_coding	transferase activity;membrane;nucleotide binding;ATP binding;cytoplasm;kinase activity;phosphorylation;phosphatidylinositol-mediated signaling;mitochondrion;endoplasmic reticulum;endomembrane system;phosphatidylinositol phosphorylation;mitochondrial outer membrane;rough endoplasmic reticulum membrane;semicircular canal development;1-phosphatidylinositol 4-kinase activity;intracellular;phosphatidy…	68	102
MSTRG.6294	ap1ar	ENSDARG00000031496	14:4489477-4501370	+	ap1ar	protein_coding	cytosol;AP-1 adaptor complex binding;regulation of Arp2/3 complex-mediated actin nucleation;vesicle targeting, trans-Golgi to endosome;negative regulation of substrate adhesion-dependent cell spreading;negative regulation of cell motility;endosome;cytosol;AP-1 adaptor complex binding;regulation of Arp2/3 complex-mediated actin nucleation;vesicle targeting, trans-Golgi to endosome;negative regulat…	75.2	101.2
MSTRG.31099	btbd10b	ENSDARG00000020252	7:65888546-65910138	-	btbd10b	protein_coding		67.3	101.1
MSTRG.5408	lgalslb	ENSDARG00000055525	13:24421804-24423578	+	lgalslb	protein_coding	carbohydrate binding;	65.9	98.2
MSTRG.3405	bsnb	ENSDARG00000079161	11:37164488-37241796	-	bsnb	protein_coding	metal ion binding;presynaptic active zone;synapse assembly;synapse;metal ion binding;presynaptic active zone;synapse assembly;synapse;presynaptic active zone;synapse assembly	51.3	97.1
MSTRG.4385	dusp3a	ENSDARG00000061255	12:27194634-27214463	+	dusp3a	protein_coding	cytosol;protein tyrosine phosphatase activity;protein dephosphorylation;peptidyl-tyrosine dephosphorylation;protein tyrosine/serine/threonine phosphatase activity;phosphatase activity;dephosphorylation;inactivation of MAPK activity;MAP kinase phosphatase activity;positive regulation of mitotic cell cycle;negative regulation of JNK cascade;negative regulation of T cell receptor signaling pathway;n…	63.1	96.6
MSTRG.27990	tagln3a	ENSDARG00000079805	5:67192074-67200353	-	tagln3a	protein_coding	actin filament binding	59.5	96.6
MSTRG.26621	ypel1	ENSDARG00000035630	5:12536889-12586399	-	ypel1	protein_coding	metal ion binding;biological_process;cellular_component	60.3	96.5
MSTRG.16575	rab27b	ENSDARG00000087762	21:1504774-1552774	+	rab27b	protein_coding	GTPase activity;GTP binding;GTPase activity;GTP binding;melanosome transport;positive regulation of exocytosis;secretory granule;melanosome	50.3	95.1
MSTRG.5386	pgbd5	ENSDARG00000011042	13:23892513-23925825	+	pgbd5	protein_coding		56.2	94.4
MSTRG.22301	map2k4a	ENSDARG00000063583	3:10626054-10667989	-	map2k4a	protein_coding	nucleotide binding;ATP binding;protein kinase activity;protein phosphorylation;protein serine/threonine kinase activity;determination of dorsal identity;nucleotide binding;ATP binding;protein kinase activity;protein serine/threonine kinase activity;protein phosphorylation;regulation of mitotic cell cycle;cytoplasm;kinase activity;phosphorylation;regulation of apoptotic process;determination of do…	52.9	94.1
MSTRG.11562	cmip	ENSDARG00000062933	18:13355628-13391594	-	cmip	protein_coding		58.2	93.7
MSTRG.13856	zgc:153615	ENSDARG00000038981	2:9831553-9848852	-	zgc:153615	protein_coding	biological_process;cellular_component;molecular_function;biological_process;cellular_component;molecular_function	65.6	93.7
MSTRG.33326	stxbp5l	ENSDARG00000006383	9:27605008-27837937	-	stxbp5l	protein_coding	transport;plasma membrane;membrane;integral component of membrane;cytoplasm;positive regulation of GTPase activity;vesicle-mediated transport;protein transport;GTPase activator activity;Rab GTPase binding;regulation of exocytosis;exocytosis;syntaxin binding;regulation of protein secretion;	65.9	93.6
MSTRG.18238	eps15l1a	ENSDARG00000042670	22:15881193-15930782	-	eps15l1a	protein_coding	calcium ion binding;calcium ion binding;	58	93.3
MSTRG.24655	nav3	ENSDARG00000005476	4:21091925-21266589	+	nav3	protein_coding	membrane;ATP binding;nucleus;pancreas development;actin binding;Golgi apparatus;nuclear outer membrane;liver morphogenesis;lamellipodium;filopodium;;;ATP binding;ATP binding	66.9	92.6
MSTRG.18868	frmd4bb	ENSDARG00000076496	23:791326-825547	+	frmd4bb	protein_coding	cytoskeleton;cytoskeleton	60.5	92.5
MSTRG.8790	pou2f2a	ENSDARG00000019658	16:11027350-11100338	+	pou2f2a	protein_coding	transcription factor activity, sequence-specific DNA binding;regulation of transcription, DNA-templated;nucleus;DNA binding;sequence-specific DNA binding;transcription, DNA-templated;transcription factor activity, sequence-specific DNA binding;regulation of transcription, DNA-templated;nucleus;DNA binding;sequence-specific DNA binding;transcription, DNA-templated;transcription factor activity, se…	58.5	92
MSTRG.30014	coro1b	ENSDARG00000008660	7:18365720-18403802	-	coro1b	protein_coding	actin filament binding;actin cytoskeleton;actin cytoskeleton organization;	55.2	91.8
MSTRG.28313	TRAK2	ENSDARG00000102471	6:4024088-4067699	-	trak2	protein_coding		54.5	89.5
MSTRG.8063	nufip2	ENSDARG00000069066	15:30246230-30257039	+	nufip2	protein_coding	biological_process;cellular_component;RNA binding;	62.8	87.1
MSTRG.4539	sec24c	ENSDARG00000103516	12:35442097-35481458	-	sec24c	protein_coding	;transport;intracellular protein transport;cytoplasm;zinc ion binding;protein transport;ER to Golgi vesicle-mediated transport;COPII vesicle coat;;transport;intracellular protein transport;cytoplasm;zinc ion binding;protein transport;ER to Golgi vesicle-mediated transport;COPII vesicle coat;transport;intracellular protein transport;cytoplasm;zinc ion binding;protein transport;ER to Golgi vesicle-…	56.5	86.9
MSTRG.24357	net1	ENSDARG00000032765	4:11574857-11604305	-	net1	protein_coding	intracellular;intracellular signal transduction;protein binding;guanyl-nucleotide exchange factor activity;Rho guanyl-nucleotide exchange factor activity;regulation of Rho protein signal transduction;regulation of molecular function;positive regulation of canonical Wnt signaling pathway;dorsal/ventral axis specification;Wnt signaling pathway involved in dorsal/ventral axis specification;positive …	61.2	86.7
MSTRG.7500	meis3	ENSDARG00000002795	15:6840538-6866348	-	meis3	protein_coding	regulation of transcription, DNA-templated;DNA binding;cytoplasm;nucleus;enteric nervous system development;pancreas development;exocrine pancreas development;positive regulation of transcription, DNA-templated;sequence-specific DNA binding;neural crest cell migration involved in autonomic nervous system development;positive regulation of transcription from RNA polymerase II promoter;positive reg…	54.2	86
MSTRG.14200	map4l	ENSDARG00000068745	2:24521355-24596685	+	map4l	protein_coding	cytoplasm;cytoskeleton;tubulin binding;microtubule;;;;;cytoplasm;cytoskeleton;microtubule binding;tubulin binding;microtubule cytoskeleton organization;neuron projection development;microtubule;microtubule associated complex;neuron projection	52.4	85.2
MSTRG.7249	ppp2r2ba	ENSDARG00000100093	14:51807023-51837181	-	ppp2r2ba	protein_coding	regulation of catalytic activity;protein phosphatase regulator activity;protein phosphatase type 2A complex	53	84.6
MSTRG.19667	rnf41	ENSDARG00000036831	23:32382283-32407677	-	rnf41	protein_coding	metal ion binding;protein ubiquitination;zinc ion binding;ubiquitin protein ligase activity;	51.2	83.8
MSTRG.19782	acap3a	ENSDARG00000075990	23:36765033-36812314	-	acap3a	protein_coding	;metal ion binding;GTPase activator activity;positive regulation of GTPase activity	61.6	82.6
MSTRG.2478	dusp7	ENSDARG00000101413	11:132684-148096	+	dusp7	protein_coding	hydrolase activity;protein dephosphorylation;peptidyl-tyrosine dephosphorylation;protein tyrosine/serine/threonine phosphatase activity;phosphatase activity;dephosphorylation;phosphoprotein phosphatase activity;MAP kinase tyrosine/serine/threonine phosphatase activity;inactivation of MAPK activity;protein tyrosine phosphatase activity;hydrolase activity;protein dephosphorylation;peptidyl-tyrosine…	60.9	82.3
MSTRG.2502	zgc:77375	ENSDARG00000004282	11:430925-446049	-	zgc:77375	protein_coding	mitochondrion;glycerophospholipid biosynthetic process	54.1	81.7
MSTRG.28657	gga1	ENSDARG00000038537	6:20059426-20085704	-	gga1	protein_coding	intracellular;intracellular protein transport;vesicle-mediated transport;clathrin adaptor complex	54.9	81.3
MSTRG.21059	mon2	ENSDARG00000099798	25:1554556-1596673	-	mon2	protein_coding	protein transport;;protein transport	57.9	81.1
MSTRG.4527	qki2	ENSDARG00000010018	12:34852021-34913097	+	qki2	protein_coding	;;transport;nucleic acid binding;RNA binding;cytoplasm;nucleus;multicellular organism development;cell differentiation;regulation of translation;mRNA processing;RNA splicing;mRNA transport;SH3 domain binding;nucleic acid binding;RNA binding	51.7	80.6
MSTRG.19683	csrnp2	ENSDARG00000075972	23:33706710-33728358	-	csrnp2	protein_coding		54	79.3
MSTRG.1062	USP34	ENSDARG00000102252	1:52932249-52992306	-	USP34	protein_coding	ubiquitin-dependent protein catabolic process;thiol-dependent ubiquitinyl hydrolase activity;protein deubiquitination	54.8	78.8
MSTRG.18412	aes	ENSDARG00000021805	22:21769059-21820707	-	aes	protein_coding	cellular_component;molecular_function;dorsal/ventral axis specification	54.5	77.3
MSTRG.8820	leng8	ENSDARG00000076805	16:12365625-12375251	-	leng8	protein_coding	biological_process;cellular_component;molecular_function	48.3	77.2
MSTRG.11817	mef2aa	ENSDARG00000031756	18:23204754-23367011	+	mef2aa	protein_coding	;protein dimerization activity;DNA binding;RNA polymerase II regulatory region sequence-specific DNA binding;nucleus;heart development;transcription, DNA-templated;regulation of transcription, DNA-templated;positive regulation of transcription from RNA polymerase II promoter;transcription regulatory region sequence-specific DNA binding;myofibril assembly;somitogenesis;positive regulation of gene …	62	76.7
MSTRG.12030	sipa1l3	ENSDARG00000061699	18:37139088-37220542	+	sipa1l3	protein_coding	GTPase activator activity;positive regulation of GTPase activity;regulation of small GTPase mediated signal transduction;lens development in camera-type eye	58.5	76.6
MSTRG.11796	rltpr	ENSDARG00000056639	18:22313569-22407305	+	rltpr	protein_coding	cell migration;maintenance of cell polarity;cell migration;maintenance of cell polarity	47	76.1
MSTRG.13266	dlgap3	ENSDARG00000055459	19:37871490-37905397	+	dlgap3	protein_coding	signaling;synapse;protein domain specific binding;protein complex assembly;signaling	47.8	76.1
MSTRG.31669	rapgef1a	ENSDARG00000043593	8:11751706-11806637	-	rapgef1a	protein_coding	intracellular;guanyl-nucleotide exchange factor activity;small GTPase mediated signal transduction;regulation of molecular function;guanyl-nucleotide exchange factor activity;regulation of molecular function	47.5	75.9
MSTRG.26450	mapkap1	ENSDARG00000091777	5:4906740-5011778	+	mapkap1	protein_coding	TORC2 complex;cell migration involved in mesendoderm migration;regulation of cell projection assembly;cytoplasm;plasma membrane;TORC2 complex;cell migration involved in mesendoderm migration;phosphatidylinositol-4,5-bisphosphate binding;stress-activated protein kinase signaling cascade;establishment or maintenance of actin cytoskeleton polarity;TORC2 signaling;regulation of cell projection assemb…	51.5	75.7
MSTRG.16290	FO904869.1	ENSDARG00000099488	20:51076516-51104490	-	FO904869.1	protein_coding	Mo-molybdopterin cofactor biosynthetic process	34.1	75.6
MSTRG.16021	si:dkey-166k9.2	ENSDARG00000092980	20:39145235-39149820	+	BX569784.1	lincRNA		46.4	74.8
MSTRG.1212	CABZ01118678.1	ENSDARG00000091359	1:58393709-58400140	-	CABZ01118678.1	protein_coding	neuron projection development;calmodulin binding;microtubule binding;microtubule;spectrin binding	38.4	74.2
MSTRG.5452	sec23ip	ENSDARG00000061413	13:25418974-25435857	+	sec23ip	protein_coding	metal ion binding;ER to Golgi vesicle-mediated transport;COPII-coated ER to Golgi transport vesicle;Golgi organization;phospholipase activity;metal ion binding	51	74.1
MSTRG.7051	rnf44	ENSDARG00000068582	14:45767260-45834914	+	rnf44	protein_coding	metal ion binding;protein ubiquitination;proteasome-mediated ubiquitin-dependent protein catabolic process;ubiquitin protein ligase activity;;;;	47.9	73.5
MSTRG.12790	rab42a	ENSDARG00000034215	19:16128021-16131785	+	rab42a	protein_coding	GTPase activity;GTP binding;Golgi apparatus	36	73.2
MSTRG.29948	mpped2a	ENSDARG00000006889	7:16096912-16208066	+	mpped2a	protein_coding	cellular_component;hydrolase activity;cellular_component;hydrolase activity	44.9	72.9
MSTRG.1985	auts2a	ENSDARG00000056427	10:27220977-27237406	-	auts2a	protein_coding	chordate embryonic development;embryonic viscerocranium morphogenesis;cell;neuron cellular homeostasis;forebrain neuron development;chordate embryonic development;embryonic viscerocranium morphogenesis;cell;neuron cellular homeostasis;forebrain neuron development	39.4	71
MSTRG.14544	tox4a	ENSDARG00000002031	2:38085361-38098331	-	tox4a	protein_coding	DNA binding;nucleus	51.7	71
MSTRG.20197	abi1a	ENSDARG00000010155	24:5906140-5983457	+	abi1a	protein_coding		50.8	71
MSTRG.8495	SAMD4B	ENSDARG00000086735	15:47342792-47368290	-	si:ch1073-111c8.3	protein_coding	;regulation of transcription, DNA-templated;RNA binding	44.6	70.7
MSTRG.10329	styx	ENSDARG00000057699	17:15212109-15221854	-	styx	protein_coding	cytoplasm;protein dephosphorylation;protein tyrosine/serine/threonine phosphatase activity;phosphatase activity;dephosphorylation;spermatogenesis;	44.7	69.6
MSTRG.6465	rab9b	ENSDARG00000103391	14:14298168-14302292	-	rab9b	protein_coding	GTPase activity;GTP binding;cytosol;retrograde transport, endosome to Golgi	35.3	69.4
MSTRG.16291	gphnb	ENSDARG00000100851	20:51113428-51185031	+	gphnb	protein_coding	Mo-molybdopterin cofactor biosynthetic process;molybdopterin cofactor biosynthetic process;glycine receptor clustering;plasma membrane;Mo-molybdopterin cofactor biosynthetic process;molybdopterin cofactor biosynthetic process;glycine receptor clustering;plasma membrane	43.8	68.4
MSTRG.24710	gata3	ENSDARG00000016526	4:25065312-25075312	-	gata3	protein_coding	transcription factor activity, sequence-specific DNA binding;regulation of transcription, DNA-templated;nucleus;metal ion binding;DNA binding;zinc ion binding;sequence-specific DNA binding;transcription, DNA-templated;transcription from RNA polymerase II promoter;RNA polymerase II regulatory region sequence-specific DNA binding;chromatin binding;transcription regulatory region sequence-specific D…	40.2	68
MSTRG.8503	PDE2A	ENSDARG00000079064	15:47446046-47504873	-	PDE2A	protein_coding	metal ion binding;signal transduction;phosphoric diester hydrolase activity;hydrolase activity;3',5'-cyclic-nucleotide phosphodiesterase activity	35.7	67
MSTRG.14573	rem2	ENSDARG00000074064	2:38959336-39011659	+	rem2	protein_coding	membrane;GTPase activity;GTP binding;signal transduction;regulation of molecular function;calcium channel regulator activity;dopaminergic neuron differentiation	41.9	66.2
MSTRG.26626	ppm1f	ENSDARG00000005786	5:12680812-12706661	-	ppm1f	protein_coding	metal ion binding;catalytic activity;hydrolase activity;protein dephosphorylation;phosphoprotein phosphatase activity;protein serine/threonine phosphatase activity;cation binding	34.2	66.2
MSTRG.6378	si:dkeyp-115e12.7	ENSDARG00000099269	14:8509754-8510819	-	si:dkeyp-115e12.7	protein_coding		57.1	66
MSTRG.33986	CABZ01079241.1	ENSDARG00000098424	KN149681.1:11536-45957	-	CABZ01079241.1	protein_coding	nucleic acid binding;regulation of transcription, DNA-templated;nucleus;DNA binding;metal ion binding	45.7	65.9
MSTRG.26657	purba	ENSDARG00000068822	5:13142950-13145837	-	purba	protein_coding	transcription factor activity, sequence-specific DNA binding;DNA binding;cell differentiation;cell proliferation;negative regulation of transcription, DNA-templated;transcription factor activity, sequence-specific DNA binding;DNA binding;cell differentiation;cell proliferation;negative regulation of transcription, DNA-templated	39	65.6
MSTRG.29517	arfrp1	ENSDARG00000057857	6:58528326-58537433	+	arfrp1	protein_coding	GTP binding;intracellular;nucleotide binding;small GTPase mediated signal transduction;GTP binding;intracellular;nucleotide binding;small GTPase mediated signal transduction	33.8	65.6
MSTRG.16024	reps1	ENSDARG00000002877	20:39320356-39357001	+	reps1	protein_coding	calcium ion binding;receptor-mediated endocytosis;receptor-mediated endocytosis;calcium ion binding;receptor-mediated endocytosis	39.8	65.5
MSTRG.24201	faxca	ENSDARG00000075956	4:5742284-5755685	-	faxca	protein_coding		39.1	65.3
MSTRG.8456	CABZ01089963.1	ENSDARG00000098116	15:46867624-46878115	-	stard10	protein_coding	cytosol;lipid binding;microvillus;membrane;intercellular canaliculus	35.1	65
MSTRG.27356	pafah1b2	ENSDARG00000035352	5:37363067-37373400	+	pafah1b2	protein_coding	cytoplasm;platelet-activating factor acetyltransferase activity;brain development;cytoplasm;platelet-activating factor acetyltransferase activity;brain development	46.4	64.2
MSTRG.17226	si:dkey-175m17.7	ENSDARG00000078317	21:27246359-27250367	+	si:dkey-175m17.7	protein_coding	protein tyrosine phosphatase activity;protein dephosphorylation;peptidyl-tyrosine dephosphorylation;protein tyrosine/serine/threonine phosphatase activity;phosphatase activity;dephosphorylation;MAP kinase tyrosine/serine/threonine phosphatase activity;inactivation of MAPK activity	40.3	61.4
MSTRG.8544	celf3b	ENSDARG00000006983	16:1306497-1336651	+	celf3b	protein_coding	nucleic acid binding;RNA binding;nucleic acid binding;RNA binding	38.1	61.1
MSTRG.3956	RHOBTB1	ENSDARG00000079468	12:7964117-8005310	+	rhobtb1	protein_coding	GTPase activity;GTP binding;intracellular;nucleotide binding;small GTPase mediated signal transduction	38	60.5
MSTRG.253	gne	ENSDARG00000099771	1:11608458-11761059	+	gne	protein_coding	chordate embryonic development;cellular_component;hydrolase activity, hydrolyzing O-glycosyl compounds;muscle fiber development;UDP-N-acetylglucosamine 2-epimerase activity;locomotion;UDP-N-acetylglucosamine metabolic process;chordate embryonic development;cellular_component;muscle fiber development;UDP-N-acetylglucosamine 2-epimerase activity;locomotion;;chordate embryonic development;cellular_c…	35.2	59.6
MSTRG.10459	plekha1a	ENSDARG00000030064	17:21867987-21893492	+	plekha1a	protein_coding	biological_process;biological_process;biological_process;biological_process	30.5	59.6
MSTRG.12028	si:ch211-160d20.6	ENSDARG00000098049	18:36887943-36906363	-	BX248121.1	lincRNA	;	35.6	59.3
MSTRG.14904	rab12	ENSDARG00000089428	2:54663063-54694384	+	rab12	protein_coding	GTPase activity;GTP binding;endosome;Golgi apparatus	37.2	59.3
MSTRG.31255	rph3ab	ENSDARG00000105490	7:72296795-72338230	+	rph3ab	protein_coding	membrane;metal ion binding;intracellular;intracellular protein transport;Rab GTPase binding	34.3	59.1
MSTRG.16346	NA	ENSDARG00000100007	20:52542816-52564075	-	CABZ01087448.1	protein_coding	signal transduction;cytoskeleton	33.4	58.9
MSTRG.7684	fam222bb	ENSDARG00000078578	15:16441241-16448162	-	fam222bb	protein_coding		33.5	57.9
MSTRG.28852	sgip1a	ENSDARG00000097897	6:30723012-30852849	-	sgip1a	protein_coding	;	39.7	57.3
MSTRG.10656	kctd3	ENSDARG00000060854	17:29328643-29353351	+	kctd3	protein_coding	protein homooligomerization	39.6	57
MSTRG.28356	RAPGEF4 (1 of many)	ENSDARG00000075924	6:6693652-6765121	+	RAPGEF4 (1 of many)	protein_coding	signal transduction;intracellular;intracellular signal transduction;guanyl-nucleotide exchange factor activity;small GTPase mediated signal transduction;regulation of molecular function;;intracellular;intracellular signal transduction	34.9	56.8
MSTRG.28516	fam117ba	ENSDARG00000074921	6:12618797-12630969	+	fam117ba	protein_coding	;	38.7	55.9
MSTRG.5573	ptpn20	ENSDARG00000075459	13:31062053-31066141	+	ptpn20	protein_coding	hydrolase activity;peptidyl-tyrosine dephosphorylation;cytoskeleton;phosphoprotein phosphatase activity;protein dephosphorylation;protein tyrosine phosphatase activity;bicellular tight junction assembly;hydrolase activity;peptidyl-tyrosine dephosphorylation;cytoskeleton;phosphoprotein phosphatase activity;protein dephosphorylation;protein tyrosine phosphatase activity;bicellular tight junction as…	33.9	55.8
MSTRG.13449	ankib1a	ENSDARG00000060768	19:44310098-44365180	+	ankib1a	protein_coding	transferase activity;metal ion binding;protein ubiquitination;ubiquitin-protein transferase activity;transferase activity;metal ion binding;cytoplasm;protein ubiquitination;protein ubiquitination involved in ubiquitin-dependent protein catabolic process;ubiquitin protein ligase activity;ubiquitin-protein transferase activity;ubiquitin ligase complex;ubiquitin conjugating enzyme binding;protein po…	38.1	55.4
MSTRG.17295	fam53c	ENSDARG00000045127	21:30223450-30247709	-	fam53c	protein_coding	biological_process;cellular_component	36	54.9
MSTRG.13201	fam91a1	ENSDARG00000003320	19:33506275-33550600	+	fam91a1	protein_coding	cellular_component	33.1	54.6
MSTRG.21565	edc3	ENSDARG00000051931	25:20572214-20593421	-	edc3	protein_coding	mRNA binding;deadenylation-independent decapping of nuclear-transcribed mRNA;	38.5	54.5
MSTRG.17924	zfr2	ENSDARG00000071683	22:4671913-4715449	-	zfr2	protein_coding	nucleic acid binding;zinc ion binding;;nucleic acid binding;zinc ion binding	36.1	53.5
MSTRG.9005	hdac9b	ENSDARG00000056642	16:20073025-20164548	-	hdac9b	protein_coding	;;;;;	38.5	52.8
MSTRG.17528	APBB3	ENSDARG00000053771	21:40707868-40759542	-	apbb3	protein_coding	cytoplasm;regulation of transcription, DNA-templated;nucleus;amyloid-beta binding;transcription factor binding	38	52.5
MSTRG.5136	si:ch73-54n14.2	ENSDARG00000091900	13:10362445-10488177	-	si:ch73-54n14.2	protein_coding	;	30	52.3
MSTRG.936	sh3pxd2aa	ENSDARG00000060148	1:46894468-46995656	+	sh3pxd2aa	protein_coding	phosphatidylinositol binding;cytoplasm;oxidation-reduction process;superoxide-generating NADPH oxidase activity;phosphatidylinositol binding	35.1	51.9
MSTRG.33690	si:ch211-268b13.6	ENSDARG00000095810	9:45750574-45752886	-	BX005108.2	processed_transcript		27.7	51.4
MSTRG.7764	si:ch211-207l3.2	ENSDARG00000097182	15:19993763-19997116	-	CR848757.1	lincRNA		30.4	50.9
MSTRG.20098	lancl2	ENSDARG00000045465	24:437233-459286	+	lancl2	protein_coding	signal transduction;plasma membrane;signal transduction;plasma membrane	31.7	50.8
MSTRG.29561	fbxl3b	ENSDARG00000021882	6:60003766-60012393	-	fbxl3b	protein_coding	;membrane;integral component of membrane;	31.7	49.9
MSTRG.11705	dennd4a	ENSDARG00000062721	18:19055773-19106075	-	dennd4a	protein_coding	;;	34.5	49.7
MSTRG.21404	mpped2	ENSDARG00000034443	25:14598476-14642658	+	mpped2	protein_coding	cellular_component;hydrolase activity;glomerular visceral epithelial cell development	32.6	49.2
MSTRG.28323	pou4f1	ENSDARG00000005559	6:4379877-4382908	+	pou4f1	protein_coding	transcription factor activity, sequence-specific DNA binding;regulation of transcription, DNA-templated;DNA binding;nucleus;sequence-specific DNA binding;transcription, DNA-templated	24.3	49.2
MSTRG.17682	sec24a	ENSDARG00000104375	21:45597752-45622823	-	sec24a	protein_coding	transport;intracellular protein transport;cytoplasm;zinc ion binding;protein transport;ER to Golgi vesicle-mediated transport;COPII vesicle coat;transport;intracellular protein transport;cytoplasm;zinc ion binding;protein transport;ER to Golgi vesicle-mediated transport;COPII vesicle coat	29.3	48.2
MSTRG.20043	ttc39b	ENSDARG00000100962	23:45515732-45544622	+	ttc39b	protein_coding		25.6	47.9
MSTRG.21028	RFX7 (1 of many)	ENSDARG00000103691	25:365153-382834	+	RFX7 (1 of many)	protein_coding	regulation of transcription, DNA-templated;DNA binding;transcription factor activity, sequence-specific DNA binding;nucleus;RNA polymerase II core promoter proximal region sequence-specific DNA binding;regulation of transcription from RNA polymerase II promoter	28.4	46.7
MSTRG.10598	fam149b1	ENSDARG00000061215	17:26571488-26586555	-	fam149b1	protein_coding	;	26.7	46.5
MSTRG.30948	JPH3 (1 of many)	ENSDARG00000059534	7:56476257-56492328	-	JPH3 (1 of many)	protein_coding	membrane;integral component of membrane	27.1	46.1
MSTRG.21117	PRKAR2B	ENSDARG00000036446	25:3345751-3378002	-	PRKAR2B	protein_coding	nucleotide binding;cAMP-dependent protein kinase regulator activity;cAMP binding;regulation of protein phosphorylation;regulation of protein kinase activity;cAMP-dependent protein kinase complex;nucleotide binding;cAMP-dependent protein kinase regulator activity;cAMP binding;regulation of protein phosphorylation;regulation of protein kinase activity;cAMP-dependent protein kinase complex	24.6	45.6
MSTRG.11222	rab27a	ENSDARG00000103935	18:1353767-1399585	+	rab27a	protein_coding	GTPase activity;GTP binding;melanosome transport;positive regulation of exocytosis;secretory granule;melanosome;GTPase activity;GTP binding;melanosome transport;positive regulation of exocytosis;secretory granule;melanosome	25.2	45.5
MSTRG.22233	rbfox3l	ENSDARG00000074310	3:8459312-8766102	-	rbfox3b	protein_coding	nucleic acid binding;RNA binding;nucleus;regulation of RNA splicing;nucleic acid binding;RNA binding;nucleus;;membrane;integral component of membrane;nucleic acid binding;cytoplasm;RNA binding;nucleus;nervous system development;regulation of RNA splicing;mRNA binding;regulation of alternative mRNA splicing, via spliceosome	27.5	44.6
MSTRG.29425	nav1b	ENSDARG00000058771	6:54871403-55012866	+	nav1b	protein_coding	;	24.8	44.6
MSTRG.29087	frs3	ENSDARG00000078688	6:40590015-40608737	+	frs3	protein_coding	insulin receptor binding	27.5	44.4
MSTRG.1276	zdhhc8a	ENSDARG00000042872	10:426624-430543	+	zdhhc8a	protein_coding	protein phosphatase 2A binding;mitotic nuclear envelope reassembly;positive regulation of protein dephosphorylation;transferase activity;membrane;integral component of membrane;transferase activity, transferring acyl groups;protein-cysteine S-palmitoyltransferase activity;;transferase activity;membrane;integral component of membrane;transferase activity, transferring acyl groups;protein-cysteine …	31.3	44.3
MSTRG.28014	DLG4	ENSDARG00000041926	5:67772346-67867301	-	dlg4a	protein_coding	membrane;integral component of membrane	29.6	43.4
MSTRG.11540	hipk2	ENSDARG00000042518	18:12496028-12685278	-	hipk2	protein_coding	protein kinase activity;ATP binding;protein phosphorylation;convergent extension;regulation of melanocyte differentiation;protein kinase activity;ATP binding;protein phosphorylation;convergent extension;regulation of melanocyte differentiation	32.9	43.1
MSTRG.27200	ssh1b	ENSDARG00000010031	5:31318656-31328760	-	ssh1b	protein_coding	actin cytoskeleton organization;protein tyrosine phosphatase activity;protein dephosphorylation;peptidyl-tyrosine dephosphorylation;protein tyrosine/serine/threonine phosphatase activity;phosphatase activity;dephosphorylation	32.9	42.8
MSTRG.18374	onecut3a	ENSDARG00000056395	22:20436510-20448589	+	onecut3a	protein_coding	DNA binding;nucleus;transcriptional activator activity, RNA polymerase II core promoter proximal region sequence-specific binding;transcription from RNA polymerase II promoter;cell differentiation;liver development;positive regulation of transcription from RNA polymerase II promoter	25	42.1
MSTRG.271	ppp2r2ca	ENSDARG00000056797	1:13592828-13619844	+	ppp2r2ca	protein_coding	cytosol;protein serine/threonine phosphatase activity;regulation of catalytic activity;mitotic cell cycle;developmental process;protein phosphatase regulator activity;protein phosphatase type 2A complex;peptidyl-serine dephosphorylation;cytosol;protein serine/threonine phosphatase activity;regulation of catalytic activity;mitotic cell cycle;developmental process;protein phosphatase regulator acti…	26.4	41.1
MSTRG.14153	sap130b	ENSDARG00000079352	2:23276704-23310425	-	sap130b	protein_coding	regulation of transcription, DNA-templated;larval locomotory behavior;thigmotaxis;floor plate formation;larval locomotory behavior;thigmotaxis;floor plate formation	22.1	40.8
MSTRG.2409	ZSWIM6	ENSDARG00000101282	10:44416135-44542315	-	ZSWIM6	protein_coding		23.2	40.6
MSTRG.19348	znf362b	ENSDARG00000062231	23:20812039-20837884	-	znf362b	protein_coding	nucleic acid binding;biological_process	30.1	40.6
MSTRG.4973	lrrc73	ENSDARG00000063411	13:3823944-3835647	+	lrrc73	protein_coding	;	29.8	40.3
MSTRG.14547	sall2	ENSDARG00000075116	2:38165433-38172628	+	sall2	protein_coding	nucleic acid binding;transcription factor activity, sequence-specific DNA binding;sequence-specific DNA binding;transcription regulatory region DNA binding;regulation of transcription, DNA-templated;transcription from RNA polymerase II promoter;signal transduction;multicellular organism development;nucleus	23	40.2
MSTRG.6602	enox2	ENSDARG00000078942	14:22778962-23182176	+	enox2	protein_coding	;;nucleic acid binding;RNA binding;;nucleic acid binding;RNA binding	22.9	38.8
MSTRG.6029	CACUL1	ENSDARG00000021885	13:50012247-50032585	-	cacul1	protein_coding	ubiquitin protein ligase binding;protein ubiquitination involved in ubiquitin-dependent protein catabolic process;cullin-RING ubiquitin ligase complex;ubiquitin protein ligase activity;ubiquitin-dependent protein catabolic process	24.8	38.5
MSTRG.34783	FAM135B	ENSDARG00000105121	KN150230.1:49012-123549	+	FAM135B	protein_coding	;carboxylic ester hydrolase activity;cellular lipid metabolic process	24	38.5
MSTRG.11412	wash1	ENSDARG00000063457	18:6339610-6363077	+	wash1	protein_coding	Arp2/3 complex-mediated actin nucleation;WASH complex;alpha-tubulin binding;early endosome;transport;membrane;actin binding;Arp2/3 complex-mediated actin nucleation;protein transport;cytosol;WASH complex;endosome;early endosome membrane;recycling endosome;alpha-tubulin binding;endosomal transport;retrograde transport, endosome to Golgi;early endosome;recycling endosome membrane	24.5	37.7
MSTRG.35386	runx1	ENSDARG00000103592	KN150696.1:7867-20326	+	CABZ01102124.1	protein_coding	transcription factor activity, sequence-specific DNA binding;regulation of transcription, DNA-templated;nucleus;DNA binding;ATP binding;transcription factor activity, sequence-specific DNA binding;regulation of transcription, DNA-templated;nucleus;DNA binding;ATP binding	22.3	37.5
MSTRG.18403	shc2	ENSDARG00000062080	22:21292619-21326491	+	shc2	protein_coding	intracellular;intracellular signal transduction;receptor tyrosine kinase binding;activation of MAPK activity;intracellular;intracellular signal transduction;receptor tyrosine kinase binding;activation of MAPK activity	18.6	37.4
MSTRG.26906	apool	ENSDARG00000039374	5:22348057-22364850	-	apool	protein_coding	membrane;integral component of membrane;molecular_function;mitochondrion;mitochondrial inner membrane;cristae formation;MICOS complex	20.9	37.3
MSTRG.29192	foxp1b	ENSDARG00000014181	6:43604607-43885160	-	foxp1b	protein_coding	transcription factor activity, sequence-specific DNA binding;regulation of transcription, DNA-templated;DNA binding;nucleus;sequence-specific DNA binding;transcription, DNA-templated;transcription factor activity, sequence-specific DNA binding;regulation of transcription, DNA-templated;DNA binding;nucleus;sequence-specific DNA binding;;;;;;transcription factor activity, sequence-specific DNA bind…	24.7	37.3
MSTRG.21811	isl2a	ENSDARG00000003971	25:32338903-32345058	-	isl2a	protein_coding	regulation of transcription, DNA-templated;DNA binding;metal ion binding;nucleus;multicellular organism development;sequence-specific DNA binding;axonogenesis;axon extension;axon guidance;neuron fate specification;exocrine pancreas development	22.2	36.1
MSTRG.12512	wipf2b	ENSDARG00000006712	19:5685989-5703046	+	wipf2b	protein_coding	actin binding	16.5	35.9
MSTRG.6803	mbnl3	ENSDARG00000016085	14:30646440-30739869	-	mbnl3	protein_coding	metal ion binding;metal ion binding;metal ion binding;metal ion binding;;metal ion binding;metal ion binding;metal ion binding	21.7	35.1
MSTRG.12989	si:ch211-239d6.4	ENSDARG00000100012	19:25571319-25572968	-	CR855860.1	lincRNA		19.7	34.9
MSTRG.10258	kif26ba	ENSDARG00000013343	17:11353065-11562149	+	kif26ba	protein_coding	nucleotide binding;ATP binding;kinesin complex;microtubule binding;microtubule motor activity;motor activity;nucleotide binding;ATP binding;microtubule binding;microtubule motor activity;microtubule-based movement;motor activity	22.8	34.7
MSTRG.31412	pi4kab	ENSDARG00000062823	8:1736413-1833109	-	pi4kab	protein_coding	intracellular;phosphatidylinositol-mediated signaling;phosphatidylinositol phosphorylation;intracellular;phosphatidylinositol-mediated signaling;phosphatidylinositol phosphorylation;intracellular;phosphatidylinositol-mediated signaling;phosphatidylinositol phosphorylation	23.9	34.4
MSTRG.34528	CABZ01085201.1	ENSDARG00000100769	KN150062.1:2988-22393	+	CABZ01085201.1	protein_coding	sequence-specific DNA binding;nucleus;transcriptional activator activity, RNA polymerase II core promoter proximal region sequence-specific binding;transcription from RNA polymerase II promoter;positive regulation of transcription from RNA polymerase II promoter;	17.6	34.1
MSTRG.27863	usp2b	ENSDARG00000074120	5:62395349-62415841	-	usp2b	protein_coding	ubiquitin-dependent protein catabolic process;thiol-dependent ubiquitinyl hydrolase activity;protein deubiquitination	20	33.1
MSTRG.4175	mkl1b	ENSDARG00000076229	12:18596191-18665585	+	mkl1b	protein_coding	actin monomer binding;nucleus;positive regulation of transcription via serum response element binding;transcription coactivator activity;cytoplasm;regulation of transcription from RNA polymerase II promoter;transcription from RNA polymerase II promoter;RNA polymerase II transcription coactivator activity;smooth muscle cell differentiation;actin monomer binding;nucleus;actin binding;positive regul…	21.5	32.3
MSTRG.11206	CELF6	ENSDARG00000101933	18:786700-844980	-	CELF6	protein_coding	nucleic acid binding;RNA binding;nucleic acid binding;RNA binding	8.6	32.3
MSTRG.12990	rims3	ENSDARG00000062305	19:25579317-25686932	-	rims3	protein_coding	regulation of membrane potential;presynaptic active zone;calcium ion-regulated exocytosis of neurotransmitter;ion channel binding;regulation of synaptic vesicle exocytosis;	20.3	31.7
MSTRG.6506	maml1	ENSDARG00000076466	14:16076849-16117748	-	maml1	protein_coding	transcription coactivator activity;positive regulation of transcription from RNA polymerase II promoter;Notch signaling pathway;nuclear speck;positive regulation of transcription of Notch receptor target;transcription coactivator activity;positive regulation of transcription from RNA polymerase II promoter;Notch signaling pathway;nuclear speck	20.2	31.5
MSTRG.7789	ulk2	ENSDARG00000097205	15:20907429-20959044	+	ulk2	protein_coding	protein kinase activity;protein serine/threonine kinase activity;ATP binding;protein phosphorylation;cellular_component;protein binding;habenula development;dendrite development;axon extension;regulation of dendrite morphogenesis;dendrite arborization;;	19.8	31.5
MSTRG.1165	epn3b	ENSDARG00000004633	1:56616742-56625105	+	epn3b	protein_coding	;	14	31.3
MSTRG.3036	FAM72B	ENSDARG00000070621	11:21425789-21526440	+	FAM72B	protein_coding	cellular_component;cellular_component;cellular_component;cellular_component	23.6	31.3
MSTRG.10321	samd4a	ENSDARG00000075759	17:15025889-15109575	+	samd4a	protein_coding	regulation of transcription, DNA-templated;RNA binding;regulation of mRNA stability;mRNA binding;negative regulation of translation;P-body;nuclear-transcribed mRNA poly(A) tail shortening;translation repressor activity;regulation of transcription, DNA-templated;RNA binding;regulation of mRNA stability;mRNA binding;negative regulation of translation;P-body;nuclear-transcribed mRNA poly(A) tail sho…	17.9	30.6
MSTRG.23925	GID4	ENSDARG00000079482	3:61903399-61913334	+	GID4	protein_coding	protein ubiquitination;proteasome-mediated ubiquitin-dependent protein catabolic process;ubiquitin protein ligase activity	16.3	30.4
MSTRG.2615	gata2a	ENSDARG00000059327	11:3828494-3846289	-	gata2a	protein_coding	transcription factor activity, sequence-specific DNA binding;regulation of transcription, DNA-templated;nucleus;zinc ion binding;sequence-specific DNA binding;erythrocyte development;transcription from RNA polymerase II promoter;RNA polymerase II regulatory region sequence-specific DNA binding;chromatin binding;ventral spinal cord interneuron differentiation;primitive hemopoiesis;atrioventricular…	16	30.3
MSTRG.5630	rbm25a	ENSDARG00000039266	13:32887111-32891922	-	rbm25a	protein_coding	mRNA processing;;;nucleic acid binding;RNA binding	21.4	30.2
MSTRG.15121	ube2j1	ENSDARG00000033489	20:1156925-1171084	-	ube2j1	protein_coding	membrane;integral component of membrane;cytoplasm;protein ubiquitination;ubiquitin protein ligase binding;ubiquitin protein ligase activity	16.7	30
MSTRG.28315	STRADB	ENSDARG00000088225	6:4068876-4088190	+	STRADB	protein_coding	protein kinase activity;ATP binding;protein phosphorylation;regulation of mitotic cell cycle;cytoplasm;regulation of apoptotic process;signal transduction by protein phosphorylation;stress-activated protein kinase signaling cascade;activation of protein kinase activity	20.8	30
MSTRG.12276	zgc:158464	ENSDARG00000098870	18:50767510-50770364	-	zgc:158464	NA	NA	14.5	29.9
MSTRG.22777	mkl1a	ENSDARG00000075867	3:24564301-24626255	+	mkl1a	protein_coding	actin monomer binding;nucleus;positive regulation of transcription via serum response element binding;transcription coactivator activity;cytoplasm;regulation of transcription from RNA polymerase II promoter;transcription from RNA polymerase II promoter;RNA polymerase II transcription coactivator activity;smooth muscle cell differentiation;actin monomer binding;nucleus;positive regulation of trans…	21.3	29.7
MSTRG.5375	si:ch211-120p12.3	ENSDARG00000079473	13:23504367-23535130	-	si:ch211-120p12.3	protein_coding	nucleotide binding;ATP binding;protein kinase activity;protein phosphorylation;intracellular;MAPK cascade;MAP kinase kinase kinase activity;activation of MAPKK activity	16	29.6
MSTRG.5951	acoxl	ENSDARG00000020149	13:47137467-47266622	-	acoxl	protein_coding	metabolic process;FAD binding;oxidation-reduction process;fatty acid beta-oxidation;peroxisome;flavin adenine dinucleotide binding;fatty acid beta-oxidation using acyl-CoA dehydrogenase;oxidoreductase activity, acting on the CH-CH group of donors;fatty acid metabolic process;acyl-CoA oxidase activity;acyl-CoA dehydrogenase activity	16.2	29.3
MSTRG.20168	adarb2	ENSDARG00000071823	24:3505975-3751471	-	adarb2	protein_coding	RNA binding;RNA processing;adenosine deaminase activity;RNA binding;RNA processing;adenosine deaminase activity	15.4	29.1
MSTRG.24560	socs2	ENSDARG00000045557	4:18443206-18447923	-	socs2	protein_coding	regulation of cell growth;cytoplasm;intracellular signal transduction;negative regulation of insulin receptor signaling pathway;protein kinase inhibitor activity;negative regulation of protein kinase activity;cytokine-mediated signaling pathway;negative regulation of JAK-STAT cascade;protein ubiquitination;insulin-like growth factor receptor binding;JAK pathway signal transduction adaptor activity	16.8	28.8
MSTRG.21859	OTUD7A	ENSDARG00000045556	25:33966907-34017830	+	OTUD7A	protein_coding	DNA binding;cytoplasm;nucleus;peptidase activity;zinc ion binding;immune response;regulation of innate immune response;thiol-dependent ubiquitin-specific protease activity;K63-linked polyubiquitin modification-dependent protein binding;protein deubiquitination involved in ubiquitin-dependent protein catabolic process;regulation of inflammatory response;protein K11-linked deubiquitination;negative…	16	28.7
MSTRG.23579	pde4a	ENSDARG00000032344	3:48676551-48800211	+	pde4a	protein_coding	metal ion binding;signal transduction;phosphoric diester hydrolase activity;hydrolase activity;3',5'-cyclic-nucleotide phosphodiesterase activity	21	28.6
MSTRG.6141	spry1	ENSDARG00000103985	14:508473-509757	+	spry1	protein_coding	membrane;multicellular organism development;regulation of signal transduction;negative regulation of cell proliferation;negative regulation of ERK1 and ERK2 cascade;organ induction;negative regulation of Ras protein signal transduction	14.2	28.1
MSTRG.16125	klhl29	ENSDARG00000087688	20:44892698-45417496	-	klhl29	protein_coding	ubiquitin-protein transferase activity;Cul3-RING ubiquitin ligase complex;protein ubiquitination involved in ubiquitin-dependent protein catabolic process	14.2	25.9
MSTRG.8198	nyap2a	ENSDARG00000079581	15:35851254-35929443	+	nyap2a	protein_coding	intracellular;phosphatidylinositol 3-kinase signaling;neuron projection morphogenesis;intracellular;phosphatidylinositol 3-kinase signaling;neuron projection morphogenesis	10.7	25.3
MSTRG.21843	roraa	ENSDARG00000031768	25:33364220-33477785	+	roraa	protein_coding	transcription factor activity, sequence-specific DNA binding;regulation of transcription, DNA-templated;nucleus;DNA binding;metal ion binding;zinc ion binding;steroid hormone receptor activity;sequence-specific DNA binding;transcription, DNA-templated;steroid hormone mediated signaling pathway;nuclear receptor activity;intracellular receptor signaling pathway;positive regulation of gene expressio…	16.8	25.1
MSTRG.30478	skor1a	ENSDARG00000069030	7:33684236-33690401	-	skor1a	protein_coding	transcription corepressor activity;negative regulation of nucleic acid-templated transcription;SMAD binding;negative regulation of BMP signaling pathway;negative regulation of transforming growth factor beta receptor signaling pathway;negative regulation of cell differentiation;neuron development	14	24.7
MSTRG.13701	ipp	ENSDARG00000075339	2:3152163-3180676	+	ipp	processed_transcript	;;	14	24.4
MSTRG.2179	si:ch211-244c8.4	ENSDARG00000103071	10:35594114-35598211	-	si:ch211-244c8.4	protein_coding		12	23.4
MSTRG.19145	samd10b	ENSDARG00000094377	23:13368008-13576786	+	samd10b	protein_coding		14.4	23.4
MSTRG.30371	isl2b	ENSDARG00000053499	7:29721739-29725744	+	isl2b	protein_coding	regulation of transcription, DNA-templated;DNA binding;metal ion binding;nucleus;multicellular organism development;sequence-specific DNA binding;exocrine pancreas development	12.5	23.3
MSTRG.8328	flj13639	ENSDARG00000010764	15:43285404-43315792	+	flj13639	protein_coding		12.8	23.2
MSTRG.13033	sh3bp5lb	ENSDARG00000007136	19:27698849-27730839	-	sh3bp5lb	protein_coding	cytoplasm;intracellular signal transduction;protein kinase inhibitor activity;SH3 domain binding;negative regulation of protein tyrosine kinase activity;	20.1	23.2
MSTRG.29479	tfap2c	ENSDARG00000040606	6:56163620-56195515	+	tfap2c	protein_coding	transcription factor activity, sequence-specific DNA binding;regulation of transcription, DNA-templated;nucleus;neural crest cell development;otic placode formation;olfactory placode development;ectodermal placode formation;ectodermal placode development;neural crest cell fate specification;transcription factor activity, sequence-specific DNA binding;regulation of transcription, DNA-templated;nuc…	17.7	23.2
MSTRG.21098	hps5	ENSDARG00000071062	25:3022687-3066661	-	hps5	protein_coding	pigmentation;protein binding;developmental pigmentation;notochord development;regulation of compound eye pigmentation;;pigmentation;protein binding;developmental pigmentation;notochord development;regulation of compound eye pigmentation	15.9	22.6
MSTRG.12451	tmem170b	ENSDARG00000071205	19:3598703-3633162	-	tmem170b	protein_coding	membrane;integral component of membrane	12.6	22.3
MSTRG.33897	si:ch211-79h18.2	ENSDARG00000095938	9:54872967-54874784	+	CT998556.1	processed_transcript		4.3	22
MSTRG.699	pou4f2	ENSDARG00000069737	1:35704909-35708274	+	pou4f2	protein_coding	transcription factor activity, sequence-specific DNA binding;regulation of transcription, DNA-templated;DNA binding;nucleus;sequence-specific DNA binding;transcription, DNA-templated;brain development	12.9	21.1
MSTRG.8679	sall3a	ENSDARG00000079613	16:6692291-6713909	+	sall3a	protein_coding	nucleic acid binding;transcription factor activity, sequence-specific DNA binding;sequence-specific DNA binding;transcription regulatory region DNA binding;regulation of transcription, DNA-templated;transcription from RNA polymerase II promoter;signal transduction;nucleus;neurogenesis	13.7	20.6
MSTRG.8377	GUCY1A2	ENSDARG00000093185	15:44347262-44382352	+	GUCY1A2	protein_coding	membrane;integral component of membrane;nucleotide binding;signal transduction;intracellular signal transduction;guanylate cyclase activity;lyase activity;phosphorus-oxygen lyase activity;cGMP biosynthetic process;cyclic nucleotide biosynthetic process;plasma membrane;guanylate cyclase complex, soluble	9.7	20.4
MSTRG.15200	gnpat	ENSDARG00000074401	20:3844866-3873735	-	gnpat	protein_coding	transferase activity;metabolic process;transferase activity, transferring acyl groups;O-acyltransferase activity;cellular lipid metabolic process	11.5	19.7
MSTRG.6019	eif2ak2	ENSDARG00000068729	13:49894508-49921052	-	eif2ak2	protein_coding	protein kinase activity;protein serine/threonine kinase activity;ATP binding;protein phosphorylation;RNA binding;regulation of translational initiation by eIF2 alpha phosphorylation;double-stranded RNA binding;regulation of apoptotic process;innate immune response;negative regulation of cell proliferation;response to virus;response to toxic substance;negative regulation of viral genome replicatio…	11.6	19.6
MSTRG.29988	si:dkey-106g10.7	ENSDARG00000088036	7:17514391-17528070	-	si:dkey-106g10.7	protein_coding	;	12.2	18.6
MSTRG.23419	snx8a	ENSDARG00000074842	3:41948594-41978969	+	snx8a	protein_coding	endosome;phosphatidylinositol binding;endocytosis;vesicle organization;cytosol;extrinsic component of membrane;retrograde transport, endosome to Golgi;phosphatidylinositol binding;cytosol;retrograde transport, endosome to Golgi	9	18.2
MSTRG.29095	si:ch211-157b11.14	ENSDARG00000076850	6:40691821-40700049	-	si:ch211-157b11.14	protein_coding		9.2	17.7
MSTRG.10174	akap12a	ENSDARG00000091792	17:7606452-7626410	+	akap12a	protein_coding	protein kinase A binding;positive regulation of protein kinase A signaling;regulation of protein kinase C signaling	5.5	17.6
MSTRG.12397	ANKRD28 (1 of many)	ENSDARG00000086326	19:2051593-2079591	-	ANKRD28 (1 of many)	protein_coding		7.9	17.4
MSTRG.33596	si:dkey-225d17.2	ENSDARG00000091889	9:39200650-39204803	+	CR812481.1	processed_transcript	;;	5.8	15.5
MSTRG.22434	nme4	ENSDARG00000088390	3:14918508-14932074	-	nme4	protein_coding	transferase activity;nucleotide binding;ATP binding;kinase activity;phosphorylation;nucleoside diphosphate kinase activity;nucleoside diphosphate phosphorylation;GTP biosynthetic process;UTP biosynthetic process;CTP biosynthetic process;transferase activity;nucleotide binding;ATP binding;kinase activity;phosphorylation;regulation of apoptotic process;intracellular;nucleoside diphosphate kinase ac…	7.2	15.1
MSTRG.7975	pitpnm3	ENSDARG00000055255	15:26745958-26911715	-	pitpnm3	protein_coding	metal ion binding	9.7	15
MSTRG.30057	zgc:114045	ENSDARG00000069334	7:19858000-19890112	+	zgc:114045	protein_coding	metal ion binding;GTPase activator activity;positive regulation of GTPase activity;cellular_component;;metal ion binding;GTPase activator activity;positive regulation of GTPase activity;cellular_component;metal ion binding;GTPase activator activity;positive regulation of GTPase activity;cellular_component;	7.9	14.9
MSTRG.28833	pex5la	ENSDARG00000022518	6:29486372-29621708	-	pex5la	protein_coding	cytosol;peroxisomal membrane;peroxisome matrix targeting signal-1 binding;protein import into peroxisome matrix, docking;;	7.4	14.4
MSTRG.17015	fybb	ENSDARG00000044694	21:19807559-19829715	+	fybb	protein_coding	signal transduction;;immune response;actin cytoskeleton;	6.7	13.9
MSTRG.32348	cabp1a	ENSDARG00000019990	8:39856412-39870029	-	cabp1a	protein_coding	calcium ion binding	8.1	13.9
MSTRG.12270	si:dkey-105e17.1	ENSDARG00000026247	18:50279368-50360255	+	si:dkey-105e17.1	protein_coding	biological_process;cellular_component;molecular_function;biological_process;cellular_component;molecular_function;biological_process;cellular_component;molecular_function	7.2	13.6
MSTRG.8461	phox2a	ENSDARG00000007406	15:46976198-46984969	+	phox2a	protein_coding	regulation of transcription, DNA-templated;DNA binding;nucleus;sequence-specific DNA binding;brain development;neuron development;locus ceruleus development;noradrenergic neuron development	7	13.2
MSTRG.24012	sim1b	ENSDARG00000013789	4:913510-935496	-	sim1b	protein_coding	transcription factor activity, sequence-specific DNA binding;protein dimerization activity;regulation of transcription, DNA-templated;nucleus;DNA binding;transcription, DNA-templated;cytoplasm;nervous system development;regulation of transcription from RNA polymerase II promoter;RNA polymerase II transcription factor activity, sequence-specific DNA binding;transcription factor complex;protein dim…	7.5	13.2
MSTRG.3033	RASSF5	ENSDARG00000070601	11:21118119-21203266	-	RASSF5	protein_coding	metal ion binding;signal transduction;intracellular;intracellular signal transduction;regulation of apoptotic process;Ras GTPase binding;signal transduction;regulation of apoptotic process;Ras GTPase binding;signal transduction;cytoskeleton;regulation of apoptotic process;Ras GTPase binding;signal transduction;regulation of apoptotic process;Ras GTPase binding	8.9	12.7
MSTRG.22989	armc5	ENSDARG00000078083	3:30910998-30927329	-	armc5	protein_coding	;	6.9	12.4
MSTRG.4669	FO704688.1	ENSDARG00000102429	12:43752092-43756079	+	FO704688.1	protein_coding	RNA-directed DNA polymerase activity;RNA-dependent DNA biosynthetic process	7.5	12.1
MSTRG.26201	CU467646.6	ENSDARG00000102027	4:75508816-75570681	+	si:dkey-172k15.11	protein_coding	nucleic acid binding;nucleic acid binding;nucleic acid binding	5.1	11.6
ENSDARG00000100360	si:ch211-125c23.3	ENSDARG00000100360	14:12010567-12061690	+	si:ch211-125c23.3	protein_coding		0.3	11.5
MSTRG.15228	im:7142702	ENSDARG00000067727	20:4221954-4286363	+	im:7142702	protein_coding	nucleic acid binding;sequence-specific DNA binding;transcription regulatory region DNA binding;signal transduction;nucleus;neurogenesis;transcriptional activator activity, RNA polymerase II core promoter proximal region sequence-specific binding;transcription from RNA polymerase II promoter;positive regulation of transcription from RNA polymerase II promoter	7	11.2
MSTRG.15359	BX005367.1	ENSDARG00000101075	20:12755663-12757341	+	BX005367.1	protein_coding	nucleic acid binding	3.4	10.4
MSTRG.24306	mical3b	ENSDARG00000094732	4:9723276-9763853	-	mical3b	protein_coding	metal ion binding;actin binding;cytoplasm;cytoskeleton;FAD binding;nucleus;oxidoreductase activity;oxidation-reduction process;monooxygenase activity;exocytosis;cytoskeleton organization;oxidoreductase activity, acting on paired donors, with incorporation or reduction of molecular oxygen, NAD(P)H as one donor, and incorporation of one atom of oxygen;actin filament depolymerization;;metal ion bind…	5.4	10.1
MSTRG.27382	NYAP1	ENSDARG00000103123	5:37917136-37991275	-	NYAP1	protein_coding	intracellular;phosphatidylinositol 3-kinase signaling;neuron projection morphogenesis	4.8	9.9
MSTRG.1898	CR847844.1	ENSDARG00000087245	10:23568124-23572436	+	CR847844.1	protein_coding	membrane;integral component of membrane;carbohydrate binding	2.7	9.4
MSTRG.8182	slc19a3a	ENSDARG00000006447	15:35281488-35298822	+	slc19a3a	protein_coding	membrane;integral component of membrane;vitamin transport;thiamine transmembrane transport;membrane;integral component of membrane;vitamin transport	4	8.6
MSTRG.3268	ppef1	ENSDARG00000020191	11:30006784-30033774	+	ppef1	protein_coding	cellular_component;calcium ion binding;hydrolase activity;iron ion binding;phosphoprotein phosphatase activity;manganese ion binding;protein dephosphorylation;detection of stimulus involved in sensory perception;cellular_component;calcium ion binding;hydrolase activity;iron ion binding;phosphoprotein phosphatase activity;manganese ion binding;protein dephosphorylation;detection of stimulus involv…	2.9	8.5
ENSDARG00000097586	si:dkey-236a14.14	ENSDARG00000097586	2:19901943-19907124	-	BX664750.6	lincRNA		0	8
MSTRG.29159	si:ch211-241d24.2	ENSDARG00000097524	6:42606705-42613298	+	BX005129.2	processed_transcript		3	7.9
MSTRG.7694	si:ch211-214g1.4	ENSDARG00000097962	15:16978709-16984965	+	BX571762.2	lincRNA		1.2	7.6
MSTRG.3350	camkvb	ENSDARG00000005141	11:35102462-35179365	+	camkvb	protein_coding	membrane;protein kinase activity;ATP binding;protein phosphorylation;peptidyl-serine phosphorylation;intracellular signal transduction;intracellular;cytoplasmic vesicle membrane;cytoplasmic vesicle;calmodulin binding;peptidyl-threonine phosphorylation;calmodulin-dependent protein kinase activity	3.6	7.2
MSTRG.25759	si:dkey-28k24.2	ENSDARG00000098794	4:61148472-61211500	-	si:dkey-28k24.2	protein_coding	;	3.7	6.9
MSTRG.31957	si:ch211-196c10.11	ENSDARG00000094197	8:23224357-23228957	+	si:ch211-196c10.11	protein_coding	nucleic acid binding;zinc ion binding;nucleic acid binding;zinc ion binding	1.6	6.6
ENSDARG00000105109	si:ch1073-329i9.1	ENSDARG00000105109	14:3464277-3469841	+	FP102783.1	lincRNA		3.4	6.3
MSTRG.2875	grin3bb	ENSDARG00000098667	11:13946577-14007325	+	grin3bb	protein_coding	membrane;ion channel activity;transport;ion transport;ion transmembrane transport;plasma membrane;integral component of membrane;receptor activity;excitatory postsynaptic potential;postsynapse;ionotropic glutamate receptor activity;extracellular-glutamate-gated ion channel activity;ionotropic glutamate receptor signaling pathway;;;membrane;ion channel activity;transport;ion transport;ion transmem…	2.3	5.8
ENSDARG00000100041	si:ch1073-235m4.3	ENSDARG00000100041	7:71786414-71789463	-	CU571069.1	lincRNA		1.7	5.2
ENSDARG00000037621	BX569778.1	ENSDARG00000037621	1:11089394-11090476	-	zmp:0000001069	protein_coding	membrane;integral component of membrane;G-protein coupled receptor activity;G-protein coupled receptor signaling pathway;integral component of plasma membrane;peptide binding;cellular response to hormone stimulus;response to peptide	0.1	4.6
MSTRG.13773	nyap2b	ENSDARG00000093357	2:5822988-5864148	-	nyap2b	protein_coding	intracellular;phosphatidylinositol 3-kinase signaling;neuron projection morphogenesis	2.1	4.4
ENSDARG00000089212	htr3a	ENSDARG00000089212	21:23098864-23115596	+	htr3a	protein_coding	ion channel activity;extracellular ligand-gated ion channel activity;transport;ion transport;ion transmembrane transport;membrane;integral component of membrane;transmembrane transport;postsynaptic membrane;ligand-gated ion channel activity;ion channel activity;extracellular ligand-gated ion channel activity;transport;ion transport;ion transmembrane transport;membrane;integral component of membra…	1.1	3.9
ENSDARG00000075248	zgc:172133	ENSDARG00000075248	22:6426157-6435214	-	zgc:172133	protein_coding	membrane;integral component of membrane;receptor binding;immune response;cell surface	0.5	3.7
ENSDARG00000090398	PDE1C	ENSDARG00000090398	2:50680165-50852131	+	PDE1C	protein_coding	metal ion binding;signal transduction;phosphoric diester hydrolase activity;hydrolase activity;3',5'-cyclic-nucleotide phosphodiesterase activity	1.6	3.3
ENSDARG00000027638	adra1ab	ENSDARG00000027638	10:19041981-19054365	-	adra1ab	protein_coding	plasma membrane;membrane;integral component of membrane;signal transducer activity;G-protein coupled receptor activity;signal transduction;G-protein coupled receptor signaling pathway;intracellular;integral component of plasma membrane;positive regulation of vasoconstriction;phospholipase C-activating G-protein coupled receptor signaling pathway;cell-cell signaling;adrenergic receptor activity;al…	0.3	2.9
ENSDARG00000077918	dnase2b	ENSDARG00000077918	11:8161109-8169306	+	dnase2b	protein_coding	intracellular;apoptotic DNA fragmentation;DNA metabolic process;deoxyribonuclease II activity	0.2	2.8
MSTRG.7903	pimr191	ENSDARG00000055683	15:25144776-25147935	-	pimr191	protein_coding	protein kinase activity;protein serine/threonine kinase activity;ATP binding;protein phosphorylation;regulation of mitotic cell cycle;negative regulation of apoptotic process;protein autophosphorylation;cytoplasm;ATP binding;protein kinase activity;protein serine/threonine kinase activity;protein phosphorylation;negative regulation of apoptotic process	0.6	2.8
MSTRG.13976	si:ch1073-291l11.2	ENSDARG00000095477	2:14100486-14103741	-	CU657977.1	processed_transcript	;;;;;;	0	2.4
ENSDARG00000091667	si:dkey-234i14.3	ENSDARG00000091667	25:36639060-36645285	+	si:dkey-234i14.3	protein_coding	calcium ion binding;	0.2	2.4
ENSDARG00000059412	zgc:111976	ENSDARG00000059412	24:1027795-1040340	+	zgc:111976	protein_coding	regulation of transcription from RNA polymerase II promoter;nucleus;transcription, DNA-templated;regulation of transcription, DNA-templated;RNA polymerase II transcription cofactor activity;mediator complex;;regulation of transcription from RNA polymerase II promoter;nucleus;transcription, DNA-templated;regulation of transcription, DNA-templated;RNA polymerase II transcription cofactor activity;m…	0.1	1.4
ENSDARG00000101142	si:ch211-182a13.1	ENSDARG00000101142	7:72349135-72380760	+	si:ch211-182a13.1	protein_coding		0.3	0.8
ENSDARG00000022668	grapb	ENSDARG00000022668	1:7481229-7508307	-	grapb	protein_coding	cell migration;receptor binding;regulation of cell proliferation;cell differentiation;non-membrane spanning protein tyrosine kinase activity;transmembrane receptor protein tyrosine kinase signaling pathway;peptidyl-tyrosine autophosphorylation;innate immune response;extrinsic component of cytoplasmic side of plasma membrane;cell migration;receptor binding;regulation of cell proliferation;cell dif…	0	0.6
