# Supplementary material for: Prematurely terminated intron-retaining mRNAs invade axons in SFPQ null-driven neurodegeneration and are a hallmark of ALS
Source: Nat Commun. 2022 Nov 22;13:6994. doi: 10.1038/s41467-022-34331-4 (PMC9681851; doi:10.1038/s41467-022-34331-4)
Supplement: Supplementary file 5 — Supplementary Data 2 [file 41467_2022_34331_MOESM5_ESM.xlsx]

## Sheet: downregulated In neurites
Gene	gene_name	ref_gene_id	coord	strand	external_gene_name	gene_biotype	go_names	sib.cellular.TpM	sib.neurite.TpM	null.cellular.TpM	null.neurite.TpM	log2FC.cellular.nullvssib	log2FC.neurites.nullvssib
MSTRG.4551	aatkb	ENSDARG00000104442	12:36006786-36094028	-	aatkb	protein_coding	membrane;integral component of membrane;protein kinase activity;ATP binding;protein phosphorylation;protein tyrosine kinase activity;peptidyl-tyrosine phosphorylation;	77.5	66.4	37.7	36.8	-1.03958	-0.864778
MSTRG.22898	abat	ENSDARG00000006031	3:27705225-27749387	-	abat	protein_coding	catalytic activity;pyridoxal phosphate binding;transaminase activity;4-aminobutyrate transaminase activity;gamma-aminobutyric acid metabolic process;	132	135.9	95.1	74.5	-0.435389	-0.803964
MSTRG.10444	abhd12	ENSDARG00000071004	17:21135283-21180076	-	abhd12	protein_coding	;membrane;integral component of membrane;camera-type eye development;hydrolase activity;anterior lateral line development;posterior lateral line neuromast development;swimming behavior;retina layer formation;myelination;acylglycerol lipase activity;acylglycerol catabolic process	22.3	20	15.6	9.3	-0.798236	-0.970727
MSTRG.5854	ablim1a	ENSDARG00000060149	13:43373558-43466114	-	ablim1a	protein_coding	metal ion binding;cellular_component;actin binding;cytoskeleton organization;metal ion binding;cellular_component;actin binding;cytoskeleton organization;metal ion binding;cellular_component;actin binding;cytoskeleton organization	19.2	24.8	11.2	14	-0.723026	-0.769747
MSTRG.27842	CU928117.1	ENSDARG00000059587	5:61711454-61883099	+	ABR	protein_coding	signal transduction;protein serine/threonine kinase activity;protein phosphorylation;GTPase activator activity;intracellular;intracellular signal transduction;guanyl-nucleotide exchange factor activity;Rho guanyl-nucleotide exchange factor activity;regulation of Rho protein signal transduction;positive regulation of GTPase activity;membrane	52.7	67.6	30.9	27.9	-0.748546	-1.14435
MSTRG.19782	acap3a	ENSDARG00000075990	23:36765033-36812314	-	acap3a	protein_coding	;metal ion binding;GTPase activator activity;positive regulation of GTPase activity	61.6	82.6	32.9	36.5	-0.703323	-0.948201
MSTRG.4078	adam11	ENSDARG00000079204	12:13773328-13848649	-	adam11	protein_coding	membrane;integral component of membrane;proteolysis;metalloendopeptidase activity;metallopeptidase activity	21.5	20.5	12.6	9.3	-0.909453	-1.28544
MSTRG.33688	adarb1b	ENSDARG00000003544	9:45692862-45740888	+	adarb1b	protein_coding	RNA binding;RNA processing;adenosine deaminase activity	67.8	87.3	8.4	8.4	-3.30739	-3.41322
MSTRG.20168	adarb2	ENSDARG00000071823	24:3505975-3751471	-	adarb2	protein_coding	RNA binding;RNA processing;adenosine deaminase activity;RNA binding;RNA processing;adenosine deaminase activity	15.4	29.1	4.1	6	-1.94554	-2.17834
MSTRG.10374	adck1	ENSDARG00000062561	17:17472359-17739384	-	adck1	protein_coding	cellular_component;cellular_component	25.3	37.7	11.6	12.4	-1.76193	-2.08881
MSTRG.23612	adgrl1a	ENSDARG00000089292	3:50687793-50834993	-	adgrl1a	protein_coding	membrane;integral component of membrane;G-protein coupled receptor activity;G-protein coupled receptor signaling pathway;membrane;integral component of membrane;signal transducer activity;G-protein coupled receptor activity;signal transduction;G-protein coupled receptor signaling pathway;transmembrane signaling receptor activity;cell surface receptor signaling pathway;carbohydrate binding	15.5	22.9	3.6	3.4	-2.15632	-2.50105
MSTRG.31274	ADGRL3 (1 of many)	ENSDARG00000090624	7:72732962-72836974	+	ADGRL3	protein_coding	membrane;G-protein coupled receptor activity;G-protein coupled receptor signaling pathway;carbohydrate binding;;membrane;integral component of membrane;signal transducer activity;G-protein coupled receptor activity;signal transduction;G-protein coupled receptor signaling pathway;transmembrane signaling receptor activity;cell surface receptor signaling pathway;membrane;integral component of membra…	34.9	35.3	11.2	11	-1.50839	-1.81849
MSTRG.5426	adka	ENSDARG00000039429	13:24788144-25068810	-	adka	protein_coding	nucleus;kinase activity;phosphorylation;cytosol;phosphotransferase activity, alcohol group as acceptor;adenosine kinase activity;purine ribonucleoside salvage;AMP biosynthetic process;adenosine salvage;adenosine kinase activity;purine ribonucleoside salvage;AMP biosynthetic process;;;phosphotransferase activity, alcohol group as acceptor;adenosine kinase activity;purine ribonucleoside salvage;AMP…	97.9	73.7	12.7	16	-3.822	-3.30064
MSTRG.4434	afap1l2	ENSDARG00000074806	12:30119307-30193449	+	afap1l2	protein_coding	positive regulation of signal transduction;cytoplasm;regulation of signal transduction;signaling adaptor activity	80.9	87.5	13.1	12.6	-2.55646	-2.5737
MSTRG.20749	AGAP3	ENSDARG00000087822	24:34252773-34449300	-	agap3	protein_coding	GTPase activity;GTP binding;metal ion binding;GTPase activator activity;positive regulation of GTPase activity	37.2	52.3	18.1	25.1	-0.681057	-1.07087
MSTRG.32020	ahcyl1	ENSDARG00000056331	8:24952751-24992018	-	ahcyl1	protein_coding	cytosol;hydrolase activity;one-carbon metabolic process;dorsal/ventral pattern formation;S-adenosylmethionine cycle;embryonic morphogenesis;hydrolase activity;one-carbon metabolic process;dorsal/ventral pattern formation;adenosylhomocysteinase activity	48.9	50.8	29.3	24.7	-0.769966	-0.969403
MSTRG.24155	ahcyl2	ENSDARG00000039343	4:5017055-5083765	-	ahcyl2	protein_coding	cytosol;hydrolase activity;one-carbon metabolic process;S-adenosylmethionine cycle;one-carbon metabolic process;adenosylhomocysteinase activity	321.9	320.8	161.5	159.3	-1.04033	-0.9397
MSTRG.18188	ahr2	ENSDARG00000021833	22:13021493-13140409	-	ahr2	protein_coding	protein dimerization activity;regulation of transcription, DNA-templated;cytoplasm;DNA binding;nucleus;regulation of transcription from RNA polymerase II promoter;transcription, DNA-templated;intracellular receptor signaling pathway;positive regulation of transcription from RNA polymerase II promoter;positive regulation of transcription, DNA-templated;RNA polymerase II transcription factor activi…	46.5	60.4	29.4	31.8	-0.672936	-0.821329
MSTRG.10206	akap6	ENSDARG00000077295	17:8831194-9109995	+	akap6	protein_coding	intracellular signal transduction;ion channel binding;sarcoplasmic reticulum;protein kinase A binding;perinuclear region of cytoplasm	76	110.2	40.7	51.3	-0.890621	-1.03288
MSTRG.7984	si:ch211-229g11.6	ENSDARG00000097072	15:27423949-27431192	-	AL954322.2	lincRNA	;	30.4	44.4	12.9	11.5	-1.28231	-1.7629
MSTRG.17047	ank1b	ENSDARG00000074777	21:20990739-21053145	-	ank1b	protein_coding	signal transduction;;signal transduction;	47.4	59.8	35.7	28.9	-0.845194	-1.08616
MSTRG.640	anos1a	ENSDARG00000012896	1:31210393-31246942	+	anos1a	protein_coding	extracellular region;axon guidance;posterior lateral line neuromast primordium migration;peptidase inhibitor activity;negative regulation of peptidase activity;dopaminergic neuron differentiation;olfactory bulb development;GABAergic neuron differentiation;fasciculation of sensory neuron axon	32.6	29.7	17	12.5	-0.935485	-1.20388
MSTRG.19274	arhgap4b	ENSDARG00000015003	23:18688895-18761152	-	arhgap4b	protein_coding	signal transduction;cytoplasm;positive regulation of GTPase activity;GTPase activator activity;negative regulation of cell migration;Rac GTPase binding;signal transduction;positive regulation of GTPase activity;GTPase activator activity	34.5	45.1	20.7	21.4	-0.78671	-1.04698
MSTRG.27760	arhgef12b	ENSDARG00000100913	5:58026129-58162623	-	arhgef12b	protein_coding	Rho guanyl-nucleotide exchange factor activity;regulation of Rho protein signal transduction;cytoplasm;regulation of molecular function;Rho guanyl-nucleotide exchange factor activity;regulation of Rho protein signal transduction;cytoplasm;regulation of molecular function	70.8	73.5	21.8	20.9	-1.78586	-1.72483
MSTRG.30249	arrb2b	ENSDARG00000011545	7:25649599-25732565	+	arrb2b	protein_coding	signal transduction;muscle organ development;regulation of receptor recycling;regulation of chemokine activity;regulation of smoothened signaling pathway;;	100.8	122.7	20.5	18.8	-2.32348	-2.66417
MSTRG.20281	asap1b	ENSDARG00000039729	24:10761769-10910360	-	asap1b	protein_coding	metal ion binding;GTPase activator activity;positive regulation of GTPase activity;;;;metal ion binding;GTPase activator activity;positive regulation of GTPase activity	28	32	13.1	17.1	-1.00741	-0.883588
MSTRG.11149	asb2b	ENSDARG00000102490	17:53224199-53231022	+	asb2b	protein_coding	molecular_function;intracellular;molecular_function;intracellular signal transduction;protein ubiquitination;molecular_function;;molecular_function	45.7	54.2	38.6	43	-0.866621	-0.775283
MSTRG.8550	ascc3	ENSDARG00000086678	16:1499925-1736505	-	ascc3	protein_coding	nucleic acid binding;ATP binding;nucleic acid binding;ATP binding	74.8	81.3	49.9	49.3	-0.5952	-0.695914
MSTRG.20745	asic1c	ENSDARG00000098428	24:33981934-34148756	-	asic1c	protein_coding	membrane;transport;ion transport;integral component of membrane;sodium channel activity;sodium ion transport;sodium ion transmembrane transport;membrane;transport;ion transport;plasma membrane;integral component of membrane;sodium channel activity;sodium ion transport;sodium ion transmembrane transport;cation transmembrane transport;integral component of plasma membrane;ligand-gated sodium channe…	47	44.2	15.4	17.4	-1.72735	-1.42359
MSTRG.35217	ass1	ENSDARG00000103044	KN150552.1:11232-53083	+	ASS1	protein_coding	ATP binding;argininosuccinate synthase activity;arginine biosynthetic process;ATP binding;argininosuccinate synthase activity;arginine biosynthetic process	162.6	192	74.9	66	-1.09423	-1.37391
MSTRG.14441	astn1	ENSDARG00000068323	2:34589765-34999969	+	astn1	protein_coding	;;;membrane;integral component of membrane	48.9	45.7	16.4	16.2	-1.93562	-1.8603
MSTRG.33541	atp1a1b	ENSDARG00000019856	9:36092369-36113016	+	atp1a1b	protein_coding	transport;ion transport;membrane;integral component of membrane;nucleotide binding;ATP binding;metal ion binding;hydrolase activity;sodium ion transport;potassium ion transport;sodium:potassium-exchanging ATPase activity;establishment or maintenance of transmembrane electrochemical gradient	270.8	140.4	112.8	68.5	-1.26491	-0.933093
MSTRG.8779	atp1a3b	ENSDARG00000104139	16:10885786-10930007	+	atp1a3b	protein_coding	transport;ion transport;membrane;integral component of membrane;nucleotide binding;ATP binding;metal ion binding;hydrolase activity;sodium ion transport;potassium ion transport;locomotory behavior;sodium:potassium-exchanging ATPase activity;establishment or maintenance of transmembrane electrochemical gradient;ventricular system development;membrane;integral component of membrane;locomotory behav…	225.8	178	111.5	90.3	-0.93854	-0.943541
MSTRG.6886	atp1b4	ENSDARG00000053262	14:33117980-33129639	+	atp1b4	protein_coding	transport;ion transport;membrane;integral component of membrane;sodium ion transport;potassium ion transport;sodium:potassium-exchanging ATPase complex	82	46.1	30.7	22.8	-1.42504	-0.919385
MSTRG.1985	auts2a	ENSDARG00000056427	10:27220977-27237406	-	auts2a	protein_coding	chordate embryonic development;embryonic viscerocranium morphogenesis;cell;neuron cellular homeostasis;forebrain neuron development;chordate embryonic development;embryonic viscerocranium morphogenesis;cell;neuron cellular homeostasis;forebrain neuron development	39.4	71	26.6	41.7	-0.546813	-0.793832
MSTRG.7766	auts2b	ENSDARG00000020946	15:20069034-20088473	-	auts2b	protein_coding	;;;	50.6	70.5	28.5	27.9	-0.907489	-1.25667
MSTRG.18444	b3galt2	ENSDARG00000102061	22:24131243-24142525	+	b3galt2	protein_coding	transferase activity;membrane;integral component of membrane;transferase activity, transferring glycosyl groups;protein glycosylation;Golgi apparatus;Golgi membrane;galactosyltransferase activity	54.6	44.5	32.5	23.7	-0.741004	-0.819372
MSTRG.12017	b3gat1a	ENSDARG00000040547	18:36123460-36154875	-	b3gat1a	protein_coding	transferase activity;membrane;metal ion binding;transferase activity, transferring glycosyl groups;Golgi apparatus;Golgi membrane;protein glycosylation;galactosylgalactosylxylosylprotein 3-beta-glucuronosyltransferase activity;carbohydrate metabolic process;chondroitin sulfate metabolic process;chondroitin sulfate proteoglycan biosynthetic process;transferase activity;membrane;metal ion binding;G…	23.8	33.3	11.5	11.3	-0.99512	-1.35341
MSTRG.10857	bre	ENSDARG00000038863	17:41126687-41309453	+	babam2	protein_coding	BRCA1-A complex;BRISC complex;BRCA1-A complex;BRISC complex;BRCA1-A complex;BRISC complex	57.2	73	28.5	29.6	-1.01867	-1.11159
MSTRG.23618	baiap2a	ENSDARG00000062799	3:51430300-51638074	+	baiap2a	protein_coding	actin filament bundle assembly;cytosol;actin cytoskeleton;plasma membrane organization;cytoskeletal adaptor activity;regulation of actin cytoskeleton organization;positive regulation of actin filament polymerization;insulin receptor signaling pathway;actin crosslink formation;positive regulation of actin cytoskeleton reorganization;plasma membrane organization;cytoskeletal adaptor activity;regula…	21.9	22.3	9.1	7.1	-1.34076	-1.70958
MSTRG.4549	baiap2b	ENSDARG00000103333	12:35911987-35998262	+	baiap2b	protein_coding	plasma membrane organization;cytoskeletal adaptor activity;regulation of actin cytoskeleton organization;plasma membrane organization;cytoskeletal adaptor activity;regulation of actin cytoskeleton organization;plasma membrane organization;cytoskeletal adaptor activity;regulation of actin cytoskeleton organization;plasma membrane organization;cytoskeletal adaptor activity;regulation of actin cytos…	33.9	49	22	18.7	-0.740041	-1.21036
MSTRG.16970	barhl1b	ENSDARG00000019013	21:17442058-17445829	-	barhl1b	protein_coding	;regulation of transcription, DNA-templated;DNA binding;nucleus;sequence-specific DNA binding;regulation of transcription from RNA polymerase II promoter;transcription from RNA polymerase II promoter;RNA polymerase II regulatory region sequence-specific DNA binding;transcriptional activator activity, RNA polymerase II transcription regulatory region sequence-specific binding;positive regulation o…	17.9	20	4.1	4.2	-2.10219	-2.17692
MSTRG.14642	basp1	ENSDARG00000053358	2:42874986-42899239	+	basp1	protein_coding	plasma membrane;membrane	232.8	325.3	133.4	167.9	-0.794721	-0.839888
MSTRG.33831	baz2bb	ENSDARG00000082979	9:52367104-52419620	+	baz2bb	protein_coding	nucleus;DNA binding;metal ion binding	59.8	54.5	22.1	23.7	-1.19266	-1.29749
MSTRG.8693	bbs9	ENSDARG00000079217	16:7016943-7202207	+	bbs9	protein_coding	eye development;gastrulation;pronephros development;cilium assembly;renal filtration;BBSome;retina layer formation;neural tube closure;membrane;eye development;gastrulation;pronephros development;cilium assembly;renal filtration;BBSome;retina layer formation;neural tube closure	20.3	25	14.1	12.6	-0.773501	-1.15741
MSTRG.9107	bcam	ENSDARG00000090190	16:24113376-24220531	-	bcam	protein_coding	membrane;integral component of membrane;membrane;integral component of membrane;membrane;integral component of membrane;	247.3	150.6	99.5	68.8	-1.40227	-1.01625
MSTRG.7979	bcas3	ENSDARG00000090764	15:27008187-27421883	+	bcas3	protein_coding	molecular_function;molecular_function;molecular_function	33.7	35.8	17.2	17.5	-1.50378	-1.58762
MSTRG.10386	bcl11ba	ENSDARG00000062510	17:18098114-18159364	+	bcl11ba	protein_coding	;;;nucleic acid binding;sequence-specific DNA binding;transcription regulatory region DNA binding;signal transduction;nucleus;neurogenesis;transcriptional activator activity, RNA polymerase II core promoter proximal region sequence-specific binding;transcription from RNA polymerase II promoter;positive regulation of transcription from RNA polymerase II promoter	25.8	30.4	17.9	17.8	-0.625347	-0.967285
MSTRG.20630	bcl2a	ENSDARG00000094704	24:28058051-28150459	-	bcl2a	protein_coding	membrane;integral component of membrane;protein heterodimerization activity;negative regulation of apoptotic process;regulation of apoptotic process;protein homodimerization activity;apoptotic process;intrinsic apoptotic signaling pathway in response to DNA damage;negative regulation of cysteine-type endopeptidase activity involved in apoptotic process;extrinsic apoptotic signaling pathway in abs…	27.6	39.2	16.4	19.3	-0.754717	-0.974675
MSTRG.4088	becn1	ENSDARG00000079128	12:14517789-14665125	+	becn1	protein_coding	endocytosis;autophagy;regulation of cytokinesis;membrane;Golgi apparatus;cytoplasm;molecular_function;mitochondrion;mitochondrial membrane;heart development;autophagosome assembly;endocytosis;cytosol;endoplasmic reticulum;endoplasmic reticulum membrane;autophagy;cytoplasmic vesicle;cellular response to nitrogen starvation;pre-autophagosomal structure;cell cycle;cell division;regulation of cytokin…	60.4	60.4	10	8.8	-2.66859	-2.68668
MSTRG.20536	bhlhe22	ENSDARG00000058039	24:24316167-24318172	+	bhlhe22	protein_coding	protein dimerization activity;regulation of transcription, DNA-templated;regulation of transcription from RNA polymerase II promoter;RNA polymerase II transcription factor activity, sequence-specific DNA binding;neurogenesis	24.6	27.5	7	6.9	-1.77826	-1.94698
MSTRG.525	bnc2	ENSDARG00000069989	1:26330354-26515375	+	bnc2	protein_coding	nucleic acid binding;nucleus;developmental pigmentation;nucleic acid binding;nucleus;developmental pigmentation;nucleus;developmental pigmentation	29.9	43.2	11.4	15.4	-1.9384	-2.25684
MSTRG.12435	bop1	ENSDARG00000063627	19:2989234-3115337	-	bop1	protein_coding	nucleus;rRNA processing;nucleolus;ribosome biogenesis;nucleoplasm;ribonucleoprotein complex binding;maturation of LSU-rRNA from tricistronic rRNA transcript (SSU-rRNA, 5.8S rRNA, LSU-rRNA);maturation of 5.8S rRNA from tricistronic rRNA transcript (SSU-rRNA, 5.8S rRNA, LSU-rRNA);ribosomal large subunit biogenesis;preribosome, large subunit precursor;nucleus;rRNA processing;nucleolus;ribosome bioge…	76.4	88.2	37.8	46.3	-1.18754	-1.17934
MSTRG.30791	BRSK2 (1 of many)	ENSDARG00000077791	7:49051940-49322247	-	brsk2b	protein_coding	protein kinase activity;ATP binding;protein phosphorylation;;protein kinase activity;protein serine/threonine kinase activity;ATP binding;protein phosphorylation;cytoplasm;nucleus;intracellular signal transduction;centrosome	70.3	88.6	35.8	39.5	-0.868536	-1.03618
MSTRG.3757	bsk146	ENSDARG00000099069	12:543657-552260	-	bsk146	protein_coding	transferase activity;nucleotide binding;ATP binding;protein kinase activity;protein serine/threonine kinase activity;protein phosphorylation;kinase activity;phosphorylation;cytoplasm;transferase activity;nucleotide binding;ATP binding;protein kinase activity;protein serine/threonine kinase activity;protein phosphorylation;kinase activity;phosphorylation;cytoplasm	32.9	43	14.6	17.2	-1.1502	-1.23157
MSTRG.33690	si:ch211-268b13.6	ENSDARG00000095810	9:45750574-45752886	-	BX005108.2	processed_transcript		27.7	51.4	2.5	4.1	-3.50551	-3.56742
MSTRG.27560	si:ch211-202e12.3	ENSDARG00000095715	5:47458646-47524110	-	BX465834.1	lincRNA	;;;	73.7	50.5	19.4	19.1	-1.9939	-1.39711
MSTRG.16021	si:dkey-166k9.2	ENSDARG00000092980	20:39145235-39149820	+	BX569784.1	lincRNA		46.4	74.8	22.3	26.9	-1.05989	-1.37159
MSTRG.30584	c1qtnf4	ENSDARG00000024299	7:38328892-38340983	-	c1qtnf4	protein_coding	biological_process;cellular_component;molecular_function;biological_process;cellular_component;molecular_function;biological_process;cellular_component;molecular_function	34.7	23.1	14.4	9.4	-1.25406	-1.24641
MSTRG.4242	ca10a	ENSDARG00000052644	12:21105913-21428583	+	ca10a	protein_coding	cellular_component;swimming behavior;cellular_component;swimming behavior;cellular_component;swimming behavior;	58.5	46.9	27.5	30.4	-1.30718	-0.906574
MSTRG.7574	CABZ01072853.1	ENSDARG00000087018	15:9790329-9797678	+	CABZ01072853.1	protein_coding	metal ion binding;ATP binding;protein phosphorylation;intracellular;intracellular signal transduction;protein kinase C activity;protein kinase D signaling	27	35.1	5.3	4.3	-2.70712	-3.08096
MSTRG.33776	CABZ01075131.1	ENSDARG00000079741	9:50061320-50062804	+	CABZ01075131.1	protein_coding		71.8	98.1	52.4	56.8	-0.543509	-0.698542
MSTRG.34482	CABZ01078449.1	ENSDARG00000103813	KN150046.1:15555-87808	+	CABZ01078449.1	protein_coding	arginyltransferase activity;protein arginylation;cytoplasm;arginyltransferase activity;protein arginylation	61.5	67.2	27.2	29.7	-1.16163	-1.11547
MSTRG.35322	CABZ01078593.1	ENSDARG00000103854	KN150637.1:439-12733	-	CABZ01078593.1	protein_coding	metal ion binding	16.2	26.1	11.1	7.1	-0.587031	-1.7748
MSTRG.16346	CABZ01087448.1	ENSDARG00000100007	20:52542816-52564075	-	CABZ01087448.1	protein_coding	signal transduction;cytoskeleton	33.4	58.9	23.8	30.8	-0.503041	-0.968554
MSTRG.34635	CABZ01088308.1	ENSDARG00000098090	KN150125.1:15167-82871	+	CABZ01088308.1	protein_coding	ATP-dependent microtubule motor activity, plus-end-directed;dynein light chain binding;dynein heavy chain binding;transport along microtubule;positive regulation of ATP-dependent microtubule motor activity, plus-end-directed;cytoplasmic dynein complex	29.4	33.5	3.3	4.8	-3.13254	-2.78306
MSTRG.3391	cacna2d3	ENSDARG00000078760	11:36426811-36503851	-	cacna2d3	protein_coding	;	15.7	20.4	8.3	8.9	-0.901517	-1.21985
MSTRG.17137	cadm1a	ENSDARG00000031075	21:23916576-24375822	+	cadm1a	protein_coding	membrane;integral component of membrane;integral component of plasma membrane;receptor binding;receptor activity;protein homodimerization activity;cell adhesion molecule binding;homophilic cell adhesion via plasma membrane adhesion molecules;heterophilic cell-cell adhesion via plasma membrane cell adhesion molecules;cell recognition;cell-cell adherens junction;susceptibility to natural killer cel…	210.8	131.6	10.5	11.8	-3.96692	-2.97102
MSTRG.7735	cadm1b	ENSDARG00000042677	15:18710243-19051633	+	cadm1b	protein_coding	;membrane;integral component of membrane;integral component of plasma membrane;receptor binding;receptor activity;protein homodimerization activity;cell adhesion molecule binding;homophilic cell adhesion via plasma membrane adhesion molecules;heterophilic cell-cell adhesion via plasma membrane cell adhesion molecules;cell recognition;cell-cell adherens junction;susceptibility to natural killer ce…	18.1	20.3	1	0.9	-4.91677	-4.40799
MSTRG.1885	cadm2a	ENSDARG00000009930	10:23247027-23388938	-	cadm2a	protein_coding	membrane;integral component of membrane;integral component of plasma membrane;receptor binding;receptor activity;protein homodimerization activity;cell adhesion molecule binding;homophilic cell adhesion via plasma membrane adhesion molecules;heterophilic cell-cell adhesion via plasma membrane cell adhesion molecules;cell recognition;cell-cell adherens junction;membrane;integral component of membr…	42.1	37.2	2	1.5	-4.4424	-4.44784
MSTRG.9111	cadm4	ENSDARG00000040291	16:24298046-24602995	-	cadm4	protein_coding	membrane;integral component of membrane;bulbus arteriosus formation;protein binding;membrane;integral component of membrane;bulbus arteriosus formation;;membrane;integral component of membrane;bulbus arteriosus formation;membrane;integral component of membrane;integral component of plasma membrane;receptor binding;receptor activity;protein homodimerization activity;cell adhesion molecule binding;…	195	142.2	22.4	22.2	-3.20694	-3.03364
MSTRG.10602	calm1a	ENSDARG00000021811	17:26694720-26702616	-	calm1a	protein_coding	metal ion binding;calcium ion binding;	279.6	343.3	164.8	161.7	-0.727508	-0.942328
MSTRG.4304	calm3a	ENSDARG00000015050	12:24833510-24838368	+	calm3a	protein_coding	metal ion binding;calcium ion binding	1575.2	1803.7	1032.1	1116.9	-0.600869	-0.586614
MSTRG.7687	caln1	ENSDARG00000088898	15:16628670-16768395	-	caln1	protein_coding	membrane;integral component of membrane;metal ion binding;calcium ion binding;	24.4	26.8	11.8	12.3	-1.43673	-1.5679
MSTRG.24253	camk1da	ENSDARG00000074905	4:7879418-7974387	+	camk1da	protein_coding	nucleotide binding;ATP binding;protein kinase activity;protein phosphorylation;cytoplasm;protein serine/threonine kinase activity;peptidyl-serine phosphorylation;intracellular signal transduction;cartilage development;endocrine pancreas development;pancreas regeneration;peptidyl-threonine phosphorylation;calmodulin-dependent protein kinase activity;calmodulin binding;regulation of neuron differen…	17.7	24.5	9	11.5	-0.903573	-1.0574
MSTRG.269	camk2d2	ENSDARG00000014273	1:13475960-13547582	-	camk2d2	protein_coding	protein kinase activity;ATP binding;protein phosphorylation;calmodulin binding;calmodulin-dependent protein kinase activity;nucleotide binding;ATP binding;protein kinase activity;protein phosphorylation;protein serine/threonine kinase activity;calmodulin binding;calmodulin-dependent protein kinase activity	89.1	116.8	43.7	49.5	-0.980684	-1.16107
MSTRG.27181	camkk1a	ENSDARG00000035452	5:30683423-30832574	+	camkk1a	protein_coding	nucleotide binding;ATP binding;protein kinase activity;protein phosphorylation;cytoplasm;nucleus;protein serine/threonine kinase activity;peptidyl-serine phosphorylation;intracellular signal transduction;peptidyl-threonine phosphorylation;calmodulin-dependent protein kinase activity;calmodulin binding;positive regulation of protein kinase activity;nucleotide binding;ATP binding;protein kinase act…	47.7	66.5	36.6	38.7	-0.541586	-0.699973
MSTRG.19606	camta1a	ENSDARG00000077428	23:30134833-30504802	-	camta1a	protein_coding	nucleus;DNA binding;sequence-specific DNA binding;nucleus;transcriptional activator activity, RNA polymerase II core promoter proximal region sequence-specific binding;transcription from RNA polymerase II promoter;positive regulation of transcription from RNA polymerase II promoter	52.2	69.2	24.9	26.3	-1.38764	-1.78328
MSTRG.34393	CASKIN2	ENSDARG00000103711	KN149968.1:77070-82195	-	CASKIN2	protein_coding		45.8	45.6	26	21.8	-0.810374	-0.975821
MSTRG.30927	CBFA2T3	ENSDARG00000079012	7:55354018-55406429	-	cbfa2t3	protein_coding	transcription factor activity, sequence-specific DNA binding;regulation of transcription, DNA-templated;nucleus;transcription corepressor activity;negative regulation of transcription, DNA-templated	74.7	105.5	35.1	41.4	-1.07522	-1.28446
MSTRG.4414	cbx1b	ENSDARG00000054442	12:28755560-28766771	-	cbx1b	protein_coding	nucleus;nucleus;nucleus;nucleus;;nucleus;nucleus	79.6	98.4	51.6	51.8	-0.631089	-0.733341
MSTRG.30335	ccdc102a	ENSDARG00000003872	7:28453725-28566165	+	ccdc102a	protein_coding	;motor activity;myosin complex	40.3	43.9	17.8	19.9	-1.43745	-1.46587
MSTRG.12272	cd276	ENSDARG00000003061	18:50446908-50527452	-	cd276	protein_coding	membrane;integral component of membrane;molecular_function;molecular_function;membrane;integral component of membrane;molecular_function	71.7	59.9	36.9	24.8	-1.0398	-1.10414
MSTRG.14307	cdh6	ENSDARG00000014522	2:28394215-28542893	-	cdh6	protein_coding	membrane;plasma membrane;integral component of membrane;calcium ion binding;cell adhesion;homophilic cell adhesion via plasma membrane adhesion molecules;pronephros development;retina morphogenesis in camera-type eye;membrane;plasma membrane;integral component of membrane;calcium ion binding;cell adhesion;homophilic cell adhesion via plasma membrane adhesion molecules;pronephros development;retin…	95.6	71	53.9	38.3	-0.862071	-0.81362
MSTRG.30695	cdh8	ENSDARG00000037478	7:42794171-42972949	-	cdh8	protein_coding	membrane;plasma membrane;integral component of membrane;calcium ion binding;cell adhesion;homophilic cell adhesion via plasma membrane adhesion molecules	27.3	24.6	15.5	14.5	-1.06211	-0.919368
MSTRG.3430	CDK18	ENSDARG00000012204	11:38013303-38154553	+	CDK18	protein_coding	nucleotide binding;ATP binding;protein kinase activity;protein phosphorylation;cytoplasm;nucleus;protein serine/threonine kinase activity;nucleotide binding;ATP binding;protein kinase activity;protein phosphorylation;cytoplasm;nucleus;protein serine/threonine kinase activity	15.1	20.2	5.1	6.5	-1.65261	-1.53038
MSTRG.4402	cdk5r1b	ENSDARG00000045087	12:28252655-28255582	+	cdk5r1b	protein_coding	retina development in camera-type eye;embryonic retina morphogenesis in camera-type eye;retina layer formation;cyclin-dependent protein kinase 5 activator activity;positive regulation of protein serine/threonine kinase activity;cyclin-dependent protein kinase 5 holoenzyme complex;amacrine cell differentiation	201.8	241.7	123.1	129.7	-0.689492	-0.787782
MSTRG.24705	celf2	ENSDARG00000002131	4:24167537-24310950	-	celf2	protein_coding	nucleic acid binding;RNA binding;nucleic acid binding;RNA binding;nucleic acid binding;RNA binding;nucleic acid binding;RNA binding;nucleic acid binding;RNA binding;nucleic acid binding;RNA binding;nucleic acid binding;RNA binding;nucleic acid binding;RNA binding	232.8	287.1	184.2	218.5	-0.655148	-0.688768
MSTRG.18358	celf5a	ENSDARG00000071375	22:19640639-19986626	-	celf5a	protein_coding	nucleic acid binding;RNA binding;nucleic acid binding;RNA binding	90.1	121.6	46.2	62.6	-1.65527	-1.72285
MSTRG.14874	celf5b	ENSDARG00000090727	2:53632853-53668919	+	celf5b	protein_coding	nucleic acid binding;RNA binding	33.6	38.3	7.2	10.9	-2.30992	-1.83532
MSTRG.5518	chata	ENSDARG00000015854	13:29278909-29290881	-	chata	protein_coding	transferase activity;transferase activity, transferring acyl groups;choline O-acetyltransferase activity;locomotory behavior;neurotransmitter biosynthetic process;transferase activity;transferase activity, transferring acyl groups;choline O-acetyltransferase activity;locomotory behavior;neurotransmitter biosynthetic process	36.8	43.5	15.1	16.5	-1.32722	-1.29907
MSTRG.24475	chchd3a	ENSDARG00000032919	4:15491464-15604756	-	chchd3a	protein_coding	membrane;mitochondrion;mitochondrial inner membrane;MICOS complex;;membrane;mitochondrion;mitochondrial inner membrane;MICOS complex;membrane;mitochondrion;mitochondrial inner membrane;MICOS complex	46.3	50.6	21.3	20.8	-1.1828	-1.25391
MSTRG.29206	chl1b	ENSDARG00000103109	6:44817141-45074233	+	chl1b	protein_coding	;membrane;integral component of membrane;	379.8	261.3	196.3	135.4	-0.929861	-0.798087
MSTRG.21663	cib2	ENSDARG00000102820	25:25571314-25641880	-	cib2	protein_coding	camera-type eye development;calcium ion binding;integrin-mediated signaling pathway;neuromast development;mechanosensory behavior	27.6	36.2	13.5	13.2	-1.03992	-1.36855
MSTRG.26357	CIT	ENSDARG00000089856	5:2138899-2372606	-	cita	protein_coding	transferase activity;nucleotide binding;ATP binding;metal ion binding;protein kinase activity;protein serine/threonine kinase activity;protein phosphorylation;protein tyrosine kinase activity;kinase activity;phosphorylation;peptidyl-tyrosine phosphorylation;intracellular;intracellular signal transduction	43.7	52.4	29.7	28.1	-0.61264	-0.857049
MSTRG.31420	CLTCL1	ENSDARG00000091618	8:1958653-2054392	-	cltcl1	protein_coding	membrane;intracellular protein transport;vesicle-mediated transport;structural molecule activity;clathrin-coated pit;clathrin coat of trans-Golgi network vesicle;clathrin coat of coated pit;cytoplasmic vesicle membrane;cytoplasmic vesicle;clathrin coat assembly;clathrin light chain binding;clathrin complex	19.3	22.4	13.1	11.3	-0.570999	-0.88447
MSTRG.33402	clybl	ENSDARG00000029729	9:31356965-31448399	+	clybl	protein_coding	metal ion binding;catalytic activity;catalytic activity	20.6	23.1	1.5	2.3	-3.79767	-3.48506
MSTRG.33646	col18a1	ENSDARG00000036558	9:42019826-42177718	+	col18a1a	protein_coding	structural molecule activity;cell adhesion;collagen trimer;extracellular matrix;neural crest cell migration;structural molecule activity;cell adhesion;collagen trimer;extracellular matrix;neural crest cell migration;structural molecule activity;cell adhesion;collagen trimer;extracellular matrix;neural crest cell migration	265.7	159.9	35.5	21.4	-2.83985	-2.71947
MSTRG.30832	col4a6	ENSDARG00000052061	7:50645637-50827420	-	col4a6	protein_coding	extracellular region;extracellular matrix structural constituent;proteinaceous extracellular matrix;collagen trimer;basement membrane;axon extension involved in axon guidance;basement membrane organization;extracellular region;extracellular matrix structural constituent;proteinaceous extracellular matrix;collagen trimer;basement membrane;axon extension involved in axon guidance;basement membrane …	56.9	32	5.6	3.1	-3.38936	-3.30433
MSTRG.6666	cplx2	ENSDARG00000061918	14:25237359-25279849	-	cplx2	protein_coding	neurotransmitter transport;syntaxin binding;neurotransmitter transport;syntaxin binding	119.8	159.2	71	81	-0.846408	-0.908818
MSTRG.252	cplx2l	ENSDARG00000018997	1:11576180-11591722	-	cplx2l	protein_coding	cellular_component;neurotransmitter transport;syntaxin binding;cellular_component;neurotransmitter transport;syntaxin binding;cellular_component;neurotransmitter transport;syntaxin binding;cellular_component;neurotransmitter transport;syntaxin binding	159.8	209	93.9	108.4	-0.774417	-0.843361
MSTRG.11662	cpne2	ENSDARG00000007753	18:17674832-17714396	+	cpne2	protein_coding	;	20.5	22.7	8	6.3	-1.22556	-1.70723
MSTRG.2593	cpne5b	ENSDARG00000070919	11:2936770-3127722	+	cpne5b	protein_coding	biological_process;cellular_component;molecular_function;	15.1	23.8	4.9	6.8	-1.58054	-1.65669
MSTRG.4212	cpped1	ENSDARG00000031968	12:19744991-19810749	+	cpped1	protein_coding	hydrolase activity;;	27.9	30.7	10.9	11.1	-1.51665	-1.50152
MSTRG.24238	si:dkey-267p21.2	ENSDARG00000102461	4:7213510-7213797	-	CR354372.2	processed_transcript		54.4	35.3	22.4	18.2	-1.23938	-1.05585
MSTRG.598	si:dkey-22o12.7	ENSDARG00000096632	1:29635491-29637129	-	CR382370.2	lincRNA		60.7	89.1	38.1	55.7	-0.860517	-0.763587
MSTRG.20726	si:ch211-287i21.1	ENSDARG00000089193	24:32956281-33106474	-	CR384099.1	lincRNA		36.3	49.7	7.7	7.7	-2.22982	-2.51083
MSTRG.27850	si:ch211-253h3.2	ENSDARG00000092208	5:61958198-61960685	+	CR394528.1	lincRNA		45.7	56	27.3	26.6	-0.951148	-1.02554
MSTRG.6516	si:ch211-136k14.3	ENSDARG00000103278	14:16781696-16791489	-	CR812832.1	lincRNA		27.5	33	15.7	15.3	-0.787995	-0.981392
MSTRG.12989	si:ch211-239d6.4	ENSDARG00000100012	19:25571319-25572968	-	CR855860.1	lincRNA		19.7	34.9	7.3	6.9	-1.43823	-2.28979
MSTRG.13257	csmd2	ENSDARG00000001559	19:36527726-37087903	-	csmd2	protein_coding	membrane;integral component of membrane;;membrane;integral component of membrane	24.5	23.5	9.6	10.8	-1.48244	-1.22966
MSTRG.16414	dio3b	ENSDARG00000095767	20:54013075-54021192	+	CT573065.1	processed_transcript		112.5	108.8	61	53.4	-0.858846	-0.892305
MSTRG.808	ctnna2	ENSDARG00000024785	1:41524032-42334565	+	ctnna2	protein_coding	actin filament binding;structural molecule activity;cell adhesion;actin cytoskeleton;cadherin binding;plasma membrane;membrane;cell junction;actin filament binding;cytoplasm;cytoskeleton;nucleus;multicellular organism development;cell adhesion;cell projection;cadherin binding;cell differentiation;adherens junction;axon;axonogenesis;dendrite morphogenesis;brain morphogenesis;regulation of synapse …	164.8	199.5	30.5	42.8	-3.33694	-3.0692
MSTRG.13230	ctnnal1	ENSDARG00000018162	19:35164567-35286446	-	ctnnal1	protein_coding	intracellular;actin filament binding;cell adhesion;cadherin binding;Rho protein signal transduction	25.8	24.2	8.1	9	-1.69566	-1.35547
MSTRG.20491	ctnnd2a	ENSDARG00000062415	24:21977100-22395695	-	ctnnd2a	protein_coding	cell-cell adhesion;;cell-cell adhesion;	24.9	35	5	8	-2.72695	-2.48564
MSTRG.27677	mast4	ENSDARG00000078270	5:54321877-54492071	-	CU467961.1	lincRNA	;	95.2	137.3	77.2	99.2	-0.579982	-0.6298
MSTRG.17881	si:ch1073-365n21.1	ENSDARG00000094263	22:3365464-3368736	+	CU539058.1	processed_transcript		32.4	40.2	3.5	3	-3.17618	-3.86861
MSTRG.2120	cux1a	ENSDARG00000078459	10:32959282-33213083	-	cux1a	protein_coding	DNA binding;regulation of transcription, DNA-templated;DNA binding;multicellular organism development;nucleus;sequence-specific DNA binding;transcription, DNA-templated;RNA polymerase II regulatory region sequence-specific DNA binding;negative regulation of transcription from RNA polymerase II promoter;Golgi membrane;Golgi vesicle transport	48.5	70.2	37.4	43.5	-0.433322	-0.614965
MSTRG.1638	cwc27	ENSDARG00000043727	10:11439873-11543186	+	cwc27	protein_coding	peptidyl-prolyl cis-trans isomerase activity;isomerase activity;protein folding;protein peptidyl-prolyl isomerization	44	40.1	22.4	17.2	-0.99434	-1.18408
MSTRG.509	cxxc4	ENSDARG00000077817	1:25557997-25601033	-	cxxc4	protein_coding	;DNA binding;zinc ion binding;DNA binding;zinc ion binding	65.3	86.1	48.7	48.6	-0.490958	-0.629209
MSTRG.30234	cyp26b1	ENSDARG00000077121	7:25052585-25077440	+	cyp26b1	protein_coding	metal ion binding;oxidation-reduction process;oxidoreductase activity;iron ion binding;heme binding;oxidoreductase activity, acting on paired donors, with incorporation or reduction of molecular oxygen;monooxygenase activity;	99.7	69.7	38	29.5	-1.43494	-1.19714
MSTRG.10396	cyp26c1	ENSDARG00000056029	17:19503020-19515492	-	cyp26c1	protein_coding	metal ion binding;oxidation-reduction process;oxidoreductase activity;iron ion binding;heme binding;oxidoreductase activity, acting on paired donors, with incorporation or reduction of molecular oxygen;pectoral fin development;monooxygenase activity;vasculature development;hindbrain development;sterol metabolic process;rhombomere 4 morphogenesis;retinoic acid metabolic process;atrial cardiac musc…	67.1	39.2	32.7	19.4	-1.0361	-0.936726
MSTRG.10306	daam1a	ENSDARG00000015059	17:14459424-14551104	-	daam1a	protein_coding	actin cytoskeleton organization;actin binding;Rho GTPase binding;cellular component organization;pronephros development;habenula development;pronephros development;habenula development;actin cytoskeleton organization;actin binding;Rho GTPase binding;cellular component organization;pronephros development;habenula development;	62.7	73.3	31.8	31.4	-0.959531	-1.15788
MSTRG.15299	dab1a	ENSDARG00000059939	20:8134954-8431318	-	dab1a	protein_coding	;;;;;;	37.6	52.9	8.1	9.7	-2.1999	-2.27019
MSTRG.17382	dacha	ENSDARG00000010132	21:34329966-34623776	-	dacha	protein_coding	regulation of transcription, DNA-templated;nucleus;inner ear development;transcription factor complex;transcription factor activity, RNA polymerase II core promoter sequence-specific binding involved in preinitiation complex assembly;RNA polymerase II transcriptional preinitiation complex assembly;	41.7	46.4	15.9	21.1	-1.37467	-1.08581
MSTRG.33401	dachd	ENSDARG00000069440	9:31009544-31204580	+	dachd	protein_coding	regulation of transcription, DNA-templated;multicellular organism development;nucleus;transcription factor complex;transcription factor activity, RNA polymerase II core promoter sequence-specific binding involved in preinitiation complex assembly;RNA polymerase II transcriptional preinitiation complex assembly;	74.3	89.4	41.4	43.8	-0.842962	-0.872394
MSTRG.33836	dap1b	ENSDARG00000036895	9:52836322-52864179	-	dap1b	protein_coding	;	70.3	77	66.1	59	-0.922559	-1.09334
MSTRG.17426	dbn1	ENSDARG00000069113	21:37116243-37287062	-	dbn1	protein_coding	actin filament organization;actin binding;intracellular;actin filament binding;actin binding;neuron projection morphogenesis;ruffle assembly;synapse assembly;receptor-mediated endocytosis;intracellular;actin filament organization;actin binding	340.7	379.8	79	97.7	-1.79613	-1.44199
MSTRG.11942	def8	ENSDARG00000068208	18:31302658-31481351	+	def8	protein_coding	;;intracellular;intracellular signal transduction;intracellular;intracellular signal transduction	91.1	68.7	28.3	43.4	-2.08359	-1.42431
MSTRG.33086	dgkh	ENSDARG00000018716	9:17778059-17944702	+	dgkh	protein_coding	transferase activity;nucleotide binding;ATP binding;kinase activity;phosphorylation;intracellular;metabolic process;intracellular signal transduction;NAD+ kinase activity;diacylglycerol kinase activity;protein kinase C-activating G-protein coupled receptor signaling pathway;transferase activity;nucleotide binding;ATP binding;kinase activity;phosphorylation;intracellular;metabolic process;intracel…	46	51.5	25.4	27.8	-0.855087	-0.865912
MSTRG.30602	dgkza	ENSDARG00000014439	7:38740129-38884365	+	dgkza	protein_coding	intracellular;intracellular signal transduction;transferase activity;nucleotide binding;ATP binding;kinase activity;phosphorylation;intracellular;metabolic process;intracellular signal transduction;NAD+ kinase activity;diacylglycerol kinase activity;protein kinase C-activating G-protein coupled receptor signaling pathway;intracellular;intracellular signal transduction;transferase activity;nucleot…	25.6	38.9	5.7	8.7	-2.6225	-2.61367
MSTRG.650	dhrsx	ENSDARG00000079280	1:32651142-32753395	+	dhrsx	protein_coding	oxidoreductase activity;oxidation-reduction process;;oxidoreductase activity;oxidation-reduction process;oxidoreductase activity;oxidation-reduction process;;oxidoreductase activity;oxidation-reduction process	26.5	30.4	8.2	5.2	-2.11747	-2.27925
MSTRG.6990	diaph2	ENSDARG00000076060	14:38887439-39589447	+	diaph2	protein_coding	actin filament organization;actin cytoskeleton organization;actin binding;Rho GTPase binding;cellular component organization;cell;cell migration involved in gastrulation;convergent extension involved in gastrulation;epiboly involved in gastrulation with mouth forming second;female gamete generation;actin filament polymerization;establishment of mitotic spindle localization;regulation of small GTP…	64.2	54.9	12	14.4	-2.08452	-1.65677
MSTRG.20617	dip2ca	ENSDARG00000062154	24:26944115-27143882	+	dip2ca	protein_coding	catalytic activity;metabolic process;;;catalytic activity;metabolic process;	57.1	70.3	59.6	86.1	-1.10056	-1.20794
MSTRG.28839	dlg1	ENSDARG00000009677	6:29870215-30092361	+	dlg1	protein_coding	;;;;membrane;cell junction;endoplasmic reticulum;endoplasmic reticulum membrane;postsynaptic density;nervous system development;basolateral plasma membrane;chemical synaptic transmission;GMP metabolic process;GDP metabolic process;endothelial cell proliferation;guanylate kinase activity;establishment or maintenance of epithelial cell apical/basal polarity;ionotropic glutamate receptor complex;ion…	49.6	47.8	24.7	27.6	-1.06486	-0.803098
MSTRG.13750	dlg1l	ENSDARG00000102216	2:5059548-5234147	-	dlg1l	protein_coding	;membrane;postsynaptic density;nervous system development;basolateral plasma membrane;chemical synaptic transmission;GMP metabolic process;GDP metabolic process;endothelial cell proliferation;guanylate kinase activity;establishment or maintenance of epithelial cell apical/basal polarity;ionotropic glutamate receptor complex;ionotropic glutamate receptor binding;receptor clustering;receptor locali…	49.6	47.9	36	36.2	-0.796871	-0.785171
MSTRG.2054	dlg2	ENSDARG00000099323	10:29387316-29819168	+	dlg2	protein_coding	;;;postsynaptic density;nervous system development;chemical synaptic transmission;GMP metabolic process;GDP metabolic process;guanylate kinase activity;ionotropic glutamate receptor complex;ionotropic glutamate receptor binding;receptor clustering;receptor localization to synapse;postsynaptic membrane;synapse organization;negative regulation of phosphatase activity	28.5	30.9	9.4	15.3	-1.34462	-1.38303
MSTRG.28014	DLG4	ENSDARG00000041926	5:67772346-67867301	-	dlg4a	protein_coding	membrane;integral component of membrane	29.6	43.4	8.2	11.3	-1.77275	-2.10096
MSTRG.14317	dlgap1a	ENSDARG00000014280	2:29626581-29709286	+	dlgap1a	protein_coding	signaling	33.7	45.1	17.8	24.2	-0.843333	-0.862667
MSTRG.13266	dlgap3	ENSDARG00000055459	19:37871490-37905397	+	dlgap3	protein_coding	signaling;synapse;protein domain specific binding;protein complex assembly;signaling	47.8	76.1	25.9	25.4	-1.23892	-1.50119
MSTRG.13891	dmbx1a	ENSDARG00000009922	2:10387510-10394667	-	dmbx1a	protein_coding	regulation of transcription, DNA-templated;DNA binding;camera-type eye development;retina development in camera-type eye;nucleus;multicellular organism development;sequence-specific DNA binding;transcription, DNA-templated;regulation of cell cycle;midbrain development;regulation of neurogenesis;regulation of mitotic cell cycle;negative regulation of transcription, DNA-templated;brain development;…	29.5	31.2	14	13.8	-1.0613	-1.0712
MSTRG.26318	dnm1a	ENSDARG00000010042	5:1223652-1367487	+	dnm1a	protein_coding	GTPase activity;GTP binding;nucleotide binding;mitochondrial fission;microtubule binding;dynamin family protein polymerization involved in mitochondrial fission;membrane fusion;mitochondrial membrane;clathrin-dependent endocytosis;GTPase activity;GTP binding;nucleotide binding;clathrin-dependent endocytosis;GTPase activity;GTP binding;nucleotide binding;clathrin-dependent endocytosis;GTPase activ…	81.8	104.5	35	42.4	-1.38434	-1.35668
MSTRG.10787	dnmt3ab	ENSDARG00000015566	17:36991995-37107374	-	dnmt3ab	protein_coding	transferase activity;methyltransferase activity;methylation;regulation of gene expression;DNA-methyltransferase activity;DNA methylation;transferase activity;methyltransferase activity;methylation;regulation of gene expression;DNA-methyltransferase activity;DNA methylation	64.8	87.7	47.1	45	-0.56563	-0.895448
MSTRG.7629	dpf1	ENSDARG00000099927	15:14321275-14439495	-	dpf1	protein_coding	nucleic acid binding;nucleic acid binding;nucleic acid binding;metal ion binding	49.8	58.1	26.2	27.5	-1.3698	-1.46201
MSTRG.7942	dph1	ENSDARG00000057973	15:25975236-26153799	-	dph1	protein_coding	peptidyl-diphthamide biosynthetic process from peptidyl-histidine;	35.8	34.6	5.1	6.3	-3.06379	-2.83674
MSTRG.20219	dpp6a	ENSDARG00000076826	24:6658375-6868353	-	dpp6a	protein_coding	membrane;integral component of membrane;proteolysis;serine-type peptidase activity;membrane;integral component of membrane;proteolysis;serine-type peptidase activity	24.5	20.5	7	7.2	-1.98338	-1.50848
MSTRG.30759	dpy19l3	ENSDARG00000079013	7:47013967-47138840	+	dpy19l3	protein_coding	membrane;integral component of membrane;mannosyltransferase activity;protein C-linked glycosylation via 2'-alpha-mannosyl-L-tryptophan;nuclear inner membrane;membrane;integral component of membrane	56.4	43.3	31.9	23.8	-0.941337	-0.829966
MSTRG.2926	draxin	ENSDARG00000058256	11:15796553-15878479	+	draxin	protein_coding	extracellular region;multicellular organism development;axon guidance;Wnt signaling pathway;dorsal spinal cord development;commissural neuron differentiation in spinal cord;forebrain development;extracellular region;axon guidance;Wnt signaling pathway;protein binding;	34.2	21.3	13.3	10.9	-1.21769	-1.25234
MSTRG.23924	drc3	ENSDARG00000041300	3:61890351-61902315	+	drc3	protein_coding	biological_process	17.8	21.4	10	7.5	-1.0109	-1.41467
MSTRG.9295	dre-mir-9-1	ENSDARG00000082019	16:29281648-29281737	+	dre-mir-9-1	miRNA		19.3	28	5.5	6.9	-1.78894	-1.96554
MSTRG.2420	DUSP26	ENSDARG00000103752	10:44560680-44566149	-	DUSP26	protein_coding	protein tyrosine phosphatase activity;protein dephosphorylation;peptidyl-tyrosine dephosphorylation;protein tyrosine/serine/threonine phosphatase activity;phosphatase activity;dephosphorylation	40.8	63.1	19.4	25.5	-0.782077	-1.05717
MSTRG.27978	ebf2	ENSDARG00000042525	5:66712276-66761462	+	ebf2	protein_coding	regulation of transcription, DNA-templated;DNA binding;metal ion binding;nucleus;multicellular organism development;transcription, DNA-templated	102.2	109	55.6	55.2	-0.863548	-0.990691
MSTRG.4650	ebf3a	ENSDARG00000100244	12:42281039-42424191	+	ebf3a	protein_coding	regulation of transcription, DNA-templated;DNA binding;metal ion binding;nucleus;multicellular organism development;transcription, DNA-templated;regulation of transcription, DNA-templated;DNA binding;metal ion binding;nucleus;multicellular organism development;transcription, DNA-templated;;regulation of transcription, DNA-templated;DNA binding;metal ion binding;nucleus;multicellular organism deve…	108.4	172	81.7	118.8	-0.504471	-0.629111
MSTRG.14694	ece2a	ENSDARG00000068021	2:44928236-45069855	+	ece2a	protein_coding	;methyltransferase activity;metabolic process;methylation	27.5	30.8	5.8	7	-2.21962	-2.01775
MSTRG.2754	ect2	ENSDARG00000007278	11:10404945-10472696	-	ect2	protein_coding	nucleus;GTPase activator activity;positive regulation of GTPase activity;intracellular signal transduction;guanyl-nucleotide exchange factor activity;Rho guanyl-nucleotide exchange factor activity;regulation of Rho protein signal transduction;cytoplasm;regulation of molecular function;cytokinesis;cell morphogenesis;positive regulation of neuron differentiation;nucleus;GTPase activator activity;po…	28.4	35.9	25.9	19.8	-0.126314	-0.824836
MSTRG.27547	edil3	ENSDARG00000093413	5:46058918-46382767	-	edil3a	protein_coding	calcium ion binding;integrin binding;calcium ion binding;integrin binding	28.8	20.9	6.1	5.9	-2.83454	-2.69688
MSTRG.10365	efcab11	ENSDARG00000043740	17:16415788-16525136	+	efcab11	protein_coding	calcium ion binding;calcium ion binding	19.9	21	6.8	6.3	-2.2885	-2.13738
MSTRG.3161	efcc1	ENSDARG00000077826	11:26381517-26429011	-	efcc1	protein_coding	calcium ion binding	32	30.4	20.4	13.8	-0.663623	-1.08163
MSTRG.14261	efna2a	ENSDARG00000031372	2:26647993-26788869	+	efna2a	protein_coding	membrane;plasma membrane;multicellular organism development;anchored component of membrane;ephrin receptor binding;axon guidance;ephrin receptor signaling pathway;nervous system development;cell differentiation;osteoclast differentiation;bone remodeling	30.3	29.3	11.1	10.5	-1.46755	-1.3776
MSTRG.2889	efna2b	ENSDARG00000079740	11:14564720-14582658	+	efna2b	protein_coding	membrane;plasma membrane;ephrin receptor binding;axon guidance;ephrin receptor signaling pathway;osteoclast differentiation;bone remodeling	29.6	28.8	14.1	17.3	-2.28797	-1.73319
MSTRG.30088	efnb3b	ENSDARG00000042277	7:20699542-20823149	+	efnb3b	protein_coding	membrane;integral component of membrane;plasma membrane;ephrin receptor binding;axon guidance;ephrin receptor signaling pathway;rhombomere boundary formation	195.6	147.5	113.1	88.6	-0.971524	-0.896631
MSTRG.14645	efr3a	ENSDARG00000005163	2:43023190-43090855	+	efr3a	protein_coding	cellular_component;cellular_component	21.2	25.4	7	8.8	-1.54787	-1.37156
MSTRG.29878	eftud1	ENSDARG00000079672	7:11887994-12118245	-	eftud1	protein_coding	GTPase activity;GTP binding	28.4	31.8	17.1	11.2	-1.26273	-1.74431
MSTRG.18221	elfn2a	ENSDARG00000077609	22:14984593-14986113	-	elfn2a	protein_coding	protein binding	26.9	25.9	8.9	8.2	-1.7193	-1.61177
MSTRG.29944	elp4	ENSDARG00000008852	7:15654245-15781885	-	elp4	protein_coding	cytoplasm;nucleus;transcription, DNA-templated;regulation of transcription, DNA-templated;regulation of transcription from RNA polymerase II promoter;histone acetyltransferase activity;histone H3 acetylation;RNA polymerase II core binding;tRNA wobble uridine modification;Elongator holoenzyme complex;regulation of protein kinase activity;histone H4 acetylation;transcription elongation from RNA pol…	52.4	55.7	30.6	28.6	-0.786285	-0.85163
MSTRG.30653	eng2a	ENSDARG00000026599	7:40708851-40713383	-	en2a	protein_coding	regulation of transcription, DNA-templated;nucleus;DNA binding;multicellular organism development;sequence-specific DNA binding;midbrain development;anterior/posterior pattern specification;midbrain-hindbrain boundary development;midbrain-hindbrain boundary morphogenesis;apoptotic process involved in morphogenesis;cell fate specification	15.5	21.1	8.5	7.4	-0.856815	-1.42828
MSTRG.29093	eno1b	ENSDARG00000013750	6:40664167-40671870	+	eno1b	protein_coding	metal ion binding;magnesium ion binding;glycolytic process;phosphopyruvate hydratase activity;phosphopyruvate hydratase complex;;metal ion binding;magnesium ion binding;glycolytic process;phosphopyruvate hydratase activity;phosphopyruvate hydratase complex	48.7	44.8	24.1	22.4	-1.00145	-0.903846
MSTRG.33099	enox1	ENSDARG00000060243	9:18312258-18561215	-	enox1	protein_coding	nucleic acid binding;RNA binding;vasculature development;;nucleic acid binding;RNA binding;vasculature development	35.2	44.7	12.8	12.5	-1.39944	-1.7937
MSTRG.14735	ephb1	ENSDARG00000076757	2:46706335-46876773	+	ephb1	protein_coding	transferase activity;membrane;integral component of membrane;nucleotide binding;ATP binding;protein kinase activity;protein phosphorylation;protein tyrosine kinase activity;transmembrane receptor protein tyrosine kinase activity;kinase activity;phosphorylation;peptidyl-tyrosine phosphorylation;transferase activity;membrane;integral component of membrane;nucleotide binding;ATP binding;protein kina…	55.5	52.2	11.8	11.6	-2.49817	-2.18638
MSTRG.3210	ephb2b	ENSDARG00000021539	11:27970967-28177012	+	ephb2b	protein_coding	transferase activity;membrane;integral component of membrane;nucleotide binding;ATP binding;protein kinase activity;protein phosphorylation;protein tyrosine kinase activity;kinase activity;transmembrane receptor protein tyrosine kinase signaling pathway;phosphorylation;peptidyl-tyrosine phosphorylation;integral component of plasma membrane;ephrin receptor activity;ephrin receptor signaling pathwa…	55.8	53.8	66.6	66.9	-0.889044	-0.790022
MSTRG.1696	erbb2ip	ENSDARG00000044281	10:15496737-15641030	+	erbb2ip	protein_coding	signal transduction;ErbB-2 class receptor binding;negative regulation of NF-kappaB transcription factor activity;signal transduction;ErbB-2 class receptor binding;negative regulation of NF-kappaB transcription factor activity;;signal transduction;ErbB-2 class receptor binding;negative regulation of NF-kappaB transcription factor activity;signal transduction;ErbB-2 class receptor binding;negative …	85.9	102.5	58.7	63.9	-0.51711	-0.659975
MSTRG.9218	erfl1	ENSDARG00000086892	16:26360737-26382424	-	erfl1	protein_coding	transcription factor activity, sequence-specific DNA binding;regulation of transcription, DNA-templated;nucleus;DNA binding;sequence-specific DNA binding;regulation of transcription from RNA polymerase II promoter;RNA polymerase II transcription factor activity, sequence-specific DNA binding;cell differentiation;transcription factor activity, sequence-specific DNA binding;regulation of transcript…	32.1	35.5	6.3	10.4	-2.40812	-2.11131
MSTRG.11107	ERG28	ENSDARG00000070429	17:51845268-51848922	-	ERG28	protein_coding	membrane;integral component of membrane;endoplasmic reticulum membrane;protein binding, bridging;ergosterol biosynthetic process	95.5	113.9	56.6	59.7	-0.711559	-0.899226
MSTRG.10657	esrrga	ENSDARG00000004861	17:29777835-29885215	-	esrrga	protein_coding	transcription factor activity, sequence-specific DNA binding;regulation of transcription, DNA-templated;nucleus;DNA binding;metal ion binding;zinc ion binding;steroid hormone receptor activity;sequence-specific DNA binding;transcription, DNA-templated;steroid hormone mediated signaling pathway;steroid binding;otic vesicle development;transcription factor activity, sequence-specific DNA binding;re…	28.2	38.7	11.7	15.2	-1.43923	-1.47549
MSTRG.32786	evx2	ENSDARG00000059255	9:2001904-2006309	+	evx2	protein_coding	regulation of transcription, DNA-templated;DNA binding;nucleus;sequence-specific DNA binding	16.4	23.4	6.6	9	-1.35583	-1.26965
MSTRG.24476	exoc4	ENSDARG00000004336	4:15607089-15817785	+	exoc4	protein_coding	protein transport;chemical synaptic transmission;vesicle docking involved in exocytosis;exocyst;exocytosis;synapse;Golgi to plasma membrane transport;protein targeting to membrane;vesicle targeting;growth cone membrane;protein transport;vesicle docking involved in exocytosis;exocyst	114.9	132	79.1	81.1	-0.924798	-1.05343
MSTRG.9795	ext1a	ENSDARG00000103155	16:48518855-48631492	+	ext1a	protein_coding	transferase activity;transferase activity, transferring glycosyl groups;membrane;integral component of membrane;metal ion binding;protein glycosylation;endoplasmic reticulum;endoplasmic reticulum membrane;glucuronosyltransferase activity;heparan sulfate proteoglycan biosynthetic process;integral component of endoplasmic reticulum membrane;glucuronosyl-N-acetylglucosaminyl-proteoglycan 4-alpha-N-a…	81.9	77.4	31.7	30.3	-1.40433	-1.33245
MSTRG.19637	eya4	ENSDARG00000012397	23:31513113-31586036	-	eya4	protein_coding	metal ion binding;hydrolase activity;multicellular organism development;heart development;regulation of transcription, DNA-templated;sensory perception of sound;protein tyrosine phosphatase activity;peptidyl-tyrosine dephosphorylation;inner ear morphogenesis;phosphoprotein phosphatase activity;protein dephosphorylation;startle response;embryonic heart tube development;posterior lateral line neuro…	40	52.6	19.9	23	-1.05222	-1.10039
MSTRG.20686	f3a	ENSDARG00000099124	24:31340149-31353495	+	f3a	protein_coding	membrane;integral component of membrane;plasma membrane;cytokine-mediated signaling pathway;blood coagulation;cytokine receptor activity	359.4	194	94.3	69.2	-1.91343	-1.36682
MSTRG.14130	fam110b	ENSDARG00000088073	2:22548445-22631177	-	fam110b	protein_coding	;	33.6	41.1	19.2	20.9	-0.809898	-0.894311
MSTRG.22666	fam171a2	ENSDARG00000075249	3:21150110-21217930	-	fam171a2a	protein_coding	membrane;integral component of membrane	70.9	42.8	32.9	23	-1.11338	-0.7789
MSTRG.27582	fam172a	ENSDARG00000052697	5:49114518-49431837	-	fam172a	protein_coding	;	72.1	62.9	20.9	19.7	-2.3645	-1.95362
MSTRG.16060	fam184a	ENSDARG00000014081	20:41652090-41902718	+	fam184a	protein_coding	;	38.9	45.5	17.8	23.4	-1.16453	-0.838022
MSTRG.24776	fam19a5a	ENSDARG00000069160	4:27263691-27409097	-	fam19a5a	protein_coding	;membrane;integral component of membrane;;membrane;integral component of membrane	28.7	25.1	5.3	6.1	-2.71129	-2.63694
MSTRG.26822	fam222a	ENSDARG00000090797	5:19208211-19249095	+	fam222a	protein_coding	biological_process;cellular_component;molecular_function	54	60.7	31.1	36	-0.776617	-0.674914
MSTRG.78	farp1	ENSDARG00000074381	1:2154148-2298326	+	farp1	protein_coding	;cytoskeleton;;cytoskeleton;cytoskeletal protein binding;Rho guanyl-nucleotide exchange factor activity;regulation of Rho protein signal transduction;cytoskeleton;cytoskeletal protein binding;regulation of molecular function;Rho guanyl-nucleotide exchange factor activity;regulation of Rho protein signal transduction;cytoskeleton;cytoskeletal protein binding;regulation of molecular function;cytosk…	78.4	83.9	43.5	50	-0.910642	-0.719936
MSTRG.8269	fat3a	ENSDARG00000033840	15:40707914-41032535	+	fat3a	protein_coding	membrane;integral component of membrane;calcium ion binding;cell adhesion;homophilic cell adhesion via plasma membrane adhesion molecules;plasma membrane;cartilage morphogenesis;membrane;integral component of membrane;calcium ion binding;cell adhesion;homophilic cell adhesion via plasma membrane adhesion molecules;plasma membrane;cartilage morphogenesis	70.4	61.4	38	42.5	-0.880665	-0.776626
MSTRG.31397	fbxl17	ENSDARG00000042072	8:1219041-1233189	+	fbxl17	protein_coding		28.3	32.3	17.5	12.3	-0.516195	-1.05151
MSTRG.8409	fgf12b	ENSDARG00000062542	15:45395109-45492160	-	fgf12b	protein_coding	cellular_component;growth factor activity;fibroblast growth factor receptor signaling pathway;regulation of receptor activity;cellular_component;growth factor activity;fibroblast growth factor receptor signaling pathway;regulation of receptor activity	82.2	123.8	49.8	56.5	-0.428973	-0.701579
MSTRG.6844	fgf13a	ENSDARG00000035056	14:31843664-32063455	-	fgf13a	protein_coding	growth factor activity;regulation of receptor activity;extracellular region;growth factor activity;regulation of receptor activity;growth factor activity;regulation of receptor activity;growth factor activity;regulation of receptor activity;growth factor activity;regulation of receptor activity;growth factor activity;regulation of receptor activity	89.5	110.6	74.3	92.2	-1.09911	-1.14937
MSTRG.6524	fgfrl1a	ENSDARG00000032617	14:17137260-17258120	-	fgfrl1a	protein_coding	membrane;integral component of membrane;protein binding;cartilage development;digestive tract development;eye morphogenesis;swim bladder development;fourth ventricle development;lateral ventricle development;third ventricle development	36.1	20.2	8.9	6	-2.03881	-1.69389
MSTRG.31665	fnbp1a	ENSDARG00000036156	8:11537179-11602610	-	fnbp1a	protein_coding	endocytosis;endocytosis	23.2	33.3	15.9	16.6	-0.577484	-0.900639
MSTRG.14238	fndc3ba	ENSDARG00000078179	2:25660003-25887832	+	fndc3ba	protein_coding	;membrane;integral component of membrane;biological_process;molecular_function;membrane;integral component of membrane;biological_process;molecular_function	41.8	56.6	28.9	25.2	-1.28859	-1.50102
MSTRG.4039	FO704786.1	ENSDARG00000101171	12:10640723-10667613	-	FO704786.1	protein_coding		14.9	22.6	7.3	8.4	-1.13694	-1.47181
MSTRG.3038	foxp4	ENSDARG00000076120	11:21750184-21933824	+	foxp4	protein_coding	;transcription factor activity, sequence-specific DNA binding;regulation of transcription, DNA-templated;nucleus;anatomical structure morphogenesis;DNA binding;sequence-specific DNA binding;transcription, DNA-templated;RNA polymerase II transcription factor activity, sequence-specific DNA binding;cell differentiation;regulation of transcription from RNA polymerase II promoter	325.5	409.8	229	297.7	-0.754218	-0.781618
MSTRG.11858	FRMD5 (1 of many)	ENSDARG00000075942	18:26472165-26528239	-	FRMD5	protein_coding	cytoskeleton;structural constituent of cytoskeleton;cytoskeleton;actomyosin structure organization	33.5	37.9	15.5	13.6	-0.949292	-1.08556
MSTRG.6427	frmpd3	ENSDARG00000074865	14:11456977-11661818	+	frmpd3	protein_coding	cytoskeleton;;;cytoskeleton	17.5	22.9	3.2	2.2	-3.28526	-3.73801
MSTRG.32978	fstl1b	ENSDARG00000039576	9:9757456-9864112	-	fstl1b	protein_coding	calcium ion binding;dorsal/ventral pattern formation;notochord development;regulation of BMP signaling pathway;notochord cell differentiation;;	535.7	286.3	146.8	110.8	-1.88055	-1.30665
MSTRG.29915	furina	ENSDARG00000062909	7:13750304-13961880	+	furina	protein_coding	membrane;integral component of membrane;serine-type endopeptidase activity;proteolysis;hydrolase activity;peptidase activity;embryonic viscerocranium morphogenesis;serine-type peptidase activity;fin morphogenesis;determination of heart left/right asymmetry;heart looping;response to bacterium;cartilage development;determination of left/right asymmetry in lateral mesoderm;determination of digestive…	83.2	61.8	48.7	47.7	-1.21191	-0.841136
MSTRG.21259	furinb	ENSDARG00000070971	25:8678922-8839845	-	furinb	protein_coding	membrane;integral component of membrane;serine-type endopeptidase activity;proteolysis;hydrolase activity;peptidase activity;serine-type peptidase activity;cartilage development;cartilage development	30.1	34.6	19.5	16.8	-0.729307	-0.871818
MSTRG.10747	fut8a	ENSDARG00000015449	17:33766904-33953977	+	fut8a	protein_coding	transferase activity;membrane;integral component of membrane;transferase activity, transferring glycosyl groups;Golgi apparatus;protein glycosylation;Golgi cisterna membrane;protein N-linked glycosylation;glycoprotein 6-alpha-L-fucosyltransferase activity;protein glycosylation in Golgi;alpha-(1->6)-fucosyltransferase activity;N-glycan fucosylation	82.3	59.1	24.5	18.5	-1.67702	-1.53153
MSTRG.28301	gad1b	ENSDARG00000027419	6:3666931-3701293	+	gad1b	protein_coding	catalytic activity;pyridoxal phosphate binding;carboxy-lyase activity;carboxylic acid metabolic process;gamma-aminobutyric acid biosynthetic process;neurotransmitter biosynthetic process;;;catalytic activity;lyase activity;pyridoxal phosphate binding;carboxy-lyase activity;carboxylic acid metabolic process;gamma-aminobutyric acid biosynthetic process;neurotransmitter biosynthetic process;	95	137.7	63.1	59.5	-0.691886	-1.01538
MSTRG.20201	gad2	ENSDARG00000015537	24:6103818-6129604	-	gad2	protein_coding	cellular_component;catalytic activity;lyase activity;pyridoxal phosphate binding;carboxy-lyase activity;carboxylic acid metabolic process;gamma-aminobutyric acid biosynthetic process;neurotransmitter biosynthetic process;	139.7	227.6	90.8	113.1	-0.659744	-0.96632
MSTRG.17034	gadd45gb.1	ENSDARG00000016725	21:20678384-20679925	+	gadd45gb.1	protein_coding	nucleus;cytoplasm;molecular_function;regulation of cell cycle;response to stress;activation of MAPKKK activity	61.6	69.6	39.9	27.9	-0.62421	-1.27893
MSTRG.5387	galnt2	ENSDARG00000003829	13:23938127-24088345	-	galnt2	protein_coding	transferase activity;membrane;integral component of membrane;transferase activity, transferring glycosyl groups;Golgi apparatus;carbohydrate binding;Golgi membrane;protein glycosylation	103.2	66.4	19.8	13	-2.37066	-2.3063
MSTRG.26739	galnt9	ENSDARG00000006832	5:16296117-16479256	-	galnt9	protein_coding	;;transferase activity;membrane;integral component of membrane;transferase activity, transferring glycosyl groups;Golgi apparatus;carbohydrate binding;Golgi membrane;protein glycosylation	31.5	29.8	14.1	9.5	-1.26298	-1.39923
MSTRG.23595	gas7a	ENSDARG00000074443	3:49277154-49391986	+	gas7a	protein_coding	chordate embryonic development;neuron development;chordate embryonic development;neuron development;chordate embryonic development;neuron development	36.7	44.4	14.6	20.1	-1.46806	-1.19303
MSTRG.5055	gbf1	ENSDARG00000027016	13:7243361-7417020	+	gbf1	protein_coding	ARF guanyl-nucleotide exchange factor activity;regulation of ARF protein signal transduction;regulation of molecular function;ARF guanyl-nucleotide exchange factor activity;regulation of ARF protein signal transduction;regulation of molecular function;	81.9	117.5	34.8	46.5	-1.33072	-1.35548
MSTRG.7691	gdpd1	ENSDARG00000017261	15:16950178-16958853	+	gdpd1	protein_coding	membrane;integral component of membrane;phosphoric diester hydrolase activity;lipid metabolic process;membrane;integral component of membrane;phosphoric diester hydrolase activity;lipid metabolic process	55.2	49.1	29.2	26.5	-0.780094	-0.925666
MSTRG.4429	gfra1b	ENSDARG00000102564	12:29648644-29703307	+	gfra1b	protein_coding	receptor activity;enteric nervous system development;	31.2	24.3	10	8	-1.69458	-1.64532
MSTRG.2912	ghrh	ENSDARG00000069481	11:15211019-15300860	-	ghrh	protein_coding	extracellular region;hormone activity;signal transduction;growth hormone-releasing hormone activity;regulation of receptor activity	35.1	39.8	6.3	7.2	-1.63201	-1.56073
MSTRG.30470	glceb	ENSDARG00000068981	7:33136067-33172854	+	glceb	protein_coding	integral component of membrane;glycosaminoglycan biosynthetic process;racemase and epimerase activity, acting on carbohydrates and derivatives;integral component of membrane;glycosaminoglycan biosynthetic process;racemase and epimerase activity, acting on carbohydrates and derivatives	38.6	27.9	17.8	13.4	-1.21525	-1.03839
MSTRG.33550	gli2a	ENSDARG00000025641	9:37332041-37487113	+	gli2a	protein_coding	nucleic acid binding;nucleus;muscle organ development;motor neuron axon guidance;glomerulus development;nervous system development;brain development;pronephros development;dorsal/ventral pattern formation;smoothened signaling pathway;axon guidance;retinal ganglion cell axon guidance;endocrine pancreas development;regulation of neurogenesis;somitogenesis;odontogenesis;striated muscle cell developm…	79	86.3	21.5	21	-1.89734	-1.95036
MSTRG.20295	gli3	ENSDARG00000052131	24:11387903-11681138	-	gli3	protein_coding	nucleic acid binding;transcription factor activity, sequence-specific DNA binding;regulation of transcription, DNA-templated;generation of neurons;regulation of neurogenesis;smoothened signaling pathway;anterior/posterior pattern specification;dorsal/ventral pattern formation;embryonic organ development	21.4	20.7	4.8	5.1	-2.19998	-1.95654
MSTRG.3342	gnai2a	ENSDARG00000018174	11:34659499-34780201	+	gnai2a	protein_coding	GTPase activity;GTP binding;nucleotide binding;signal transduction;signal transducer activity;G-protein coupled receptor signaling pathway;gamma-aminobutyric acid signaling pathway;G-protein coupled receptor binding;guanyl nucleotide binding;G-protein beta/gamma-subunit complex binding;heterotrimeric G-protein complex;adenylate cyclase-modulating G-protein coupled receptor signaling pathway;adeno…	110.7	107.6	53.1	49.2	-1.06424	-1.03942
MSTRG.11811	gnao1a	ENSDARG00000016676	18:22804689-22987598	+	gnao1a	protein_coding	GTPase activity;GTP binding;nucleotide binding;signal transduction;signal transducer activity;G-protein coupled receptor signaling pathway;guanyl nucleotide binding;G-protein beta/gamma-subunit complex binding;adenylate cyclase-modulating G-protein coupled receptor signaling pathway;GTPase activity;GTP binding;nucleotide binding;signal transduction;signal transducer activity;G-protein coupled rec…	264	424.3	160.8	202.8	-0.705983	-1.01601
MSTRG.30348	gnao1b	ENSDARG00000036058	7:28862171-28873396	+	gnao1b	protein_coding	GTPase activity;GTP binding;nucleotide binding;signal transduction;signal transducer activity;G-protein coupled receptor signaling pathway;guanyl nucleotide binding;G-protein beta/gamma-subunit complex binding;heterotrimeric G-protein complex;adenylate cyclase-modulating G-protein coupled receptor signaling pathway;G-protein coupled serotonin receptor binding;mu-type opioid receptor binding;corti…	67	83.6	41.1	47.3	-0.696983	-0.727262
MSTRG.23230	gng13b	ENSDARG00000037921	3:35459704-35472725	-	gng13b	protein_coding	plasma membrane;membrane;signal transducer activity;signal transduction;G-protein coupled receptor signaling pathway;heterotrimeric G-protein complex	32.2	35.5	13.9	17.3	-1.21061	-0.965943
MSTRG.14486	gng7	ENSDARG00000038693	2:37007838-37061448	-	gng7	protein_coding	plasma membrane;membrane;signal transducer activity;signal transduction;G-protein coupled receptor signaling pathway;heterotrimeric G-protein complex;plasma membrane;membrane;signal transducer activity;signal transduction;G-protein coupled receptor signaling pathway;heterotrimeric G-protein complex	71.9	110.3	38.3	42.7	-0.916054	-1.26656
MSTRG.10748	gphna	ENSDARG00000089076	17:34047063-34235894	+	gphna	protein_coding	Mo-molybdopterin cofactor biosynthetic process;molybdopterin cofactor biosynthetic process;glycine receptor clustering;plasma membrane;Mo-molybdopterin cofactor biosynthetic process;molybdopterin cofactor biosynthetic process;glycine receptor clustering;plasma membrane;Mo-molybdopterin cofactor biosynthetic process;molybdopterin cofactor biosynthetic process;glycine receptor clustering;plasma mem…	63.7	73.8	33.4	40.4	-0.889082	-0.842889
MSTRG.27886	gpsm1a	ENSDARG00000092517	5:63522678-63531753	-	gpsm1a	protein_coding	regulation of catalytic activity;GTPase regulator activity;regulation of catalytic activity;GTPase regulator activity	30.9	41.8	24.2	22.7	-0.465407	-0.902886
MSTRG.6437	gria3b	ENSDARG00000037498	14:12228453-12531038	-	gria3b	protein_coding	membrane;ion channel activity;transport;ion transport;ion transmembrane transport;plasma membrane;integral component of membrane;cell junction;synapse;receptor activity;excitatory postsynaptic potential;postsynaptic membrane;ionotropic glutamate receptor activity;extracellular-glutamate-gated ion channel activity;ionotropic glutamate receptor signaling pathway;AMPA glutamate receptor activity;AMP…	21.2	22.2	2.9	3.4	-3.1971	-2.87184
MSTRG.17086	gria4b	ENSDARG00000059368	21:21870035-22045874	+	gria4b	protein_coding	;membrane;ion channel activity;transport;ion transport;ion transmembrane transport;plasma membrane;integral component of membrane;cell junction;synapse;receptor activity;excitatory postsynaptic potential;postsynaptic membrane;ionotropic glutamate receptor activity;extracellular-glutamate-gated ion channel activity;ionotropic glutamate receptor signaling pathway;AMPA glutamate receptor activity;AM…	79.9	81.6	46.7	45.3	-0.836959	-0.839391
MSTRG.32144	grid2	ENSDARG00000055302	8:28891457-29578471	+	grid2	protein_coding	membrane;ion channel activity;transport;ion transport;ion transmembrane transport;plasma membrane;integral component of membrane;cell junction;synapse;receptor activity;excitatory postsynaptic potential;postsynaptic membrane;ionotropic glutamate receptor activity;extracellular-glutamate-gated ion channel activity;ionotropic glutamate receptor signaling pathway;membrane;ion channel activity;transp…	27.3	24.3	5.1	6.1	-2.40632	-1.92354
MSTRG.27112	grin1b	ENSDARG00000025728	5:28997788-29043468	-	grin1b	protein_coding	membrane;ion channel activity;transport;ion transport;ion transmembrane transport;plasma membrane;integral component of membrane;cell junction;synapse;receptor activity;excitatory postsynaptic potential;postsynaptic membrane;ionotropic glutamate receptor activity;extracellular-glutamate-gated ion channel activity;ionotropic glutamate receptor signaling pathway;membrane;ion channel activity;transp…	30.3	29.4	15.4	12.9	-1.06502	-1.01567
MSTRG.32036	gstm.3	ENSDARG00000088116	8:25283033-25287870	+	gstm.3	protein_coding	cellular_component;metabolic process;glutathione transferase activity;cellular_component;metabolic process;glutathione transferase activity;;	25	29.3	5	5.8	-2.35144	-2.24464
MSTRG.27993	gsx1	ENSDARG00000035735	5:67231933-67233400	-	gsx1	protein_coding	regulation of transcription, DNA-templated;DNA binding;nucleus;sequence-specific DNA binding;regulation of transcription, DNA-templated;DNA binding;nucleus;sequence-specific DNA binding	22.5	23.4	8.3	5	-1.5484	-2.35038
MSTRG.11540	hipk2	ENSDARG00000042518	18:12496028-12685278	-	hipk2	protein_coding	protein kinase activity;ATP binding;protein phosphorylation;convergent extension;regulation of melanocyte differentiation;protein kinase activity;ATP binding;protein phosphorylation;convergent extension;regulation of melanocyte differentiation	32.9	43.1	32	38.3	-0.456402	-0.635939
MSTRG.29396	hmga1b	ENSDARG00000070951	6:54134203-54144875	+	hmga1b	protein_coding	regulation of transcription, DNA-templated;nucleus;DNA binding;transcription factor activity, sequence-specific DNA binding;chromatin;base-excision repair;DNA-(apurinic or apyrimidinic site) lyase activity;;regulation of transcription, DNA-templated;nucleus;DNA binding;chromatin;	36.5	48.7	21	24.5	-0.801197	-0.822481
MSTRG.13181	hpca	ENSDARG00000018397	19:33036122-33123980	-	hpca	protein_coding	cellular_component;calcium ion binding;;;cellular_component;calcium ion binding	117.3	178	76.2	95.2	-0.603414	-0.804568
MSTRG.13110	hpcal4	ENSDARG00000070491	19:30934769-30975296	-	hpcal4	protein_coding	calcium ion binding;calcium ion binding	68	77.7	30	35.4	-1.14794	-1.08848
MSTRG.14596	hs6st1a	ENSDARG00000054754	2:41269043-41269779	-	hs6st1a	protein_coding	transferase activity;membrane;integral component of membrane;sulfotransferase activity	36.4	33.2	25.1	22	-1.77169	-1.52724
MSTRG.20627	hs6st1b	ENSDARG00000071501	24:27704787-27800023	-	hs6st1b	protein_coding	transferase activity;membrane;integral component of membrane;sulfotransferase activity;heparan sulfate 6-O-sulfotransferase activity;heparan sulfate proteoglycan biosynthetic process, enzymatic modification	69.4	62.3	45.8	32.2	-0.598495	-0.878561
MSTRG.4047	htra1b	ENSDARG00000014907	12:11350421-11419322	-	htra1b	protein_coding	serine-type endopeptidase activity;insulin-like growth factor binding;regulation of cell growth;proteolysis;extracellular region;cytoplasm;hydrolase activity;peptidase activity;serine-type peptidase activity;cytosol;growth factor binding	67	33.3	12.1	7.1	-2.4469	-2.11237
MSTRG.8757	id4	ENSDARG00000045131	16:10086956-10089500	-	id4	protein_coding	protein dimerization activity;nucleus;cytoplasm;negative regulation of transcription, DNA-templated;atrioventricular valve development;atrioventricular canal development;regulation of Wnt signaling pathway involved in heart development	62.9	77.9	26.4	36.1	-1.25751	-1.01661
MSTRG.30413	igdcc3	ENSDARG00000075158	7:31230388-31347016	-	igdcc3	protein_coding	membrane;integral component of membrane;	130.3	117.1	71.3	75.5	-1.13323	-0.962488
MSTRG.33153	igsf3	ENSDARG00000077002	9:20265687-20562108	-	igsf3	protein_coding	membrane;integral component of membrane;plasma membrane	79.7	52.1	10.9	7.3	-3.2836	-3.47223
MSTRG.21579	immp2l	ENSDARG00000004925	25:21200523-21409915	-	immp2l	protein_coding	membrane;integral component of membrane;proteolysis;serine-type peptidase activity;membrane;integral component of membrane;proteolysis;hydrolase activity;mitochondrion;mitochondrial inner membrane;peptidase activity;serine-type peptidase activity;signal peptide processing;protein processing involved in protein targeting to mitochondrion;mitochondrial respiratory chain complex assembly;mitochondri…	27.9	27.5	0.7	2	-5.6058	-3.72248
MSTRG.18267	inadl	ENSDARG00000024964	22:16542853-16732168	-	inadl	protein_coding	;;	21.6	22.1	13.3	11.6	-0.741776	-1.1311
MSTRG.8532	irx1a	ENSDARG00000101831	16:737662-741819	+	irx1a	protein_coding	regulation of transcription, DNA-templated;nucleus;DNA binding;retina development in camera-type eye;sequence-specific DNA binding;inner ear morphogenesis;eye photoreceptor cell development;nervous system development;embryonic pectoral fin morphogenesis;retina morphogenesis in camera-type eye;central nervous system development;embryonic camera-type eye development;central nervous system neuron di…	67.2	71.6	24.4	17.5	-1.46852	-1.95459
MSTRG.8531	irx2a	ENSDARG00000001785	16:539456-544003	-	irx2a	protein_coding	regulation of transcription, DNA-templated;nucleus;DNA binding;sequence-specific DNA binding;retina morphogenesis in camera-type eye;retina morphogenesis in camera-type eye;	26.2	35.8	10	7.9	-1.29876	-1.95571
MSTRG.21993	irx3b	ENSDARG00000031138	25:35901116-36105780	+	irx3b	protein_coding	regulation of transcription, DNA-templated;nucleus;DNA binding;sequence-specific DNA binding;pronephric nephron tubule epithelial cell differentiation;pronephric duct morphogenesis;regulation of transcription, DNA-templated;nucleus;DNA binding;sequence-specific DNA binding;pronephric nephron tubule epithelial cell differentiation;pronephric duct morphogenesis	56.1	54.4	37	26	-0.642599	-1.01158
MSTRG.8527	irx4a	ENSDARG00000035648	16:287438-292336	-	irx4a	protein_coding	regulation of transcription, DNA-templated;nucleus;DNA binding;sequence-specific DNA binding;posterior lateral line neuromast hair cell differentiation;photoreceptor cell development;posterior lateral line neuromast mantle cell differentiation;	18.7	24.2	4	5.3	-2.32781	-2.28247
MSTRG.21811	isl2a	ENSDARG00000003971	25:32338903-32345058	-	isl2a	protein_coding	regulation of transcription, DNA-templated;DNA binding;metal ion binding;nucleus;multicellular organism development;sequence-specific DNA binding;axonogenesis;axon extension;axon guidance;neuron fate specification;exocrine pancreas development	22.2	36.1	13.4	14.9	-0.715698	-1.17595
MSTRG.30371	isl2b	ENSDARG00000053499	7:29721739-29725744	+	isl2b	protein_coding	regulation of transcription, DNA-templated;DNA binding;metal ion binding;nucleus;multicellular organism development;sequence-specific DNA binding;exocrine pancreas development	12.5	23.3	7.4	9.5	-0.775248	-1.18309
MSTRG.5674	ism1	ENSDARG00000020541	13:34639163-34667481	-	ism1	protein_coding	;	48.5	24.6	20.7	11.4	-1.24549	-1.07338
MSTRG.17151	jam3b	ENSDARG00000061794	21:24948365-25010386	+	jam3b	protein_coding	membrane;integral component of membrane;protein binding;myoblast fusion;membrane;integral component of membrane;protein binding;myoblast fusion;membrane;integral component of membrane;protein binding;myoblast fusion	245.4	134	68.5	47.5	-1.90074	-1.49964
MSTRG.3149	kaznb	ENSDARG00000006601	11:25645354-25869875	-	kaznb	protein_coding	biological_process;cellular_component;molecular_function;biological_process;cellular_component;molecular_function;biological_process;cellular_component;molecular_function;;biological_process;cellular_component;molecular_function;biological_process;cellular_component;molecular_function	95.4	119.2	37.6	42.2	-1.38858	-1.43924
MSTRG.22551	kcnh4a	ENSDARG00000062565	3:17397732-17454309	+	kcnh4a	protein_coding	membrane;ion channel activity;transport;ion transport;integral component of membrane;signal transduction by protein phosphorylation;intracellular;transmembrane transport;integral component of plasma membrane;phosphorelay signal transduction system;voltage-gated potassium channel activity;regulation of membrane potential;voltage-gated ion channel activity;potassium ion transport;regulation of ion …	50.2	62.7	23.9	26.7	-0.92764	-0.987693
MSTRG.1842	kcnip1b	ENSDARG00000034808	10:22034298-22062469	+	kcnip1b	protein_coding	cellular_component;calcium ion binding;cellular_component;calcium ion binding	22.7	29.3	6.1	10.2	-1.92409	-1.44606
MSTRG.21560	kctd15a	ENSDARG00000045893	25:20260077-20283617	-	kctd15a	protein_coding	protein homooligomerization;negative regulation of canonical Wnt signaling pathway;pharyngeal system development;canonical Wnt signaling pathway involved in neural crest cell differentiation;regulation of RNA biosynthetic process;protein homooligomerization	27	36	17.2	17.2	-0.600222	-0.923173
MSTRG.33108	kctd4	ENSDARG00000068691	9:18868324-18869885	-	kctd4	protein_coding	protein homooligomerization	29	44.5	23	22.3	-0.338885	-0.895158
MSTRG.5370	khdrbs2	ENSDARG00000069469	13:23152088-23258682	+	khdrbs2	protein_coding	nucleic acid binding;RNA binding;nucleus;transcription, DNA-templated;regulation of transcription, DNA-templated;mRNA processing;nucleic acid binding;RNA binding	58.7	79.4	34.9	37.6	-0.703059	-0.991091
MSTRG.10258	kif26ba	ENSDARG00000013343	17:11353065-11562149	+	kif26ba	protein_coding	nucleotide binding;ATP binding;kinesin complex;microtubule binding;microtubule motor activity;motor activity;nucleotide binding;ATP binding;microtubule binding;microtubule motor activity;microtubule-based movement;motor activity	22.8	34.7	16.3	17.1	-0.829768	-1.41759
MSTRG.12170	kifc3	ENSDARG00000054978	18:45545766-45595459	+	kifc3	protein_coding	;;;;nucleotide binding;ATP binding;microtubule binding;microtubule;microtubule motor activity;microtubule-based movement;motor activity;ATP-dependent microtubule motor activity, minus-end-directed;nucleotide binding;ATP binding;microtubule binding;microtubule;microtubule motor activity;microtubule-based movement;motor activity;ATP-dependent microtubule motor activity, minus-end-directed;nucleotid…	31.8	41.8	13.6	20.1	-1.1035	-1.17452
MSTRG.15767	klf11a	ENSDARG00000030844	20:29599186-29602984	-	klf11a	protein_coding	nucleic acid binding	68.3	75.9	47.3	37.4	-0.51807	-0.931187
MSTRG.124	klf7a	ENSDARG00000073857	1:5705564-5796397	-	klf7a	protein_coding	nucleic acid binding	33.2	40.9	14.4	16.7	-1.21423	-1.18098
MSTRG.16125	klhl29	ENSDARG00000087688	20:44892698-45417496	-	klhl29	protein_coding	ubiquitin-protein transferase activity;Cul3-RING ubiquitin ligase complex;protein ubiquitination involved in ubiquitin-dependent protein catabolic process	14.2	25.9	1.9	2.9	-2.91923	-3.03455
MSTRG.6710	klhl4	ENSDARG00000016531	14:26507283-26545304	+	klhl4	protein_coding	;;;	20.5	24.6	13.2	11.3	-0.506559	-1.17007
MSTRG.19079	lama5	ENSDARG00000058543	23:9632364-9833730	-	lama5	protein_coding	cell adhesion;fin development;fin morphogenesis;receptor binding;regulation of cell adhesion;regulation of cell migration;regulation of embryonic development;pectoral fin morphogenesis;protein localization;medial fin morphogenesis;cell-cell adhesion	54.9	52.2	37.5	33	-0.823523	-0.91015
MSTRG.19339	lamb2l	ENSDARG00000033950	23:20336582-20399428	-	lamb2l	protein_coding	;	39.1	33.4	24.6	18.2	-0.621742	-0.782055
MSTRG.14462	lamc1	ENSDARG00000036279	2:35898143-35996721	+	lamc1	protein_coding	extracellular region;skeletal muscle tissue development;cell adhesion;brain morphogenesis;muscle organ development;notochord morphogenesis;proteinaceous extracellular matrix;basement membrane;brain development;eye development;somite development;optokinetic behavior;axon guidance;notochord development;retinal ganglion cell axon guidance;detection of light stimulus involved in visual perception	173	113.3	96.8	58.7	-0.857368	-0.862927
MSTRG.5495	lbx1a	ENSDARG00000018321	13:28175348-28177688	-	lbx1a	protein_coding	regulation of transcription, DNA-templated;DNA binding;nucleus;sequence-specific DNA binding	27.4	33.8	11.9	12.1	-1.19273	-1.38633
MSTRG.7141	ldb2a	ENSDARG00000019579	14:47691630-47845744	-	ldb2a	protein_coding	nucleus;regulation of transcription from RNA polymerase II promoter;chromatin binding;negative regulation of nodal signaling pathway;transcription factor activity, transcription factor binding;LIM domain binding;negative regulation of BMP signaling pathway	21.8	26.9	5.1	5.7	-2.03856	-2.16176
MSTRG.428	ldb2b	ENSDARG00000034896	1:22114328-22144079	-	ldb2b	protein_coding	nucleus;regulation of transcription from RNA polymerase II promoter;transcription factor activity, transcription factor binding;LIM domain binding;nucleus;regulation of transcription from RNA polymerase II promoter;transcription factor activity, transcription factor binding;LIM domain binding	25.4	30.3	10.8	8.8	-1.26941	-1.74277
MSTRG.24680	lhfpl3	ENSDARG00000021595	4:22644086-22698768	+	lhfpl3	protein_coding	membrane;integral component of membrane;biological_process;molecular_function	68.9	64.8	21.8	23.6	-1.64632	-1.37682
MSTRG.7989	lhx1a	ENSDARG00000014018	15:27770533-27777637	-	lhx1a	protein_coding	regulation of transcription, DNA-templated;DNA binding;metal ion binding;nucleus;multicellular organism development;sequence-specific DNA binding;transcription factor activity, sequence-specific DNA binding;positive regulation of transcription, DNA-templated;gastrulation with mouth forming second;negative regulation of transcription, DNA-templated;retina layer formation;regulation of gene express…	205.4	246.9	104.9	104	-0.982209	-1.20208
MSTRG.27703	lhx1b	ENSDARG00000007944	5:55598219-55603957	+	lhx1b	protein_coding	regulation of transcription, DNA-templated;DNA binding;metal ion binding;nucleus;sequence-specific DNA binding;DNA binding;metal ion binding;nucleus	55	60.9	27.8	28.6	-0.959993	-1.01288
MSTRG.31461	lhx2b	ENSDARG00000031222	8:3026371-3042643	+	lhx2b	protein_coding	regulation of transcription, DNA-templated;DNA binding;metal ion binding;camera-type eye development;nucleus;sequence-specific DNA binding;brain development;response to light stimulus;optokinetic behavior;axon guidance;retinal ganglion cell axon guidance;optic nerve development;forebrain development;thalamus development;regulation of gene expression;telencephalon development;optomotor response;me…	21.5	28	11.2	11	-0.921655	-1.26509
MSTRG.31726	lhx4	ENSDARG00000039458	8:14416228-14446894	-	lhx4	protein_coding	regulation of transcription, DNA-templated;DNA binding;metal ion binding;nucleus;sequence-specific DNA binding;ventral spinal cord interneuron specification	26.6	30.7	16.1	14	-0.721309	-1.07472
MSTRG.16942	lhx5	ENSDARG00000057936	21:15817151-15833064	-	lhx5	protein_coding	regulation of transcription, DNA-templated;DNA binding;metal ion binding;nucleus;multicellular organism development;sequence-specific DNA binding;transcription, DNA-templated;eye development;forebrain development	114.6	139.9	79.9	77.9	-0.514451	-0.740105
MSTRG.18432	lhx9	ENSDARG00000056979	22:23228025-23238470	-	lhx9	protein_coding	regulation of transcription, DNA-templated;DNA binding;metal ion binding;nucleus;sequence-specific DNA binding;neuron fate specification;thalamus development;negative regulation of transcription, DNA-templated;transcription corepressor activity;motor neuron axon guidance;;DNA binding;metal ion binding;nucleus	80.8	93.4	30.2	27.8	-1.41224	-1.64286
MSTRG.24671	lin7a	ENSDARG00000013414	4:22030787-22130498	-	lin7a	protein_coding	basolateral plasma membrane;presynapse;synapse;cell-cell junction;L27 domain binding;neurotransmitter secretion;maintenance of epithelial cell apical/basal polarity;protein localization to basolateral plasma membrane;MPP7-DLG1-LIN7 complex	24.8	30.2	10.7	14.2	-1.21385	-0.996146
MSTRG.23361	llgl1	ENSDARG00000009693	3:39828496-39912909	-	llgl1	protein_coding	basolateral plasma membrane;posterior lateral line neuromast development;regulation of Notch signaling pathway;neural retina development;basolateral plasma membrane;posterior lateral line neuromast development;regulation of Notch signaling pathway;neural retina development;basolateral plasma membrane;posterior lateral line neuromast development;regulation of Notch signaling pathway;neural retina …	31	38.6	23	20.6	-0.534365	-0.861213
MSTRG.30323	lmo1	ENSDARG00000034504	7:27838174-27877118	-	lmo1	protein_coding	metal ion binding;nucleus;biological_process;molecular_function;metal ion binding	34.4	47.8	13.8	14.3	-1.35158	-1.74081
MSTRG.24389	lmo3	ENSDARG00000008720	4:12616987-12680444	+	lmo3	protein_coding	metal ion binding;metal ion binding;biological_process;cellular_component;molecular_function;metal ion binding;metal ion binding;metal ion binding	108.2	132.7	28.6	29	-1.96079	-2.22786
MSTRG.28766	lmo4b	ENSDARG00000054749	6:25943175-25962287	-	lmo4b	protein_coding	metal ion binding;metal ion binding	102.1	122.5	70.5	70.8	-0.604526	-0.77169
MSTRG.23638	lmx1al	ENSDARG00000077915	3:52551684-52628761	+	lmx1al	protein_coding	regulation of transcription, DNA-templated;DNA binding;metal ion binding;nucleus;sequence-specific DNA binding;regulation of transcription, DNA-templated;DNA binding;metal ion binding;nucleus;sequence-specific DNA binding	19.7	27.4	2.2	2.7	-3.13185	-3.6104
MSTRG.32241	lmx1bb	ENSDARG00000068365	8:33251443-33372681	-	lmx1bb	protein_coding	regulation of transcription, DNA-templated;DNA binding;metal ion binding;retina development in camera-type eye;nucleus;sequence-specific DNA binding;inner ear morphogenesis;glomerular visceral epithelial cell development;closure of optic fissure;semicircular canal morphogenesis;optic cup morphogenesis involved in camera-type eye development;fourth ventricle development;midbrain-hindbrain boundary…	38.5	46.6	13.6	12.7	-1.49916	-1.78662
MSTRG.28806	lpp	ENSDARG00000023578	6:28303552-28700109	+	lpp	protein_coding	metal ion binding;protein binding;convergent extension involved in gastrulation;dorsal convergence	20.1	22.2	0.9	0.6	-4.61496	-5.22869
MSTRG.447	lrba	ENSDARG00000031108	1:23230836-23659158	-	lrba	protein_coding	;;;	27	33.5	12.3	9.7	-1.67932	-1.94224
MSTRG.2551	lrp1aa	ENSDARG00000097827	11:1630633-1866930	+	lrp1aa	protein_coding	calcium ion binding;regulation of vasculature development;regulation of vasculature development;regulation of vasculature development;regulation of vasculature development;membrane;integral component of membrane;calcium ion binding;regulation of vasculature development;regulation of vasculature development;membrane;integral component of membrane;calcium ion binding;regulation of vasculature devel…	136.6	129.1	83.3	75	-0.671238	-0.857274
MSTRG.33542	lrp1bb	ENSDARG00000061517	9:36546945-36885203	+	lrp1bb	protein_coding	membrane;integral component of membrane;calcium ion binding;	38.6	49.3	7.3	8.2	-2.52625	-2.57553
MSTRG.28953	lrp8	ENSDARG00000070074	6:34528930-34828125	+	lrp8	protein_coding	membrane;integral component of membrane;biological_process;calcium ion binding;membrane;integral component of membrane;biological_process;calcium ion binding;membrane;integral component of membrane;biological_process;calcium ion binding;membrane;integral component of membrane;biological_process;calcium ion binding;membrane;integral component of membrane;biological_process;calcium ion binding	58.3	53	17.1	19.6	-2.24959	-1.84641
MSTRG.32352	lrrc75ba	ENSDARG00000074308	8:40047553-40131308	+	lrrc75ba	protein_coding	;	19.6	23.2	10.4	9.7	-1.11817	-1.20267
MSTRG.12040	luzp2	ENSDARG00000068247	18:37855952-38106867	-	luzp2	protein_coding	extracellular region;extracellular region	55.5	44.8	12	10.3	-2.23965	-2.19223
MSTRG.20139	LYRM4 (1 of many)	ENSDARG00000101110	24:2740749-2823050	+	LYRM4	protein_coding	;;	25	40.5	6.5	7.7	-1.97584	-2.33105
MSTRG.32334	lzts1	ENSDARG00000075565	8:39535137-39541941	+	lzts1	protein_coding	microtubule binding;mitotic cell cycle phase transition;microtubule binding;mitotic cell cycle phase transition	31.3	37.9	17.1	16.5	-1.08452	-1.15678
MSTRG.8119	mab21l1	ENSDARG00000102047	15:33212960-33215221	+	mab21l1	protein_coding	transferase activity;nucleotide binding;metal ion binding;nucleus;multicellular organism development;nucleotidyltransferase activity	195.2	243.9	97.2	117.8	-1.00127	-0.941273
MSTRG.448	mab21l2	ENSDARG00000015266	1:23385414-23387270	+	mab21l2	protein_coding	camera-type eye development;retina development in camera-type eye;cytoplasm;nucleus;multicellular organism development;embryonic cranial skeleton morphogenesis;eye development;lens development in camera-type eye;embryonic eye morphogenesis	188.5	218.5	51.5	53.7	-1.86586	-1.90537
MSTRG.5658	macrod2	ENSDARG00000032601	13:33351576-34433123	+	macrod2	protein_coding	biological_process;cellular_component;molecular_function;biological_process;cellular_component;molecular_function	55.9	57.3	2	2.5	-4.89441	-4.53855
MSTRG.18929	mafba	ENSDARG00000017121	23:3462556-3465717	-	mafba	protein_coding	transcription factor activity, sequence-specific DNA binding;regulation of transcription, DNA-templated;nucleus;DNA binding;transcription, DNA-templated;lymphangiogenesis;anterior/posterior pattern specification;pronephric glomerulus development;rhombomere boundary formation;embryonic pattern specification;rhombomere 5 development;rhombomere 6 development	22.6	32.5	10.3	10.4	-1.14508	-1.56076
MSTRG.19510	magi3a	ENSDARG00000101869	23:26305445-26562860	-	magi3a	protein_coding	;signal transduction;protein complex scaffold activity;cell-cell junction;regulation of JNK cascade;	78.4	95.5	52.4	60.3	-1.28868	-1.33442
MSTRG.9855	MAN1C1	ENSDARG00000067912	16:52212434-52334068	+	MAN1C1	protein_coding	membrane;calcium ion binding;hydrolase activity;hydrolase activity, acting on glycosyl bonds;metabolic process;mannosyl-oligosaccharide 1,2-alpha-mannosidase activity;membrane;calcium ion binding;hydrolase activity;hydrolase activity, acting on glycosyl bonds;metabolic process;mannosyl-oligosaccharide 1,2-alpha-mannosidase activity	22.4	22.9	11.9	10.3	-0.929145	-1.20578
MSTRG.21525	map1ab	ENSDARG00000022045	25:19258636-19335293	-	map1ab	protein_coding	microtubule cytoskeleton organization;microtubule binding;microtubule;microtubule cytoskeleton organization;microtubule binding;microtubule	58.3	80.5	31.1	41.1	-0.901789	-0.894028
MSTRG.33594	map2	ENSDARG00000055052	9:39078230-39158204	+	map2	protein_coding	cytoplasm;cytoskeleton;tubulin binding;microtubule;microtubule bundle formation;central nervous system neuron development;tubulin binding;microtubule bundle formation;central nervous system neuron development;;cytoplasm;cytoskeleton;tubulin binding;microtubule;microtubule bundle formation;central nervous system neuron development;microtubule bundle formation;central nervous system neuron developm…	61.7	89.9	10.7	14.2	-2.81317	-2.89111
MSTRG.4569	map2k6	ENSDARG00000099184	12:36415069-36464305	+	map2k6	protein_coding	transferase activity;nucleotide binding;ATP binding;protein kinase activity;protein serine/threonine kinase activity;protein phosphorylation;regulation of mitotic cell cycle;cytoplasm;kinase activity;phosphorylation;cytoskeleton;nucleus;regulation of apoptotic process;transcription, DNA-templated;regulation of transcription, DNA-templated;signal transduction by protein phosphorylation;stress-acti…	80.6	86.3	60.9	49.2	-0.407528	-0.723185
MSTRG.9456	map7d1a	ENSDARG00000098802	16:35708896-35820349	+	map7d1a	protein_coding	microtubule cytoskeleton organization;microtubule cytoskeleton;microtubule cytoskeleton organization;microtubule cytoskeleton;microtubule cytoskeleton organization;microtubule cytoskeleton	94.4	89.4	76.9	78.1	-0.598905	-0.620405
MSTRG.16834	mapk10	ENSDARG00000102730	21:9483459-9620407	+	mapk10	protein_coding	transferase activity;nucleotide binding;ATP binding;protein kinase activity;protein phosphorylation;kinase activity;phosphorylation;intracellular;protein serine/threonine kinase activity;enteric nervous system development;liver development;MAP kinase activity;MAPK cascade;transferase activity;nucleotide binding;ATP binding;protein kinase activity;protein phosphorylation;kinase activity;phosphoryl…	124.5	200.2	54.4	73.4	-1.36531	-1.45909
MSTRG.27761	mcama	ENSDARG00000089643	5:58180890-58269776	-	mcama	protein_coding	membrane;integral component of membrane;biological_process;molecular_function;membrane;integral component of membrane;biological_process;molecular_function	57.9	42	14.1	10.7	-2.05559	-1.91953
MSTRG.899	mcf2la	ENSDARG00000075859	1:45782072-45903826	+	mcf2la	protein_coding	intracellular;intracellular signal transduction;guanyl-nucleotide exchange factor activity;Rho guanyl-nucleotide exchange factor activity;regulation of Rho protein signal transduction;regulation of molecular function;;;intracellular;intracellular signal transduction;guanyl-nucleotide exchange factor activity;Rho guanyl-nucleotide exchange factor activity;regulation of Rho protein signal transduct…	52.8	66.3	38.5	38.5	-0.428587	-0.711069
MSTRG.33370	mcf2lb	ENSDARG00000076480	9:29775249-29805163	+	mcf2lb	protein_coding	;intracellular;intracellular signal transduction;guanyl-nucleotide exchange factor activity;Rho guanyl-nucleotide exchange factor activity;regulation of Rho protein signal transduction;regulation of molecular function;intracellular;intracellular signal transduction;guanyl-nucleotide exchange factor activity;Rho guanyl-nucleotide exchange factor activity;regulation of Rho protein signal transducti…	35.6	42	15.3	17.1	-1.32109	-1.26645
MSTRG.4994	mcu	ENSDARG00000101175	13:4593614-4720303	-	mcu	protein_coding	membrane;integral component of membrane	31.9	29.4	14.2	9.8	-1.15806	-1.48532
MSTRG.8190	mecom	ENSDARG00000060808	15:35521588-35545210	-	mecom	protein_coding	nucleic acid binding;regulation of transcription, DNA-templated;embryonic viscerocranium morphogenesis;embryonic cranial skeleton morphogenesis;pronephros development;embryonic neurocranium morphogenesis;pronephric proximal tubule development;multi-ciliated epithelial cell differentiation;pronephric distal tubule development;proximal/distal pattern formation involved in pronephric nephron develop…	50.9	53.8	29	24.4	-0.788917	-1.07039
MSTRG.11128	meis2a	ENSDARG00000098240	17:52736268-52835080	+	meis2a	protein_coding	embryonic viscerocranium morphogenesis;embryonic viscerocranium morphogenesis;;regulation of transcription, DNA-templated;DNA binding;nucleus;embryonic viscerocranium morphogenesis	261.7	308	144.1	182.8	-0.760423	-0.784511
MSTRG.6730	mid2	ENSDARG00000034871	14:27936333-28084563	+	mid2	protein_coding	intracellular;metal ion binding;zinc ion binding;metal ion binding;intracellular;metal ion binding;zinc ion binding	56.4	60.5	25.8	29.1	-1.23546	-1.08869
MSTRG.1421	mn1a	ENSDARG00000076529	10:4095573-4116145	+	mn1a	protein_coding		43.4	52.1	30	25.7	-0.527037	-0.889775
MSTRG.29948	mpped2a	ENSDARG00000006889	7:16096912-16208066	+	mpped2a	protein_coding	cellular_component;hydrolase activity;cellular_component;hydrolase activity	44.9	72.9	27.3	26.2	-0.850671	-1.45407
MSTRG.6775	mrpl11	ENSDARG00000013075	14:30217047-30280036	+	mrpl11	protein_coding	structural constituent of ribosome;translation;ribosome;mitochondrial large ribosomal subunit;intracellular ribonucleoprotein complex;rRNA binding;ribosomal large subunit assembly;;	151.2	164.7	71.3	66.8	-1.09755	-1.19578
MSTRG.2262	msi2a	ENSDARG00000033901	10:37556424-37841104	+	msi2a	protein_coding	nucleic acid binding;RNA binding;;;;nucleic acid binding;RNA binding;nucleic acid binding;RNA binding	72.6	113.4	19.3	27	-2.94403	-2.85785
MSTRG.8071	msi2b	ENSDARG00000032614	15:30543904-30935815	-	msi2b	protein_coding	nucleic acid binding;RNA binding;olfactory bulb development;olfactory bulb development;olfactory bulb development;nucleic acid binding;RNA binding;olfactory bulb development;nucleic acid binding;RNA binding;olfactory bulb development;nucleic acid binding;RNA binding;olfactory bulb development;nucleic acid binding;RNA binding;olfactory bulb development;nucleic acid binding;RNA binding;olfactory bu…	149.2	193.3	61.5	71.9	-1.98435	-2.13374
MSTRG.5414	msx3	ENSDARG00000015674	13:24531788-24534218	+	msx3	protein_coding	regulation of transcription, DNA-templated;DNA binding;nucleus;sequence-specific DNA binding	29.7	37.9	14.5	12.8	-1.03931	-1.48672
MSTRG.10803	mta1	ENSDARG00000007198	17:37563249-37671306	+	mta1	protein_coding	;transcription factor activity, sequence-specific DNA binding;regulation of transcription, DNA-templated;DNA binding;nucleus;zinc ion binding;sequence-specific DNA binding;chromatin binding;	47.3	51.3	33.7	34.9	-0.629166	-0.758321
MSTRG.30766	MTSS1L (1 of many)	ENSDARG00000087260	7:47769014-47801686	-	mtss1lb	protein_coding	actin binding;plasma membrane organization;ruffle assembly;actin binding;plasma membrane organization;ruffle assembly;actin binding;plasma membrane organization;ruffle assembly	48.9	69.4	30.7	34.3	-0.726972	-0.947424
MSTRG.1922	mtus2	ENSDARG00000062347	10:24535012-24652865	+	mtus2a	protein_coding	;	87.1	131.6	41.8	56.2	-1.0434	-1.13367
MSTRG.30951	myo9aa	ENSDARG00000076729	7:56534088-56786573	+	myo9aa	protein_coding	nucleotide binding;ATP binding;metal ion binding;signal transduction;GTPase activator activity;intracellular signal transduction;positive regulation of GTPase activity;motor activity;myosin complex;axon development;locomotory behavior	55.4	61.5	41.1	45.3	-0.66088	-0.663713
MSTRG.15792	myt1la	ENSDARG00000008209	20:30543092-30671150	+	myt1la	protein_coding	transcription factor activity, sequence-specific DNA binding;regulation of transcription, DNA-templated;nucleus;zinc ion binding	34.7	42	20.1	24.1	-0.786963	-0.828577
MSTRG.29385	cacna2d2a	ENSDARG00000039182	6:53503063-53879179	-	NA	NA	NA	49.9	49.2	30	41.2	-1.17632	-1.05841
MSTRG.30729	VSTM2B (1 of many)	ENSDARG00000077940	7:44701301-44736906	-	NA	NA	NA	28.9	30.6	15.2	13.3	-1.01771	-1.1437
MSTRG.27888	NACC2	ENSDARG00000077425	5:63636359-63642446	+	nacc2	protein_coding	negative regulation of G1/S transition of mitotic cell cycle by negative regulation of transcription from RNA polymerase II promoter	19.9	22.8	9.2	10	-1.2625	-1.13458
MSTRG.10098	napba	ENSDARG00000013669	17:4137247-4160268	-	napba	protein_coding	intracellular;intracellular protein transport;intracellular protein transport;membrane fusion;syntaxin binding;SNARE complex;soluble NSF attachment protein activity;SNARE complex disassembly;vacuolar membrane;intracellular protein transport;membrane fusion;syntaxin binding;SNARE complex;soluble NSF attachment protein activity;SNARE complex disassembly;vacuolar membrane	165.2	241.1	107.3	136.1	-0.594291	-0.80362
MSTRG.2151	nbeaa	ENSDARG00000070080	10:34482439-34791137	+	nbeaa	protein_coding	synapse assembly;dendrite development;synapse assembly;dendrite development;synapse assembly;dendrite development	124.7	153.7	59.5	71.1	-1.68415	-1.70065
MSTRG.17131	ncam1a	ENSDARG00000056181	21:23301454-23710311	-	ncam1a	protein_coding	membrane;integral component of membrane;protein binding;cell adhesion;posterior commissure morphogenesis;;membrane;protein binding;cell adhesion;posterior commissure morphogenesis;;;membrane;integral component of membrane;protein binding;cell adhesion;posterior commissure morphogenesis;membrane;integral component of membrane;protein binding;cell adhesion;posterior commissure morphogenesis	320.4	327.8	153.9	185.1	-1.51807	-1.25905
MSTRG.18301	ncanb	ENSDARG00000005783	22:17840104-17997444	-	ncanb	protein_coding	cell adhesion;hyaluronic acid binding;calcium ion binding;calcium ion binding;cell adhesion;proteinaceous extracellular matrix;extracellular matrix structural constituent;hyaluronic acid binding;skeletal system development;central nervous system development	86.2	80.9	41.1	38	-2.01264	-1.84041
MSTRG.28567	nck2b	ENSDARG00000043361	6:15018183-15116429	+	nck2b	protein_coding	positive regulation of signal transduction;SH3/SH2 adaptor activity	45.4	52.8	13.7	12.8	-1.71965	-1.98072
MSTRG.19188	ndrg3b	ENSDARG00000010052	23:15076417-15234801	-	ndrg3b	protein_coding	cytoplasm;signal transduction;;;;;;;;cytoplasm;signal transduction	127.7	141.6	53.2	57.2	-1.48581	-1.5408
MSTRG.5325	ndst2a	ENSDARG00000086269	13:21757764-21965484	+	ndst2a	polymorphic_pseudogene	;membrane;integral component of membrane;sulfotransferase activity;hydrolase activity;[heparan sulfate]-glucosamine N-sulfotransferase activity	84.7	70.5	38.4	36.8	-1.27857	-1.17599
MSTRG.11775	necab2	ENSDARG00000056745	18:21419728-21631750	+	necab2	protein_coding	calcium ion binding;	75.8	100.6	17.2	21.3	-2.486	-2.53969
MSTRG.24439	nell2b	ENSDARG00000062797	4:14250567-14330110	-	nell2b	protein_coding	calcium ion binding;calcium ion binding	108.4	92.6	41.2	33.1	-1.46913	-1.47907
MSTRG.30893	neo1a	ENSDARG00000102855	7:53485049-53819675	+	neo1a	protein_coding	integral component of plasma membrane;nervous system development;receptor activity;axon guidance;positive regulation of BMP signaling pathway;iron ion homeostasis;somitogenesis;neural tube formation;membrane;integral component of membrane;integral component of plasma membrane;nervous system development;receptor activity;axon guidance;positive regulation of BMP signaling pathway;iron ion homeostas…	116.7	95.1	44.3	44.3	-1.92452	-1.76451
MSTRG.21090	neo1b	ENSDARG00000075100	25:2623429-2887018	+	neo1b	protein_coding	membrane;integral component of membrane;integral component of plasma membrane;nervous system development;receptor activity;axon guidance;positive regulation of BMP signaling pathway;iron ion homeostasis;integral component of membrane;integral component of plasma membrane;nervous system development;receptor activity;axon guidance;positive regulation of BMP signaling pathway;iron ion homeostasis;me…	86	69	59.3	69.1	-1.10089	-0.747881
MSTRG.19553	neurod4	ENSDARG00000003469	23:28417447-28420498	-	neurod4	protein_coding	protein dimerization activity;regulation of transcription, DNA-templated;DNA binding;nucleus;multicellular organism development;transcription, DNA-templated;nervous system development;neuron development;cell differentiation;positive regulation of neurogenesis;olfactory placode development;neural plate morphogenesis	50.2	46.4	23.1	16.1	-1.10257	-1.4919
MSTRG.6415	si:ch211-134n22.1	ENSDARG00000029296	14:10797704-10962361	+	NEXMIF (1 of many)	protein_coding	nucleus;error-prone translesion synthesis;zeta DNA polymerase complex;nucleus;error-prone translesion synthesis;zeta DNA polymerase complex	164.3	188	106	108.1	-0.794436	-0.846723
MSTRG.22409	nfil3-2	ENSDARG00000043237	3:13933319-13935340	-	nfil3-2	protein_coding	transcription factor activity, sequence-specific DNA binding;regulation of transcription, DNA-templated;nucleus;negative regulation of transcription from RNA polymerase II promoter;transcriptional repressor activity, RNA polymerase II core promoter proximal region sequence-specific binding;circadian rhythm	21.3	37.6	19	19.2	-0.333861	-1.04234
MSTRG.22410	nfil3-6	ENSDARG00000087188	3:13949850-13953705	-	nfil3-6	protein_coding	transcription factor activity, sequence-specific DNA binding;regulation of transcription, DNA-templated;nucleus;negative regulation of transcription from RNA polymerase II promoter;transcriptional repressor activity, RNA polymerase II core promoter proximal region sequence-specific binding;circadian regulation of gene expression	114.4	120	86.7	68.2	-0.351589	-0.65368
MSTRG.33467	nhlh2	ENSDARG00000025495	9:33167556-33170914	+	nhlh2	protein_coding	protein dimerization activity;nucleus;RNA polymerase II transcription factor activity, sequence-specific DNA binding;RNA polymerase II regulatory region sequence-specific DNA binding;regulation of transcription from RNA polymerase II promoter	177.2	268.5	122.6	139.9	-0.517474	-0.87441
MSTRG.19180	nkain4	ENSDARG00000062699	23:14509045-14647862	-	nkain4	protein_coding	membrane;integral component of membrane;regulation of sodium ion transport	51.2	41.9	6.3	6.1	-3.13414	-3.17696
MSTRG.1847	nlgn2b	ENSDARG00000079251	10:22412359-22508875	+	nlgn2b	protein_coding	membrane;integral component of membrane;intracellular;integral component of plasma membrane;cell surface;receptor activity;neurexin family protein binding;carboxylic ester hydrolase activity;neuron cell-cell adhesion;synaptic vesicle endocytosis;modulation of chemical synaptic transmission;postsynaptic membrane assembly;presynaptic membrane assembly;synapse	27.3	29.2	12	12.2	-1.76604	-1.41965
MSTRG.19225	nol4lb	ENSDARG00000037607	23:17294643-17419912	+	nol4lb	protein_coding	biological_process	24.2	36.7	5.3	4.7	-2.54059	-3.03421
MSTRG.23783	notum1a	ENSDARG00000031126	3:57878417-57908864	+	notum1a	protein_coding	hydrolase activity;extracellular region;Wnt signaling pathway;anterior/posterior pattern specification;negative regulation of canonical Wnt signaling pathway;carboxylic ester hydrolase activity;neural tube patterning;negative regulation of Wnt signaling pathway;palmitoleyl hydrolase activity;GPI anchor release;protein depalmitoleylation	36.6	25.2	11.9	8.5	-1.64802	-1.53241
MSTRG.27312	nova1	ENSDARG00000020178	5:36010975-36026493	+	nova1	protein_coding	nucleic acid binding;RNA binding;mRNA splicing, via spliceosome;nucleic acid binding;RNA binding;mRNA splicing, via spliceosome	237.5	312.8	145.6	149.7	-0.69636	-0.953905
MSTRG.8015	nova2	ENSDARG00000017673	15:28753016-28833399	+	nova2	protein_coding	nucleic acid binding;RNA binding;mRNA splicing, via spliceosome;nucleic acid binding;RNA binding;mRNA splicing, via spliceosome;;nucleic acid binding;RNA binding;mRNA splicing, via spliceosome	341.6	506	201	250.6	-0.849043	-1.06551
MSTRG.7531	npas3b	ENSDARG00000015876	15:8448640-8541484	-	npas1	protein_coding	protein dimerization activity;regulation of transcription, DNA-templated;nucleus;transcription, DNA-templated	28.2	31	14.5	19.7	-1.13972	-1.05038
MSTRG.10207	NPAS3	ENSDARG00000079182	17:9691075-9734037	+	NPAS3	protein_coding	nucleus;developmental process;regulation of transcription from RNA polymerase II promoter;RNA polymerase II transcription factor activity, sequence-specific DNA binding	27.8	35.3	3.7	5.4	-3.05509	-3.01817
MSTRG.12901	npvf	ENSDARG00000036227	19:20392667-20395809	+	npvf	protein_coding	neuropeptide signaling pathway;negative regulation of luteinizing hormone secretion	100.9	45.1	27.7	9.5	-1.85077	-2.17564
MSTRG.11823	nr2f2	ENSDARG00000040926	18:23886812-24036481	-	nr2f2	protein_coding	transcription factor activity, sequence-specific DNA binding;regulation of transcription, DNA-templated;nucleus;DNA binding;metal ion binding;zinc ion binding;steroid hormone receptor activity;sequence-specific DNA binding;transcription, DNA-templated;steroid hormone mediated signaling pathway;nuclear receptor activity;intracellular receptor signaling pathway;lymphangiogenesis;venous blood vessel…	211	256.6	135	148.4	-0.641147	-0.695798
MSTRG.20136	nrn1a	ENSDARG00000071860	24:2523717-2528911	+	nrn1a	protein_coding	nervous system development	188.6	184.8	74.9	68.5	-1.30875	-1.36813
MSTRG.17243	nrxn2a	ENSDARG00000061454	21:27599593-28304282	-	nrxn2a	protein_coding	membrane;integral component of membrane;motor neuron axon guidance;chemical synaptic transmission;membrane;integral component of membrane;motor neuron axon guidance;chemical synaptic transmission;;membrane;integral component of membrane;motor neuron axon guidance;chemical synaptic transmission;membrane;integral component of membrane;motor neuron axon guidance;chemical synaptic transmission	52.1	70.9	20.3	23.5	-1.62679	-1.6853
MSTRG.15258	nrxn3b	ENSDARG00000062693	20:5518645-5921039	+	nrxn3b	protein_coding	integral component of membrane;;membrane;integral component of membrane;membrane;integral component of membrane;membrane;integral component of membrane;membrane;integral component of membrane	40.5	36.2	13.8	14	-1.60053	-1.36218
MSTRG.21327	ntrk3a	ENSDARG00000077228	25:11699178-12107447	-	ntrk3a	protein_coding	transferase activity;membrane;integral component of membrane;nucleotide binding;ATP binding;protein kinase activity;protein phosphorylation;protein tyrosine kinase activity;transmembrane receptor protein tyrosine kinase activity;kinase activity;transmembrane receptor protein tyrosine kinase signaling pathway;phosphorylation;peptidyl-tyrosine phosphorylation;negative regulation of apoptotic proces…	19.9	20.1	9.5	8.7	-1.7558	-1.57687
MSTRG.15544	nudt14	ENSDARG00000062335	20:21369122-21442698	+	nudt14	protein_coding	metal ion binding;cellular_component;hydrolase activity;hydrolase activity, acting on acid anhydrides, in phosphorus-containing anhydrides	75.1	119.4	25.8	36.3	-1.52524	-1.62814
MSTRG.31037	NWD2	ENSDARG00000077162	7:60746596-60864372	+	nwd2	protein_coding		31.4	41.5	21.2	23.1	-0.561985	-0.73824
MSTRG.7680	nxn	ENSDARG00000033978	15:16257787-16387728	-	nxn	protein_coding	cell;cell redox homeostasis	129.7	122.8	42	42.7	-1.63312	-1.42895
MSTRG.5645	si:dkey-71p21.9	ENSDARG00000093456	13:33130681-33137135	-	oip5-as1	lincRNA	;	215.2	239.4	143.8	147.8	-0.578675	-0.609727
MSTRG.2078	opcml	ENSDARG00000013005	10:30731486-30899161	-	opcml	protein_coding		27.3	25.2	14.5	11.7	-0.92701	-1.01694
MSTRG.21627	osbpl5	ENSDARG00000076002	25:23261376-23353414	+	osbpl5	protein_coding	transport;lipid transport	24.9	29.6	17.4	17.1	-0.509268	-0.738078
MSTRG.27611	otpb	ENSDARG00000058379	5:50969399-50972728	-	otpb	protein_coding	regulation of transcription, DNA-templated;DNA binding;nucleus;multicellular organism development;sequence-specific DNA binding;transcription, DNA-templated;nervous system development;cell differentiation;forebrain neuron development;hypothalamus development;mammillary body development;neuron differentiation;regulation of transcription, DNA-templated;DNA binding;nucleus;multicellular organism dev…	166.1	191.7	96	97.4	-0.772694	-0.891622
MSTRG.10523	otx1b	ENSDARG00000094992	17:24300352-24306014	+	otx1b	protein_coding	transcription factor activity, sequence-specific DNA binding;regulation of transcription, DNA-templated;nucleus;DNA binding;multicellular organism development;sequence-specific DNA binding;inner ear morphogenesis;retinal pigment epithelium development;lateral semicircular canal development	26.9	37	16.3	17.1	-0.987831	-1.13707
MSTRG.10911	otx2	ENSDARG00000011235	17:44130950-44135773	-	otx2	protein_coding	transcription factor activity, sequence-specific DNA binding;regulation of transcription, DNA-templated;nucleus;DNA binding;multicellular organism development;sequence-specific DNA binding;midbrain development;cerebellum development;retinal pigment epithelium development;hindbrain development;midbrain-hindbrain boundary development;cellular response to alcohol;transcription factor activity, seque…	21.1	22	10	9.9	-1.03832	-1.26539
MSTRG.13166	pag1	ENSDARG00000055875	19:32463776-32562765	-	pag1	protein_coding	membrane;integral component of membrane;intracellular;intracellular signal transduction;plasma membrane;membrane raft;negative regulation of T cell activation;	68.6	47.6	23.5	14	-1.57663	-1.86361
MSTRG.33050	pard3bb	ENSDARG00000034555	9:14829242-15236915	-	pard3bb	protein_coding	;;;;	27.3	34.2	8.4	10.3	-3.07092	-2.68788
MSTRG.24661	pawr	ENSDARG00000045486	4:21602008-21745618	-	pawr	protein_coding	apoptotic process;regulation of vascular permeability;cytoplasm;apoptotic process;actin filament;positive regulation of apoptotic process;regulation of vascular permeability	45.5	52.5	21.2	20	-1.11933	-1.3092
MSTRG.5525	pax2a	ENSDARG00000028148	13:29640484-29674090	+	pax2a	protein_coding	regulation of transcription, DNA-templated;DNA binding;nucleus;multicellular organism development;transcription, DNA-templated;transcription factor activity, sequence-specific DNA binding;pronephros development;nervous system development;cell differentiation;midbrain development;cerebellum development;cilium assembly;peripheral nervous system development;anterior/posterior pattern specification;h…	49.9	58.8	22	23.7	-1.22381	-1.25869
MSTRG.3523	pax7a	ENSDARG00000100398	11:40652295-40787221	+	pax7a	protein_coding	regulation of transcription, DNA-templated;DNA binding;nucleus;multicellular organism development;sequence-specific DNA binding;transcription, DNA-templated;regulation of xanthophore differentiation;developmental pigmentation;wound healing;regulation of transcription, DNA-templated;DNA binding;nucleus;multicellular organism development;sequence-specific DNA binding;transcription, DNA-templated;re…	31.7	42.8	25	29.6	-0.56935	-0.80355
MSTRG.14061	pbx1a	ENSDARG00000100494	2:19049120-19181719	-	pbx1a	protein_coding	transcription factor activity, sequence-specific DNA binding;regulation of transcription, DNA-templated;nucleus;DNA binding;sequence-specific DNA binding;vasculature development;definitive hemopoiesis;neutrophil differentiation;swim bladder morphogenesis;;transcription factor activity, sequence-specific DNA binding;regulation of transcription, DNA-templated;nucleus;DNA binding;sequence-specific D…	53	69.7	24.5	30.8	-1.65476	-1.60255
MSTRG.28269	pbx1b	ENSDARG00000101131	6:2170329-2294610	-	pbx1b	protein_coding	transcription factor activity, sequence-specific DNA binding;regulation of transcription, DNA-templated;nucleus;DNA binding;sequence-specific DNA binding	34.3	47.8	18.1	21.5	-0.976414	-1.17877
MSTRG.32243	pbx3b	ENSDARG00000013615	8:33920777-34077023	-	pbx3b	protein_coding	transcription factor activity, sequence-specific DNA binding;regulation of transcription, DNA-templated;nucleus;DNA binding;sequence-specific DNA binding;transcription factor activity, sequence-specific DNA binding;regulation of transcription, DNA-templated;nucleus;DNA binding;sequence-specific DNA binding;transcription factor activity, sequence-specific DNA binding;nucleus;DNA binding;regulation…	81.8	123.2	28	30.9	-1.60606	-1.83953
MSTRG.6715	pcdh11	ENSDARG00000098652	14:26975638-26999424	-	pcdh11	protein_coding	membrane;integral component of membrane;calcium ion binding;cell adhesion;homophilic cell adhesion via plasma membrane adhesion molecules;plasma membrane;membrane;integral component of membrane;calcium ion binding;cell adhesion;homophilic cell adhesion via plasma membrane adhesion molecules;plasma membrane	28.3	25	13.8	10.3	-0.910121	-1.1598
MSTRG.2296	pcp4a	ENSDARG00000053130	10:39026022-39068107	-	pcp4a	protein_coding	calmodulin binding	27.4	42.7	10.2	8.6	-1.40446	-2.23081
MSTRG.32315	pcsk5b	ENSDARG00000060518	8:38617043-38777292	-	pcsk5b	protein_coding	serine-type endopeptidase activity;proteolysis;hydrolase activity;peptidase activity;serine-type peptidase activity;serine-type endopeptidase activity;proteolysis;serine-type endopeptidase activity;proteolysis;peptidase activity	44.2	29.9	18.4	11	-1.26417	-1.36775
MSTRG.17215	pcxa	ENSDARG00000098766	21:26696834-26929364	+	pcxa	protein_coding	;nucleotide binding;ATP binding;metal ion binding;catalytic activity;ligase activity;habituation;biotin carboxylase activity;pyruvate carboxylase activity;biotin binding;pyruvate metabolic process;gluconeogenesis;nucleotide binding;ATP binding;metal ion binding;catalytic activity;ligase activity;habituation;biotin carboxylase activity;pyruvate carboxylase activity;biotin binding;pyruvate metaboli…	52.4	49.4	23.3	15.7	-1.9624	-2.29074
MSTRG.28172	pde6h	ENSDARG00000102558	6:326189-372673	-	pde6h	protein_coding	cellular_component;3',5'-cyclic-nucleotide phosphodiesterase activity;visual perception;cGMP binding;cellular_component;3',5'-cyclic-nucleotide phosphodiesterase activity;visual perception;cGMP binding;cellular_component;3',5'-cyclic-nucleotide phosphodiesterase activity;visual perception;cGMP binding	22.7	21.2	4.8	4.7	-2.14694	-2.15707
MSTRG.19916	pdyn	ENSDARG00000087798	23:41902607-41906920	+	pdyn	protein_coding	neuropeptide signaling pathway;opioid receptor binding;plasma membrane;neuropeptide signaling pathway;chemical synaptic transmission;neuronal cell body;neuropeptide hormone activity;opioid receptor binding;dendrite;sensory perception;axon terminus;regulation of receptor activity;neuropeptide signaling pathway;opioid receptor binding	169.3	78.8	57.5	35.8	-1.55514	-1.07501
MSTRG.11227	PEPD	ENSDARG00000102249	18:1640564-1735554	-	PEPD	protein_coding	metal ion binding;hydrolase activity;proteolysis;manganese ion binding;aminopeptidase activity	40.4	41.1	6.1	5.1	-2.77661	-2.96374
MSTRG.19569	pex14	ENSDARG00000028322	23:28882374-28999212	+	pex14	protein_coding	receptor binding;peroxisomal membrane;peroxisomal importomer complex;protein import into peroxisome matrix, docking;membrane;integral component of membrane;peroxisomal membrane;protein import into peroxisome matrix, docking	20.2	23.3	11.7	12.1	-0.797152	-0.868637
MSTRG.3709	pfklb	ENSDARG00000099755	11:44869603-44895836	-	pfklb	protein_coding	transferase activity;nucleotide binding;ATP binding;metal ion binding;kinase activity;phosphorylation;cytoplasm;metabolic process;glycolytic process;6-phosphofructokinase activity;fructose 6-phosphate metabolic process;glycolytic process through fructose-6-phosphate;catalytic activity;glycolytic process;6-phosphofructokinase activity;fructose 6-phosphate metabolic process;glycolytic process throu…	29.2	27.9	16.7	11.2	-0.876122	-1.32875
MSTRG.6515	phox2bb	ENSDARG00000091029	14:16759662-16762858	-	phox2bb	protein_coding	regulation of transcription, DNA-templated;DNA binding;nucleus;sequence-specific DNA binding;enteric nervous system development;sympathetic ganglion development;regulation of transcription, DNA-templated;DNA binding;nucleus;sequence-specific DNA binding;enteric nervous system development;sympathetic ganglion development;DNA binding;nucleus;enteric nervous system development;sympathetic ganglion d…	134.8	156.9	84.2	91.5	-0.677459	-0.682039
MSTRG.30477	PIAS1 (1 of many)	ENSDARG00000036094	7:33611440-33677985	-	pias1a	protein_coding	zinc ion binding;zinc ion binding	13.7	25.1	3.2	4.3	-1.99046	-2.01663
MSTRG.14965	pip5k1cb	ENSDARG00000100313	2:56384606-56511937	-	pip5k1cb	protein_coding	transferase activity;nucleotide binding;ATP binding;kinase activity;phosphorylation;phosphatidylinositol phosphate kinase activity;phosphatidylinositol metabolic process;phosphatidylinositol phosphorylation;transferase activity;nucleotide binding;ATP binding;kinase activity;phosphorylation;phosphatidylinositol phosphate kinase activity;phosphatidylinositol metabolic process;phosphatidylinositol p…	17.4	22	10.3	11.2	-0.992839	-1.27586
MSTRG.6946	pitx2	ENSDARG00000036194	14:35880165-35889514	+	pitx2	protein_coding	transcription factor activity, sequence-specific DNA binding;regulation of transcription, DNA-templated;DNA binding;camera-type eye development;nucleus;multicellular organism development;embryonic viscerocranium morphogenesis;sequence-specific DNA binding;embryonic cranial skeleton morphogenesis;determination of digestive tract left/right asymmetry;odontogenesis;closure of optic fissure;habenula …	87.9	111.2	46.5	58.1	-0.953748	-0.865949
MSTRG.16049	pkib	ENSDARG00000053110	20:40474787-40554005	-	pkib	protein_coding	cytoplasm;nucleus;cAMP-dependent protein kinase inhibitor activity;negative regulation of protein kinase activity;negative regulation of cAMP-dependent protein kinase activity;protein kinase inhibitor activity	15.6	24	4.4	6.7	-1.82839	-1.7106
MSTRG.19045	plagl2	ENSDARG00000076657	23:7653868-7740872	-	plagl2	protein_coding	nucleic acid binding;regulation of transcription, DNA-templated;DNA binding;nucleus;RNA polymerase II transcription factor activity, sequence-specific DNA binding;regulation of transcription from RNA polymerase II promoter;apoptotic process;nucleic acid binding;regulation of transcription, DNA-templated;DNA binding;nucleus;RNA polymerase II transcription factor activity, sequence-specific DNA bin…	34.3	41.9	19.4	19.5	-0.916827	-1.04064
MSTRG.30670	plxdc2	ENSDARG00000059950	7:41237102-41347883	-	plxdc2	protein_coding	membrane;integral component of membrane;membrane;integral component of membrane;	124.2	71.4	38.8	31.1	-1.70846	-1.09525
MSTRG.19808	plxna1a	ENSDARG00000105452	23:37558750-37712993	-	plxna1a	protein_coding	membrane;integral component of membrane;semaphorin receptor activity;signal transduction;semaphorin-plexin signaling pathway	50	49.8	19.5	18.4	-1.7076	-1.51287
MSTRG.19674	plxna2	ENSDARG00000060372	23:32652964-32965910	-	plxna2	protein_coding	membrane;integral component of membrane;semaphorin receptor activity;signal transduction;semaphorin-plexin signaling pathway;optic vesicle formation;branchiomotor neuron axon guidance;regulation of axon extension involved in axon guidance	136.8	120.6	76.7	78.6	-1.01163	-0.709209
MSTRG.19089	plxnb1a	ENSDARG00000075821	23:10014239-10202416	-	plxnb1a	protein_coding	membrane;integral component of membrane;semaphorin receptor activity;semaphorin-plexin signaling pathway;axon extension;membrane;semaphorin receptor activity;semaphorin-plexin signaling pathway;axon extension;semaphorin receptor activity;semaphorin-plexin signaling pathway;axon extension;membrane;integral component of membrane;semaphorin receptor activity;signal transduction;semaphorin-plexin sig…	73.1	68.2	39.8	30.4	-1.07997	-1.16989
MSTRG.24444	plxnb2a	ENSDARG00000003811	4:14451653-14532812	-	plxnb2a	protein_coding	membrane;integral component of membrane;semaphorin receptor activity;signal transduction;semaphorin-plexin signaling pathway;sprouting angiogenesis;membrane;integral component of membrane;semaphorin receptor activity;signal transduction;semaphorin-plexin signaling pathway;sprouting angiogenesis;membrane;integral component of membrane;semaphorin receptor activity;signal transduction;semaphorin-ple…	107.9	73	59.1	38.1	-0.862343	-0.836226
MSTRG.3086	pnp4a	ENSDARG00000057575	11:24052514-24060085	+	pnp4a	protein_coding	transferase activity;transferase activity, transferring glycosyl groups;catalytic activity;nucleobase-containing compound metabolic process;nucleoside metabolic process;transferase activity, transferring pentosyl groups;purine-nucleoside phosphorylase activity	25.6	43	12.7	12.9	-1.16428	-1.61972
MSTRG.21487	poc1b	ENSDARG00000021110	25:18270578-18339081	-	poc1b	protein_coding	cytoplasm;cytoskeleton;heart development;optokinetic behavior;epithelial cilium movement involved in determination of left/right asymmetry;cilium assembly;cell projection organization;retina homeostasis;renal system process;retina layer formation;centriole	27.5	20.7	11.9	10.8	-1.60688	-1.234
MSTRG.8790	pou2f2a	ENSDARG00000019658	16:11027350-11100338	+	pou2f2a	protein_coding	transcription factor activity, sequence-specific DNA binding;regulation of transcription, DNA-templated;nucleus;DNA binding;sequence-specific DNA binding;transcription, DNA-templated;transcription factor activity, sequence-specific DNA binding;regulation of transcription, DNA-templated;nucleus;DNA binding;sequence-specific DNA binding;transcription, DNA-templated;transcription factor activity, se…	58.5	92	22	27.6	-1.39308	-1.70225
MSTRG.12526	pou2f2a	ENSDARG00000036816	19:6294649-6384068	-	pou2f2a	protein_coding	transcription factor activity, sequence-specific DNA binding;regulation of transcription, DNA-templated;nucleus;DNA binding;sequence-specific DNA binding;transcription, DNA-templated;;transcription factor activity, sequence-specific DNA binding;regulation of transcription, DNA-templated;nucleus;DNA binding;sequence-specific DNA binding;transcription, DNA-templated	157.3	202.4	65	69	-1.26701	-1.47174
MSTRG.9415	pou3f1	ENSDARG00000009823	16:33639086-33641955	+	pou3f1	protein_coding	transcription factor activity, sequence-specific DNA binding;regulation of transcription, DNA-templated;nucleus;DNA binding;regulation of transcription from RNA polymerase II promoter;multicellular organism development;sequence-specific DNA binding;transcription, DNA-templated;nervous system development;cell differentiation;brain development	134.9	160.9	71.1	60.6	-0.903397	-1.3557
MSTRG.9390	pou3f2b	ENSDARG00000076262	16:32605791-32609062	+	pou3f2b	protein_coding	transcription factor activity, sequence-specific DNA binding;regulation of transcription, DNA-templated;nucleus;DNA binding;regulation of transcription from RNA polymerase II promoter;multicellular organism development;sequence-specific DNA binding;transcription, DNA-templated;brain development;endothelial cell development	73.8	85	37.2	36	-0.980972	-1.15498
MSTRG.28560	pou3f3b	ENSDARG00000095896	6:14823242-14826420	+	pou3f3b	protein_coding	transcription factor activity, sequence-specific DNA binding;regulation of transcription, DNA-templated;nucleus;DNA binding;regulation of transcription from RNA polymerase II promoter;multicellular organism development;sequence-specific DNA binding;transcription, DNA-templated;brain development;transcription factor activity, sequence-specific DNA binding;regulation of transcription, DNA-templated…	169.7	196.4	124.4	120.9	-0.447516	-0.612633
MSTRG.28323	pou4f1	ENSDARG00000005559	6:4379877-4382908	+	pou4f1	protein_coding	transcription factor activity, sequence-specific DNA binding;regulation of transcription, DNA-templated;DNA binding;nucleus;sequence-specific DNA binding;transcription, DNA-templated	24.3	49.2	13.3	20.3	-0.889275	-1.12486
MSTRG.3047	ppfia4	ENSDARG00000053205	11:22214185-22421867	+	ppfia4	protein_coding	molecular_function;molecular_function;	70.8	101.5	35.2	41.9	-1.21834	-1.30062
MSTRG.4321	ppm1bb	ENSDARG00000011496	12:25341267-25393949	+	ppm1bb	protein_coding	;metal ion binding;catalytic activity;hydrolase activity;protein dephosphorylation;phosphoprotein phosphatase activity;manganese ion binding;magnesium ion binding;protein serine/threonine phosphatase activity;cation binding;negative regulation of transforming growth factor beta receptor signaling pathway;	144.1	186.6	100.4	116.4	-0.464945	-0.614678
MSTRG.19864	ppp1r14c	ENSDARG00000077341	23:39914946-39956244	-	ppp1r14c	protein_coding	cytoplasm;regulation of phosphorylation	67.9	83.8	19.8	21.3	-1.7787	-1.89672
MSTRG.4004	ppp1r9bb	ENSDARG00000071709	12:9665329-9735645	+	ppp1r9bb	protein_coding	actin binding;modulation of chemical synaptic transmission;regulation of cell proliferation;protein phosphatase 1 binding	51.8	58.8	29.6	26.8	-0.803682	-1.03258
MSTRG.6557	ppp2r2cb	ENSDARG00000062277	14:20907296-20922414	-	ppp2r2cb	protein_coding	cytosol;protein serine/threonine phosphatase activity;regulation of catalytic activity;mitotic cell cycle;developmental process;protein phosphatase regulator activity;protein phosphatase type 2A complex;peptidyl-serine dephosphorylation;regulation of catalytic activity;protein phosphatase regulator activity;protein phosphatase type 2A complex	27.4	33.9	11.5	15.6	-1.22329	-1.02399
MSTRG.6353	ppp3cb	ENSDARG00000025106	14:7482647-7582122	-	ppp3cb	protein_coding	cellular_component;hydrolase activity;phosphoprotein phosphatase activity;protein dephosphorylation;cellular_component;hydrolase activity;phosphoprotein phosphatase activity;protein dephosphorylation;cellular_component;hydrolase activity;phosphoprotein phosphatase activity;protein dephosphorylation	42.7	57.3	17.7	22.6	-1.33669	-1.36196
MSTRG.4891	ppp3r1a	ENSDARG00000092659	13:969911-1300200	+	ppp3r1a	protein_coding	calcium ion binding;calcium ion binding	233.6	290.3	163.1	162.7	-0.566434	-0.655358
MSTRG.32502	PRDM16	ENSDARG00000078324	8:48106771-48553386	+	PRDM16	protein_coding	nucleic acid binding;nucleic acid binding	54.8	65.7	25.6	25.8	-0.968542	-1.05745
MSTRG.5578	prdm8	ENSDARG00000025017	13:31162250-31165908	-	prdm8	protein_coding	nucleic acid binding;oligodendrocyte development;	44.1	33	16.1	12.9	-1.24231	-1.47464
MSTRG.5373	prim2	ENSDARG00000052721	13:23357832-23481919	-	prim2	protein_coding	transferase activity;metal ion binding;DNA binding;DNA biosynthetic process;DNA-directed DNA polymerase activity;iron-sulfur cluster binding;nucleotidyltransferase activity;4 iron, 4 sulfur cluster binding;DNA-directed 5'-3' RNA polymerase activity;DNA replication;single-stranded DNA binding;alpha DNA polymerase:primase complex;DNA replication, synthesis of RNA primer;DNA primase activity;transfe…	61.5	53.2	21.5	20.9	-1.69886	-1.46522
MSTRG.28638	prkca	ENSDARG00000039241	6:19167656-19330214	+	prkca	protein_coding	transferase activity;nucleotide binding;ATP binding;metal ion binding;protein kinase activity;protein serine/threonine kinase activity;protein phosphorylation;kinase activity;phosphorylation;intracellular signal transduction;zinc ion binding;peptidyl-serine phosphorylation;intracellular;blood coagulation;protein kinase C activity	34.4	39.5	11.4	11.9	-1.60423	-1.61961
MSTRG.167	prkcba	ENSDARG00000008723	1:8320608-8380801	+	prkcba	protein_coding	transferase activity;nucleotide binding;ATP binding;metal ion binding;protein kinase activity;protein serine/threonine kinase activity;protein phosphorylation;kinase activity;phosphorylation;intracellular signal transduction;zinc ion binding;peptidyl-serine phosphorylation;intracellular;protein kinase C activity;metal ion binding;intracellular;intracellular signal transduction	26.7	36.3	13.5	17.2	-0.984151	-0.999091
MSTRG.31799	prkcz	ENSDARG00000043332	8:17518601-17736043	-	prkcz	protein_coding	transferase activity;nucleotide binding;ATP binding;metal ion binding;protein kinase activity;protein serine/threonine kinase activity;protein phosphorylation;kinase activity;phosphorylation;intracellular signal transduction;peptidyl-serine phosphorylation;intracellular;photoreceptor cell outer segment organization;pronephric nephron tubule epithelial cell differentiation;retina morphogenesis in …	44.7	55.2	15.9	19.6	-1.45716	-1.53128
MSTRG.7594	prkd2	ENSDARG00000104676	15:11908894-11944403	+	prkd2	protein_coding	nucleotide binding;ATP binding;protein kinase activity;protein phosphorylation;protein serine/threonine kinase activity;protein kinase C activity;endocardial cushion formation	24.1	30.6	4.4	5.8	-2.54401	-2.38267
MSTRG.3928	prkg1b	ENSDARG00000031702	12:6325145-6417667	+	prkg1b	protein_coding	transferase activity;nucleotide binding;ATP binding;protein kinase activity;protein serine/threonine kinase activity;protein phosphorylation;kinase activity;phosphorylation;cellular_component;cGMP-dependent protein kinase activity;;transferase activity;nucleotide binding;ATP binding;protein kinase activity;protein serine/threonine kinase activity;protein phosphorylation;kinase activity;phosphoryl…	28.1	37.7	15.2	29.3	-1.08632	-1.19706
MSTRG.20286	prlh2	ENSDARG00000071735	24:10966035-10969720	+	prlh2	protein_coding	hormone activity;regulation of receptor activity;	37.3	23.2	21.8	14.5	-1.44063	-1.52088
MSTRG.10725	prox1a	ENSDARG00000055158	17:32870077-32913277	-	prox1a	protein_coding	regulation of transcription, DNA-templated;DNA binding;nucleus;positive regulation of transcription from RNA polymerase II promoter;negative regulation of transcription from RNA polymerase II promoter;lymphangiogenesis;myofibril assembly;forebrain neuron development;negative regulation of sequence-specific DNA binding transcription factor activity;neuromast deposition;neuromast hair cell differen…	36.5	37.4	23.9	19.7	-0.620627	-0.87558
MSTRG.15898	prrx1b	ENSDARG00000042027	20:34608799-34618162	+	prrx1b	protein_coding	regulation of transcription, DNA-templated;DNA binding;nucleus;multicellular organism development;sequence-specific DNA binding;positive regulation of gene expression;cranial skeletal system development;regulation of transcription, DNA-templated;DNA binding;nucleus;sequence-specific DNA binding;positive regulation of gene expression;cranial skeletal system development	33.2	39.9	17.9	14.4	-1.08704	-1.29635
MSTRG.6363	psd2	ENSDARG00000063036	14:7821643-7943223	+	psd2	protein_coding	heart development;ARF guanyl-nucleotide exchange factor activity;regulation of ARF protein signal transduction;regulation of molecular function;phospholipid binding;larval locomotory behavior;somite development;heart development;ARF guanyl-nucleotide exchange factor activity;regulation of ARF protein signal transduction;regulation of molecular function;larval locomotory behavior;somite developmen…	29.2	37.4	20	18.9	-0.813774	-0.902429
MSTRG.1626	ptbp3	ENSDARG00000043757	10:11188083-11303327	-	ptbp3	protein_coding	nucleic acid binding;nucleus;RNA binding;mRNA processing;nucleic acid binding;nucleus;RNA binding;mRNA processing	113	164.1	39.6	53.6	-1.56922	-1.53595
MSTRG.4662	ptprea	ENSDARG00000015891	12:43315809-43413619	-	ptprea	protein_coding	membrane;integral component of membrane;hydrolase activity;protein tyrosine phosphatase activity;protein dephosphorylation;peptidyl-tyrosine dephosphorylation;phosphatase activity;dephosphorylation;phosphoprotein phosphatase activity;convergent extension involved in gastrulation;membrane;integral component of membrane;hydrolase activity;protein tyrosine phosphatase activity;protein dephosphorylat…	23.4	23.6	9.7	8.5	-1.56838	-1.5075
MSTRG.10655	ptpreb	ENSDARG00000021151	17:29302601-29326693	+	ptpreb	protein_coding	membrane;integral component of membrane;hydrolase activity;protein tyrosine phosphatase activity;protein dephosphorylation;peptidyl-tyrosine dephosphorylation;phosphatase activity;dephosphorylation;phosphoprotein phosphatase activity;convergent extension involved in gastrulation;membrane;integral component of membrane;hydrolase activity;protein tyrosine phosphatase activity;protein dephosphorylat…	33.9	33.2	15.6	16.3	-1.05845	-1.04063
MSTRG.14056	ptprfb	ENSDARG00000005754	2:17907247-18157110	-	ptprfb	protein_coding	membrane;integral component of membrane;hydrolase activity;protein tyrosine phosphatase activity;protein dephosphorylation;peptidyl-tyrosine dephosphorylation;cell adhesion;phosphatase activity;dephosphorylation;phosphoprotein phosphatase activity;sensory neuron axon guidance;heparin binding;;;membrane;integral component of membrane;hydrolase activity;protein tyrosine phosphatase activity;protein…	64.6	67.3	58.4	56.9	-0.582765	-0.700454
MSTRG.2624	ptprga	ENSDARG00000045006	11:5313256-5520525	+	ptprga	protein_coding	membrane;integral component of membrane;protein tyrosine phosphatase activity;protein dephosphorylation;peptidyl-tyrosine dephosphorylation;phosphatase activity;dephosphorylation;membrane;integral component of membrane;hydrolase activity;protein tyrosine phosphatase activity;protein dephosphorylation;peptidyl-tyrosine dephosphorylation;phosphatase activity;dephosphorylation;phosphoprotein phospha…	31.6	31.2	9.7	8.5	-2.29391	-2.11835
MSTRG.15134	ptprk	ENSDARG00000063416	20:1420722-1540060	-	ptprk	protein_coding	membrane;integral component of membrane;protein tyrosine phosphatase activity;protein dephosphorylation;peptidyl-tyrosine dephosphorylation;phosphatase activity;dephosphorylation;membrane;integral component of membrane;protein tyrosine phosphatase activity;protein dephosphorylation;peptidyl-tyrosine dephosphorylation;phosphatase activity;dephosphorylation;protein tyrosine phosphatase activity;pro…	25.6	20.4	10.2	7.6	-1.37823	-1.23717
MSTRG.17883	ptprsa	ENSDARG00000059738	22:3370443-3747162	-	ptprsa	protein_coding	olfactory bulb development;membrane;integral component of membrane;hydrolase activity;protein tyrosine phosphatase activity;protein dephosphorylation;peptidyl-tyrosine dephosphorylation;phosphatase activity;dephosphorylation;phosphoprotein phosphatase activity;olfactory bulb development;membrane;integral component of membrane;hydrolase activity;protein tyrosine phosphatase activity;protein dephos…	105	113	82.7	110.3	-1.30725	-1.07541
MSTRG.29329	ptprt	ENSDARG00000074781	6:51180107-51386657	-	ptprt	protein_coding	membrane;	26.9	31.6	5.6	6.9	-2.72244	-2.09277
MSTRG.12135	pvrl1b	ENSDARG00000086034	18:43157675-43227028	+	pvrl1b	protein_coding	;membrane;integral component of membrane;cell adhesion;cell adhesion molecule binding;protein homodimerization activity;protein heterodimerization activity;viral entry into host cell;adherens junction;synapse;regulation of synapse assembly;membrane;integral component of membrane;integral component of plasma membrane;receptor binding;cell adhesion;cell adhesion molecule binding;receptor activity;p…	113.8	88.5	88.1	88.1	-1.03285	-0.665204
MSTRG.23094	pyya	ENSDARG00000053449	3:33209225-33213066	+	pyya	protein_coding	extracellular region;protein binding;hormone activity;extracellular space;neuropeptide signaling pathway;cell-cell signaling;neuropeptide hormone activity;feeding behavior;type 2 neuropeptide Y receptor binding;digestion;regulation of appetite;neuropeptide Y receptor binding;regulation of receptor activity	144.6	111.4	63.7	44.3	-1.17363	-1.25804
MSTRG.4959	qkib	ENSDARG00000002026	13:3533388-3702432	+	qkib	protein_coding	RNA binding;;;nucleic acid binding;RNA binding	61.9	77.4	36.5	43.5	-1.08951	-1.04096
MSTRG.2681	rab3ab	ENSDARG00000043835	11:6809211-6840754	+	rab3ab	protein_coding	GTPase activity;GTP binding	132.6	183.8	74	95.2	-0.916841	-0.831823
MSTRG.18282	rab3b	ENSDARG00000042803	22:17177482-17182579	+	rab3b	protein_coding	GTPase activity;GTP binding	28.7	39.6	14	19.9	-0.872629	-1.00348
MSTRG.28790	rab6ba	ENSDARG00000034522	6:27676798-27885945	+	rab6ba	protein_coding	GTPase activity;GTP binding;Golgi apparatus;cytosol;intra-Golgi vesicle-mediated transport;retrograde vesicle-mediated transport, Golgi to ER;retrograde transport, endosome to Golgi;GTPase activity;GTP binding	49	73.4	14.4	19.1	-1.73189	-1.82024
MSTRG.10862	ralgapa2	ENSDARG00000005861	17:41486332-41809915	-	ralgapa2	protein_coding	nucleus;cytoplasm;GTPase activator activity;regulation of small GTPase mediated signal transduction;positive regulation of GTPase activity;activation of GTPase activity;;nucleus;GTPase activator activity;regulation of small GTPase mediated signal transduction;positive regulation of GTPase activity	51.7	72.1	18	19.3	-1.54518	-1.77434
MSTRG.29313	raly	ENSDARG00000059972	6:50023497-50205029	-	raly	protein_coding	nucleic acid binding;nucleus;RNA binding;nucleic acid binding;RNA binding;nucleic acid binding;nucleus;RNA binding;nucleic acid binding;nucleus;RNA binding	27.1	29.7	7.5	7.3	-1.93286	-1.96632
MSTRG.24598	rap1b	ENSDARG00000008867	4:18863845-18950362	-	rap1b	protein_coding	membrane;GTPase activity;GTP binding;nucleotide binding;signal transduction;membrane;GTPase activity;GTP binding;plasma membrane;cell junction;nucleotide binding;signal transduction;cytoplasm;heart development;convergent extension;MAPK cascade;cytosol;cartilage morphogenesis;somitogenesis;somite rostral/caudal axis specification;chondrocyte intercalation involved in growth plate cartilage morphog…	195.6	222.6	102.6	117	-0.907053	-0.813399
MSTRG.8035	rap1gap2a	ENSDARG00000061551	15:29309321-29381964	+	rap1gap2a	protein_coding	;GTPase activator activity;positive regulation of GTPase activity;regulation of small GTPase mediated signal transduction;GTPase activator activity;positive regulation of GTPase activity;regulation of small GTPase mediated signal transduction;GTPase activator activity;positive regulation of GTPase activity;regulation of small GTPase mediated signal transduction;GTPase activator activity;positive …	34.1	31.4	19.7	12.8	-0.939307	-1.41822
MSTRG.19738	rarga	ENSDARG00000034117	23:35748397-35852850	+	rarga	protein_coding	transcription factor activity, sequence-specific DNA binding;regulation of transcription, DNA-templated;nucleus;DNA binding;metal ion binding;zinc ion binding;steroid hormone receptor activity;sequence-specific DNA binding;transcription, DNA-templated;steroid hormone mediated signaling pathway;liver development;retinoic acid receptor activity;retinoic acid receptor signaling pathway;pharyngeal sy…	122.8	133.3	79.2	75.5	-0.584131	-0.681961
MSTRG.22902	rbfox1	ENSDARG00000014746	3:27914838-28297356	-	rbfox1	protein_coding	nucleic acid binding;cytoplasm;nucleus;RNA binding;heart contraction;regulation of RNA splicing;hypothalamus development;mRNA processing;RNA splicing;mRNA binding;regulation of alternative mRNA splicing, via spliceosome;nucleic acid binding;RNA binding;nucleic acid binding;RNA binding;;nucleic acid binding;RNA binding;;nucleic acid binding;RNA binding;nucleus;mRNA processing;RNA splicing;regulati…	72	115.9	27.8	42.9	-1.41544	-1.46471
MSTRG.4480	rbfox3	ENSDARG00000010083	12:32936247-33148156	+	rbfox3a	protein_coding	nucleic acid binding;RNA binding;nucleus;regulation of RNA splicing;nucleic acid binding;RNA binding;nucleus;mRNA processing;RNA splicing;regulation of RNA splicing;	48.1	61	19.9	22.5	-1.55203	-1.73834
MSTRG.22233	rbfox3l	ENSDARG00000074310	3:8459312-8766102	-	rbfox3b	protein_coding	nucleic acid binding;RNA binding;nucleus;regulation of RNA splicing;nucleic acid binding;RNA binding;nucleus;;membrane;integral component of membrane;nucleic acid binding;cytoplasm;RNA binding;nucleus;nervous system development;regulation of RNA splicing;mRNA binding;regulation of alternative mRNA splicing, via spliceosome	27.5	44.6	4.4	4.8	-2.74177	-3.64129
MSTRG.9548	rbms3	ENSDARG00000044574	16:39696289-39950633	-	rbms3	protein_coding	nucleic acid binding;RNA binding;cellular_component;regulation of cartilage development;regulation of transforming growth factor beta receptor signaling pathway;nucleic acid binding;RNA binding;cellular_component;regulation of cartilage development;regulation of transforming growth factor beta receptor signaling pathway;nucleic acid binding;RNA binding;cellular_component;regulation of cartilage d…	105.8	127.1	31.6	29.3	-2.29938	-2.48005
MSTRG.21198	rbpms2a	ENSDARG00000045930	25:5995549-6022481	+	rbpms2a	protein_coding	nucleic acid binding;RNA binding;protein homodimerization activity;retinal ganglion cell axon guidance;dendrite morphogenesis;mRNA splicing, via spliceosome;U1 snRNP;U1 snRNA binding;snRNA stem-loop binding;regulation of retinal ganglion cell axon guidance	36.1	37.9	21.8	15.9	-0.740432	-1.13725
MSTRG.10609	rcan3	ENSDARG00000032623	17:26861334-26908186	-	rcan3	protein_coding	nucleic acid binding;cytoplasm;regulation of catalytic activity;calcium-mediated signaling;calcium-dependent protein serine/threonine phosphatase regulator activity;regulation of calcineurin-NFAT signaling cascade;nucleic acid binding;intracellular;calcium-mediated signaling	31.5	34.5	15.2	15.6	-1.17452	-1.11353
MSTRG.31855	rfx2	ENSDARG00000013575	8:20040902-20106166	-	rfx2	protein_coding	regulation of transcription, DNA-templated;nucleus;DNA binding;transcription factor activity, sequence-specific DNA binding;cytoplasm;transcription, DNA-templated;RNA polymerase II core promoter proximal region sequence-specific DNA binding;regulation of transcription from RNA polymerase II promoter;Kupffer's vesicle development;determination of left/right symmetry;cell projection organization;ci…	99	111.2	62.1	61	-0.698327	-0.803944
MSTRG.12990	rims3	ENSDARG00000062305	19:25579317-25686932	-	rims3	protein_coding	regulation of membrane potential;presynaptic active zone;calcium ion-regulated exocytosis of neurotransmitter;ion channel binding;regulation of synaptic vesicle exocytosis;	20.3	31.7	9.6	12.8	-1.47934	-1.47335
MSTRG.19242	rnd1	ENSDARG00000030547	23:17874456-17888434	+	rnd1a	protein_coding	GTPase activity;GTP binding;intracellular;membrane;nucleotide binding;small GTPase mediated signal transduction;GTPase activity;GTP binding;intracellular;membrane;nucleotide binding;small GTPase mediated signal transduction	27.4	26.7	12.8	12.6	-1.09896	-1.03921
MSTRG.18656	rnf123	ENSDARG00000031269	22:34372939-34594185	-	rnf123	protein_coding	;	10.4	22.8	11.4	10.3	-0.344469	-1.10032
MSTRG.8255	robo1	ENSDARG00000026784	15:39432130-39755758	-	robo1	protein_coding	axon guidance;endocardial progenitor cell migration to the midline involved in heart field formation;axon guidance;endocardial progenitor cell migration to the midline involved in heart field formation;axon guidance;heart development;endocardial progenitor cell migration to the midline involved in heart field formation;Roundabout signaling pathway	44.7	47.1	23.1	22.5	-0.970299	-0.869644
MSTRG.8248	robo2	ENSDARG00000014891	15:39249949-39384044	+	robo2	protein_coding	membrane;integral component of membrane;protein binding;axon guidance;retinal ganglion cell axon guidance;central nervous system projection neuron axonogenesis;anterior/posterior axon guidance;axonal fasciculation;regulation of collateral sprouting in absence of injury;axon midline choice point recognition;Roundabout signaling pathway;kidney development;negative regulation of axon extension invol…	108.3	106.5	53.8	53.7	-1.79026	-1.59608
MSTRG.2081	robo3	ENSDARG00000005645	10:31414591-31619799	-	robo3	protein_coding	membrane;integral component of membrane;protein binding;axon guidance;integral component of plasma membrane;axon extension;commissural neuron axon guidance;determination of ventral identity;axon midline choice point recognition;Roundabout signaling pathway;axon;membrane;integral component of membrane;protein binding;axon guidance;integral component of plasma membrane;axon extension;commissural ne…	171	145.9	85.6	86.2	-0.918169	-0.779811
MSTRG.21843	roraa	ENSDARG00000031768	25:33364220-33477785	+	roraa	protein_coding	transcription factor activity, sequence-specific DNA binding;regulation of transcription, DNA-templated;nucleus;DNA binding;metal ion binding;zinc ion binding;steroid hormone receptor activity;sequence-specific DNA binding;transcription, DNA-templated;steroid hormone mediated signaling pathway;nuclear receptor activity;intracellular receptor signaling pathway;positive regulation of gene expressio…	16.8	25.1	6.4	6.9	-1.4614	-1.94902
MSTRG.10615	rps6ka1	ENSDARG00000033437	17:27045901-27153154	+	rps6ka1	protein_coding	transferase activity;nucleotide binding;ATP binding;protein kinase activity;protein serine/threonine kinase activity;protein phosphorylation;kinase activity;phosphorylation;intracellular;intracellular signal transduction;magnesium ion binding;protein kinase activity;ATP binding;protein phosphorylation;transferase activity;nucleotide binding;ATP binding;protein kinase activity;protein serine/threo…	43.5	49.5	33.9	36.7	-1.16455	-1.14762
MSTRG.9420	rspo1	ENSDARG00000104340	16:33819621-33852360	-	rspo1	protein_coding	extracellular region;response to stimulus;Wnt signaling pathway;angiogenesis;cytosol;vascular endothelial growth factor receptor signaling pathway;positive regulation of Wnt signaling pathway;Golgi apparatus;heparin binding;positive regulation of canonical Wnt signaling pathway	38.3	34.8	22.1	17.8	-0.783855	-0.890295
MSTRG.7369	rsrc1	ENSDARG00000033987	15:2226657-2451863	+	rsrc1	protein_coding	cellular_component;molecular_function;mRNA splicing, via spliceosome;alternative mRNA splicing, via spliceosome	63.2	52.6	27.8	27.8	-1.1451	-0.838563
MSTRG.13209	runx1t1	ENSDARG00000003680	19:34114430-34199596	+	runx1t1	protein_coding	transcription factor activity, sequence-specific DNA binding;regulation of transcription, DNA-templated;transcription corepressor activity;negative regulation of transcription, DNA-templated;transcription factor activity, sequence-specific DNA binding;regulation of transcription, DNA-templated;transcription corepressor activity;negative regulation of transcription, DNA-templated;transcription cor…	34.2	51	21	26.3	-0.767388	-0.885806
MSTRG.17922	rx1	ENSDARG00000071684	22:4614881-4622426	-	rx1	protein_coding	transcription factor activity, sequence-specific DNA binding;regulation of transcription, DNA-templated;DNA binding;nucleus;multicellular organism development;sequence-specific DNA binding;visual perception;transcription from RNA polymerase II promoter;camera-type eye development;	39.9	43.7	23.6	21.5	-0.844368	-1.05086
MSTRG.8679	sall3a	ENSDARG00000079613	16:6692291-6713909	+	sall3a	protein_coding	nucleic acid binding;transcription factor activity, sequence-specific DNA binding;sequence-specific DNA binding;transcription regulatory region DNA binding;regulation of transcription, DNA-templated;transcription from RNA polymerase II promoter;signal transduction;nucleus;neurogenesis	13.7	20.6	6	7.6	-1.16226	-1.36029
MSTRG.19145	samd10b	ENSDARG00000094377	23:13368008-13576786	+	samd10b	protein_coding		14.4	23.4	2.8	1.8	-2.44714	-3.62795
MSTRG.19413	samd11	ENSDARG00000077852	23:23094158-23197350	+	samd11	protein_coding	DNA binding;nucleus;DNA binding;transcription coactivator activity;regulation of nucleic acid-templated transcription;	52.2	61.6	31.8	32.4	-0.779576	-0.845727
MSTRG.31105	sbf2	ENSDARG00000059460	7:66660922-66947820	+	sbf2	protein_coding	regulation of GTPase activity;phosphatase regulator activity	50.6	49	37.1	38.7	-0.900253	-0.790259
MSTRG.15575	scfd2	ENSDARG00000040005	20:22900193-23132611	+	scfd2	protein_coding	vesicle-mediated transport;vesicle docking involved in exocytosis;vesicle-mediated transport;vesicle docking involved in exocytosis	42.2	43.5	20.3	18.2	-1.27673	-1.3456
MSTRG.15846	scml4	ENSDARG00000017266	20:32620620-32674022	+	scml4	protein_coding	definitive hemopoiesis;definitive hemopoiesis	27.3	37.3	19.4	21.4	-0.515241	-0.720118
MSTRG.12312	scn1bb	ENSDARG00000105003	19:88592-212154	+	scn1bb	protein_coding	sodium ion transport;cell adhesion;regulation of postsynaptic membrane potential;regulation of molecular function;voltage-gated sodium channel activity;sodium channel regulator activity;voltage-gated sodium channel complex;neuronal cell body;myelin sheath	21.7	28.8	9.8	12.5	-1.29445	-1.13752
MSTRG.12376	scrt1a	ENSDARG00000100821	19:1626607-1629639	+	scrt1a	protein_coding	nucleic acid binding	48.3	61.1	23	25.2	-1.05205	-1.18719
MSTRG.13518	sdc2	ENSDARG00000002731	19:47599409-47684701	-	sdc2	protein_coding	membrane;integral component of membrane;cell surface;Kupffer's vesicle development;digestive tract development;sprouting angiogenesis;epiboly involved in gastrulation with mouth forming second;dendrite morphogenesis;cell migration involved in heart development;supramolecular fiber organization	191.9	132.5	87.4	68.7	-1.14535	-0.877869
MSTRG.29170	sema3fa	ENSDARG00000011163	6:42821801-42918238	+	sema3fa	protein_coding	extracellular space;neuropilin binding;negative chemotaxis;neural crest cell migration	23.3	22.5	13.5	10.3	-0.779842	-1.04424
MSTRG.31965	sema3gb	ENSDARG00000013607	8:23464107-23532740	+	sema3gb	protein_coding	neural crest cell migration;neural crest cell migration	56.2	36.9	29.5	24.6	-1.26174	-0.965175
MSTRG.26676	sema4c	ENSDARG00000079611	5:14029324-14148068	-	sema4c	protein_coding	membrane;integral component of membrane;membrane;integral component of membrane;extracellular space;negative chemotaxis	74.1	59.7	25.9	21.8	-1.50117	-1.34835
MSTRG.20357	sema5a	ENSDARG00000058821	24:16296770-16562517	+	sema5a	protein_coding	;membrane;integral component of membrane;axon extension;;membrane;integral component of membrane;extracellular space;neuropilin binding;negative chemotaxis;axon extension	28.5	22.2	6.1	5.5	-2.66629	-2.37622
MSTRG.33557	sema5ba	ENSDARG00000061471	9:37671440-37940147	-	sema5ba	protein_coding	membrane;integral component of membrane;membrane;integral component of membrane;extracellular space;neuropilin binding;negative chemotaxis	43.1	39	19.6	24.4	-2.09799	-1.45745
MSTRG.7878	sez6b	ENSDARG00000079414	15:24277582-24609415	+	sez6b	protein_coding	membrane;integral component of membrane;membrane;integral component of membrane	49.8	51.6	6.1	4.4	-3.07436	-3.52329
MSTRG.13293	sfpq	ENSDARG00000011564	19:40438808-40468271	+	sfpq	protein_coding	membrane;integral component of membrane;nucleic acid binding;RNA binding;brain development;ventricular system development;negative regulation of axon regeneration;membrane;integral component of membrane;nucleic acid binding;regulation of transcription, DNA-templated;nucleus;RNA binding;transcription regulatory region sequence-specific DNA binding;brain development;ventricular system development;n…	655	686.3	242.6	242	-1.10475	-1.04582
MSTRG.7167	sfxn1	ENSDARG00000019963	14:50090849-50122523	-	sfxn1	protein_coding	membrane;ion transport;ion transmembrane transport;integral component of membrane;mitochondrion;mitochondrial membrane;transmembrane transport;ion transmembrane transporter activity;membrane;ion transport;ion transmembrane transport;integral component of membrane;mitochondrion;mitochondrial membrane;transmembrane transport;ion transmembrane transporter activity	80.4	103.3	46.3	54.1	-0.809515	-0.928098
MSTRG.29885	sh3gl3a	ENSDARG00000013360	7:12593494-12656391	-	sh3gl3a	protein_coding	endocytosis;endocytosis;cytoplasm;endocytosis;cytoplasm;endocytosis;cytoplasm;endocytosis;cytoplasm	71.6	101.3	49.7	54.1	-0.51075	-0.675684
MSTRG.9078	shc1	ENSDARG00000075437	16:22866620-22947958	-	shc1	protein_coding	signal transduction;intracellular;intracellular signal transduction;angiogenesis;receptor tyrosine kinase binding;;;signal transduction;intracellular;intracellular signal transduction;plasma membrane;transmembrane receptor protein tyrosine kinase signaling pathway;receptor tyrosine kinase binding;angiogenesis	53.4	62.6	21.2	21	-1.41611	-1.60112
MSTRG.33521	shox	ENSDARG00000025891	9:34832052-34838510	+	shox	protein_coding	regulation of transcription, DNA-templated;DNA binding;nucleus;multicellular organism development;sequence-specific DNA binding;pectoral fin development;bone mineralization;ossification;regulation of transcription, DNA-templated;DNA binding;nucleus;sequence-specific DNA binding;pectoral fin development;bone mineralization;ossification	41.4	50.9	11.9	11.4	-1.76649	-2.09001
MSTRG.20110	si:ch211-188f17.1	ENSDARG00000100958	24:845453-890606	+	si:ch211-188f17.1	protein_coding	;	21.7	27.2	14.7	13.2	-0.610193	-0.96233
MSTRG.30156	si:ch211-200p22.4	ENSDARG00000029170	7:23485653-23577053	-	si:ch211-200p22.4	protein_coding	phospholipid binding;1-phosphatidylinositol binding;clathrin binding;clathrin coat assembly;clathrin-coated vesicle;;;;phospholipid binding;1-phosphatidylinositol binding;clathrin binding;clathrin coat assembly;clathrin-coated vesicle;	116.7	122.2	76.2	57.7	-0.736855	-1.11572
MSTRG.9508	si:ch211-208k15.1	ENSDARG00000088650	16:37212994-37461901	-	si:ch211-208k15.1	protein_coding	membrane;integral component of membrane;intracellular;SNAP receptor activity;intracellular protein transport;vesicle-mediated transport;membrane fusion;;membrane;integral component of membrane;intracellular;SNAP receptor activity;intracellular protein transport;vesicle-mediated transport;membrane fusion	42.9	41.2	5.3	10.3	-2.58929	-2.50005
MSTRG.22795	si:ch211-256m1.8	ENSDARG00000055172	3:25023530-25034641	+	si:ch211-256m1.8	protein_coding	ATP binding;catalytic activity;nucleotide binding;aminoacyl-tRNA ligase activity;tRNA aminoacylation for protein translation;hydrolase activity;transferase activity, transferring acyl groups;ATP binding;catalytic activity;nucleotide binding;aminoacyl-tRNA ligase activity;tRNA aminoacylation for protein translation;hydrolase activity;transferase activity, transferring acyl groups	15.4	29.6	5.9	7.9	-1.37327	-1.78572
MSTRG.26597	si:ch73-263f13.1	ENSDARG00000094172	5:12003277-12024779	-	si:ch73-263f13.1	protein_coding		29.2	33.3	15.4	17.4	-1.04235	-1.24112
MSTRG.11400	si:ch73-386h18.1	ENSDARG00000073944	18:5898776-5942078	+	si:ch73-386h18.1	protein_coding	nucleic acid binding;regulation of transcription, DNA-templated;DNA binding;metal ion binding;nucleus;zinc ion binding;sequence-specific DNA binding;nucleic acid binding;regulation of transcription, DNA-templated;DNA binding;metal ion binding;nucleus;zinc ion binding;sequence-specific DNA binding	106.8	179.9	79.7	105.5	-0.424934	-0.701463
MSTRG.5136	si:ch73-54n14.2	ENSDARG00000091900	13:10362445-10488177	-	si:ch73-54n14.2	protein_coding	;	30	52.3	19.7	20.3	-2.06475	-2.64268
MSTRG.9265	si:dkey-12j5.1	ENSDARG00000089480	16:28177766-28333704	-	si:dkey-12j5.1	protein_coding	;	68.7	88.1	24.8	27.1	-0.990807	-1.00565
MSTRG.30161	CR388231.1	ENSDARG00000076443	7:23696175-23725254	-	si:dkey-183c6.8	protein_coding	;;beta-N-acetylglucosaminidase activity;glycoprotein metabolic process	26.3	40.8	16	17.7	-0.779263	-0.996044
MSTRG.11578	si:dkey-238o13.4	ENSDARG00000078847	18:14703277-14709424	-	si:dkey-238o13.4	protein_coding		35.8	31.9	9.4	6.8	-1.95571	-2.17387
MSTRG.26879	si:dkey-27p18.5	ENSDARG00000068624	5:21961087-21998684	-	si:dkey-27p18.5	protein_coding	phospholipid binding;phospholipid binding	15	20.7	6.6	6.1	-1.19856	-1.70331
MSTRG.7458	si:dkey-35i13.1	ENSDARG00000097648	15:4641635-4644672	+	si:dkey-35i13.1	protein_coding	membrane;integral component of membrane	25.8	26.4	15.6	10.4	-0.722441	-1.22864
MSTRG.988	si:dkeyp-123h10.2	ENSDARG00000075043	1:50203984-50215255	-	si:dkeyp-123h10.2	protein_coding	;	16.8	22.4	7.4	9.2	-1.10121	-1.12969
MSTRG.17347	si:dkeyp-72g9.4	ENSDARG00000073704	21:32442482-32453797	-	si:dkeyp-72g9.4	protein_coding	;;;	120	158.2	62.9	82.3	-0.817811	-0.835987
MSTRG.17467	siah2l	ENSDARG00000044381	21:38611596-38670148	-	siah2l	protein_coding	nucleus;metal ion binding;multicellular organism development;zinc ion binding;ubiquitin-dependent protein catabolic process;protein ubiquitination;nucleus;metal ion binding;multicellular organism development;zinc ion binding;ubiquitin-dependent protein catabolic process;protein ubiquitination	51.6	59.1	23.2	24.4	-1.28376	-1.30546
MSTRG.4323	six3b	ENSDARG00000054879	12:25509325-25511981	+	six3b	protein_coding	regulation of transcription, DNA-templated;DNA binding;nucleus;regulation of transcription from RNA polymerase II promoter;brain development;eye development;RNA polymerase II transcription factor activity, sequence-specific DNA binding;optic nerve development;sensory epithelium regeneration;embryonic camera-type eye morphogenesis;optic nerve morphogenesis	316.1	338.5	194.4	182	-0.692962	-0.78896
MSTRG.30478	skor1a	ENSDARG00000069030	7:33684236-33690401	-	skor1a	protein_coding	transcription corepressor activity;negative regulation of nucleic acid-templated transcription;SMAD binding;negative regulation of BMP signaling pathway;negative regulation of transforming growth factor beta receptor signaling pathway;negative regulation of cell differentiation;neuron development	14	24.7	4.3	6.3	-1.66038	-1.90324
MSTRG.11732	skor1b	ENSDARG00000062448	18:19985519-19992953	+	skor1b	protein_coding	nucleus;transcription corepressor activity;negative regulation of nucleic acid-templated transcription;transcription, DNA-templated;regulation of transcription, DNA-templated;SMAD binding;negative regulation of BMP signaling pathway;negative regulation of transforming growth factor beta receptor signaling pathway;negative regulation of cell differentiation;neuron development;transcription corepre…	31.5	39.3	10.5	10.8	-1.61872	-1.80642
MSTRG.1714	slc12a2	ENSDARG00000104573	10:16347708-16385688	-	slc12a2	protein_coding	membrane;ion transport;integral component of membrane;transmembrane transport;transporter activity;cation:chloride symporter activity;inner ear morphogenesis;ear development;swim bladder inflation;chloride transmembrane transport;basolateral plasma membrane;ammonium transmembrane transporter activity;ammonium transmembrane transport;apical plasma membrane;membrane;ion transport;integral component…	109.1	81.7	60.6	44.5	-0.885949	-0.804094
MSTRG.5519	slc18a3a	ENSDARG00000006356	13:29291599-29294004	-	slc18a3a	protein_coding	transport;membrane;integral component of membrane;transmembrane transport;integral component of plasma membrane;ammonium transmembrane transport;drug transmembrane transporter activity;acetylcholine binding;drug transmembrane transport;drug transport;acetylcholine transmembrane transporter activity;neurotransmitter transport;organic cation transport;acetate ester transport;AP-1 adaptor complex;AP…	50.6	42.7	28	19.5	-0.855033	-1.05118
MSTRG.22017	slc1a2b	ENSDARG00000102453	25:36796114-36837197	+	slc1a2b	protein_coding	;transport;membrane;integral component of membrane;symporter activity;transmembrane transport;larval locomotory behavior;transport;membrane;integral component of membrane;symporter activity;transmembrane transport;larval locomotory behavior	89.4	78.2	43.7	36.7	-1.03419	-1.05507
MSTRG.5471	slc24a3	ENSDARG00000006760	13:26943451-27079551	+	slc24a3	protein_coding	ion transport;membrane;integral component of membrane;sodium ion transmembrane transport;transmembrane transport;integral component of plasma membrane;plasma membrane;calcium ion binding;calcium channel activity;calcium ion transmembrane transport;calcium, potassium:sodium antiporter activity;cellular calcium ion homeostasis;potassium ion binding;sodium ion binding	34.5	32.6	14.5	15.1	-1.24416	-0.939887
MSTRG.16006	slc30a2	ENSDARG00000021305	20:38693056-38714887	-	slc30a2	protein_coding	membrane;integral component of membrane;transmembrane transport;cation transmembrane transport;plasma membrane;cation transport;cation transmembrane transporter activity;zinc ion transmembrane transporter activity;zinc II ion transport;zinc II ion transmembrane transport;cytoplasmic vesicle;response to zinc ion;regulation of sequestering of zinc ion;membrane;integral component of membrane;transme…	33.4	39.9	11.7	8.6	-1.58829	-2.13813
MSTRG.2532	slc6a1b	ENSDARG00000039647	11:970512-997895	-	slc6a1b	protein_coding	membrane;transport;integral component of membrane;integral component of plasma membrane;neurotransmitter:sodium symporter activity;symporter activity;neurotransmitter transport;transmembrane transport;neuron projection;chemical synaptic transmission;gamma-aminobutyric acid:sodium symporter activity;gamma-aminobutyric acid transport;	95.8	80.2	30.8	26.1	-1.6176	-1.56479
MSTRG.29957	slc6a5	ENSDARG00000067964	7:16977309-16995846	+	slc6a5	protein_coding	transport;membrane;integral component of membrane;integral component of plasma membrane;neurotransmitter:sodium symporter activity;symporter activity;neurotransmitter transport;transmembrane transport;synaptic transmission, glycinergic;glycine import;glycine:sodium symporter activity	31.2	27.2	4.9	4.9	-2.68401	-2.41073
MSTRG.4491	slc9a3r1	ENSDARG00000000068	12:33383475-33436143	+	slc9a3r1a	protein_coding	membrane;intracellular;protein complex scaffold activity;endomembrane system;receptor clustering;otic vesicle development;ventricular system development;plasma membrane;sodium ion homeostasis;protein targeting to membrane;	32.9	35.9	23.5	17.6	-0.567935	-1.01735
MSTRG.6645	slit3	ENSDARG00000034268	14:24194573-24463887	-	slit3	protein_coding	calcium ion binding;extracellular region;negative regulation of axon extension;central nervous system projection neuron axonogenesis;	80.9	77.7	32.1	32.5	-1.42812	-1.17769
MSTRG.5491	smap1	ENSDARG00000031302	13:27879277-28133418	-	smap1	protein_coding	metal ion binding;GTPase activator activity;positive regulation of GTPase activity;metal ion binding;GTPase activator activity;positive regulation of GTPase activity	106.9	138.1	53.6	48.8	-0.985167	-1.40951
MSTRG.14404	smarcd3a	ENSDARG00000038786	2:32532628-32575577	-	smarcd3a	protein_coding	;;;	46.6	62.4	28.9	29.2	-0.625758	-0.773532
MSTRG.4332	sncgb	ENSDARG00000098380	12:25801639-25826708	-	sncgb	protein_coding	molecular_function;larval locomotory behavior;dopaminergic neuron differentiation	93.1	139.6	30.2	36.8	-1.61666	-1.81224
MSTRG.4208	snx29	ENSDARG00000077317	12:19286499-19537382	+	snx29	protein_coding	phosphatidylinositol binding	28.2	28.5	16.8	15.5	-0.927284	-1.08574
MSTRG.30625	SORCS2	ENSDARG00000077465	7:39487562-39786833	+	sorcs2	protein_coding	membrane;integral component of membrane	20.7	23	12.8	17	-1.2253	-1.02407
MSTRG.3413	sox13	ENSDARG00000030297	11:37501093-37564571	+	sox13	protein_coding	regulation of transcription, DNA-templated;nucleus;DNA binding;sequence-specific DNA binding;regulation of transcription, DNA-templated;nucleus;DNA binding;sequence-specific DNA binding	67.9	74.6	34.2	34.2	-1.03601	-1.08708
MSTRG.6204	SPOCK1	ENSDARG00000074644	14:1761759-1881384	-	spock1	protein_coding	signal transduction;calcium ion binding;proteinaceous extracellular matrix;signal transduction;calcium ion binding;proteinaceous extracellular matrix;signal transduction;calcium ion binding;proteinaceous extracellular matrix	74.4	75.4	16.2	14.5	-2.20835	-2.33972
MSTRG.5533	spock2	ENSDARG00000075393	13:29924721-30001389	+	spock2	protein_coding	;;signal transduction;calcium ion binding;proteinaceous extracellular matrix	63.8	46.4	27.6	18.1	-1.24137	-1.256
MSTRG.31381	sprb	ENSDARG00000058553	8:999715-1004893	+	sprb	protein_coding	oxidation-reduction process;tetrahydrobiopterin biosynthetic process;sepiapterin reductase activity	32.1	60.8	16	17.3	-0.997168	-1.68426
MSTRG.11546	srgap1a	ENSDARG00000007461	18:12898905-13088281	-	srgap1a	protein_coding	signal transduction;positive regulation of GTPase activity;GTPase activator activity;signal transduction;cytoplasm;positive regulation of GTPase activity;GTPase activator activity;negative regulation of cell migration;Rac GTPase binding	89.3	96.5	56.8	55.4	-1.00172	-0.973604
MSTRG.24286	srgap1b	ENSDARG00000045789	4:9278868-9334119	+	srgap1b	protein_coding	signal transduction;GTPase activator activity;positive regulation of GTPase activity;signal transduction;cytoplasm;positive regulation of GTPase activity;GTPase activator activity;negative regulation of cell migration;Rac GTPase binding	13.9	21.5	7.2	9.3	-0.869879	-1.18905
MSTRG.3035	srgap2	ENSDARG00000032161	11:21246118-21424608	-	srgap2	protein_coding	plasma membrane;membrane;cell junction;synapse;signal transduction;cytoplasm;GTPase activator activity;nucleus;cytoplasmic vesicle;lamellipodium;cell projection;postsynaptic membrane;nervous system development;cytosol;protein homodimerization activity;negative regulation of cell migration;Rac GTPase binding;positive regulation of GTPase activity;filopodium assembly;neuron projection morphogenesis…	83.7	105.3	71.4	72.3	-0.869473	-0.953493
MSTRG.20324	stau2	ENSDARG00000026801	24:12873167-13095638	+	stau2	protein_coding	;RNA binding	299.5	379.3	56.8	73.8	-2.50526	-2.39596
MSTRG.1596	strbp	ENSDARG00000021455	10:9879054-10058110	-	strbp	protein_coding	RNA binding;spermatogenesis;;;RNA binding;spermatogenesis	99.8	135.6	20.8	25.1	-2.48188	-2.57473
MSTRG.15993	STUM	ENSDARG00000041915	20:38419565-38456454	+	stum	protein_coding	membrane;integral component of membrane;membrane;integral component of membrane;membrane;integral component of membrane;membrane;integral component of membrane;membrane;integral component of membrane	32	21.4	7.2	8.4	-2.18175	-1.48297
MSTRG.28722	stx8	ENSDARG00000103173	6:23218143-23331259	+	stx8	protein_coding	membrane;integral component of membrane;intracellular protein transport;endomembrane system;SNARE binding;vesicle fusion;SNAP receptor activity;SNARE complex;vesicle docking;	44.4	47.5	17.7	21.6	-1.31135	-1.07561
MSTRG.2943	suclg2	ENSDARG00000044914	11:16603544-16840555	-	suclg2	protein_coding	nucleotide binding;metal ion binding;ATP binding;catalytic activity;metabolic process;mitochondrion;GTP binding;ligase activity;tricarboxylic acid cycle;magnesium ion binding;succinate-CoA ligase (ADP-forming) activity;succinate-CoA ligase (GDP-forming) activity;succinyl-CoA metabolic process	60.8	56.2	2.6	2.5	-4.5424	-4.50855
MSTRG.19192	sulf2b	ENSDARG00000013838	23:15447745-15574091	-	sulf2b	protein_coding	catalytic activity;metabolic process;calcium ion binding;Golgi apparatus;sulfuric ester hydrolase activity;endoplasmic reticulum;cell surface;catalytic activity;metabolic process;calcium ion binding;Golgi apparatus;sulfuric ester hydrolase activity;endoplasmic reticulum;cell surface;;catalytic activity;metabolic process;catalytic activity;metabolic process;calcium ion binding;Golgi apparatus;sulf…	76.4	52.2	31.7	21.6	-1.331	-1.30478
MSTRG.18974	syn2a	ENSDARG00000045945	23:4816374-4839861	-	syn2a	protein_coding	ATP binding;catalytic activity;neurotransmitter secretion;synaptic vesicle	96.8	122.2	45.9	47.8	-1.09294	-1.27272
MSTRG.30594	syt13	ENSDARG00000012306	7:38446425-38466359	+	syt13	protein_coding	plasma membrane;calcium ion binding;presynapse;synapse;calcium-dependent phospholipid binding;syntaxin binding;clathrin binding;vesicle fusion;regulation of calcium ion-dependent exocytosis;calcium ion-regulated exocytosis of neurotransmitter;membrane;integral component of membrane;plasma membrane;calcium ion binding;presynapse;synapse;calcium-dependent phospholipid binding;syntaxin binding;clath…	40.3	42.6	16	14.3	-1.28262	-1.30968
MSTRG.24659	syt1a	ENSDARG00000030614	4:21408781-21590902	+	syt1a	protein_coding	membrane;integral component of membrane;plasma membrane;calcium ion binding;calcium-dependent phospholipid binding;neurotransmitter secretion;synaptic vesicle;syntaxin binding;clathrin binding;vesicle fusion;regulation of calcium ion-dependent exocytosis;calcium ion-regulated exocytosis of neurotransmitter;synaptic vesicle endocytosis;synaptic vesicle membrane;membrane;integral component of membr…	169.5	157.1	42.3	40.2	-1.94224	-1.83825
MSTRG.19013	syt2a	ENSDARG00000025206	23:6298923-6379836	+	syt2a	protein_coding	;membrane;integral component of membrane;calcium-dependent phospholipid binding;neurotransmitter secretion;synaptic vesicle	57.2	63.6	21.9	20.7	-1.6264	-1.56578
MSTRG.26540	tal2	ENSDARG00000042041	5:8843646-8845563	+	tal2	protein_coding	protein dimerization activity;nucleus;RNA polymerase II transcription factor activity, sequence-specific DNA binding;RNA polymerase II regulatory region sequence-specific DNA binding;regulation of transcription from RNA polymerase II promoter;brain development;ventral spinal cord interneuron differentiation;protein dimerization activity;nucleus;RNA polymerase II transcription factor activity, seq…	24.3	36.5	19.5	15	-0.512187	-1.1545
MSTRG.20924	tbc1d24	ENSDARG00000069339	24:39237329-39263112	+	tbc1d24	protein_coding	cellular_component	35.9	47.5	22.9	27.5	-0.631316	-0.722623
MSTRG.9626	tbx20	ENSDARG00000005150	16:42605253-42619986	-	tbx20	protein_coding	transcription factor activity, sequence-specific DNA binding;regulation of transcription, DNA-templated;nucleus;DNA binding;multicellular organism development;heart development;transcription, DNA-templated;vasculogenesis;negative regulation of transcription, DNA-templated;heart looping;embryonic heart tube development;cardiac muscle cell proliferation;blood vessel development;cloaca development;e…	22.9	27.5	10.5	12.7	-1.02902	-1.17208
MSTRG.7985	tbx2b	ENSDARG00000006120	15:27431518-27438464	+	tbx2b	protein_coding	transcription factor activity, sequence-specific DNA binding;regulation of transcription, DNA-templated;nucleus;DNA binding;multicellular organism development;transcription, DNA-templated;cell adhesion;brain development;cell migration involved in gastrulation;pronephros development;heart looping;embryonic heart tube development;regulation of heart contraction;notochord development;camera-type eye…	46.6	52.6	24.8	25.8	-0.925187	-0.96087
MSTRG.4454	tcf7l2	ENSDARG00000004415	12:30864834-30988414	-	tcf7l2	protein_coding	nucleus;regulation of transcription from RNA polymerase II promoter;DNA binding;Wnt signaling pathway;beta-catenin binding;habenula development;canonical Wnt signaling pathway;intestinal epithelial structure maintenance;determination of left/right asymmetry in diencephalon;response to lithium ion;Wnt signaling pathway involved in digestive tract morphogenesis;nucleus;regulation of transcription f…	135.7	177.5	72.6	80.1	-1.02588	-1.25236
MSTRG.31095	tead1b	ENSDARG00000059483	7:65532408-65693448	+	tead1b	protein_coding	transcription factor activity, sequence-specific DNA binding;regulation of transcription, DNA-templated;intracellular;hippo signaling	34.6	35.1	26.5	28.6	-0.756524	-0.924959
MSTRG.7576	tenm4	ENSDARG00000105088	15:10079804-10533156	-	tenm4	protein_coding	;membrane;integral component of membrane;signal transduction;catalytic activity;neuron development;self proteolysis;membrane;integral component of membrane;signal transduction;catalytic activity;neuron development;self proteolysis;;membrane;integral component of membrane;signal transduction;catalytic activity;neuron development;self proteolysis	92.6	78.7	58.7	57.9	-0.838416	-0.825003
MSTRG.16227	tfap2b	ENSDARG00000012667	20:48211715-48230662	-	tfap2b	protein_coding	transcription factor activity, sequence-specific DNA binding;regulation of transcription, DNA-templated;nucleus;cartilage development;transcription factor activity, sequence-specific DNA binding;regulation of transcription, DNA-templated;nucleus;cartilage development;transcription factor activity, sequence-specific DNA binding;regulation of transcription, DNA-templated;nucleus;cartilage developme…	34	47.7	8.3	10.5	-2.04815	-2.0743
MSTRG.24217	tfec	ENSDARG00000098745	4:5988658-6039484	+	tfec	protein_coding	hemopoiesis;protein dimerization activity;regulation of transcription, DNA-templated;definitive hemopoiesis;hematopoietic stem cell homeostasis;hematopoietic stem cell proliferation;hemopoiesis;protein dimerization activity;regulation of transcription, DNA-templated;definitive hemopoiesis;hematopoietic stem cell homeostasis;hematopoietic stem cell proliferation	14.1	22.2	5	5.7	-1.40728	-1.73822
MSTRG.23200	thraa	ENSDARG00000000151	3:34567770-34624097	-	thraa	protein_coding	transcription factor activity, sequence-specific DNA binding;regulation of transcription, DNA-templated;nucleus;DNA binding;metal ion binding;zinc ion binding;steroid hormone receptor activity;sequence-specific DNA binding;transcription, DNA-templated;steroid hormone mediated signaling pathway;intracellular receptor signaling pathway;thyroid hormone receptor activity;transcription factor activity…	44.3	61.4	33.8	33.6	-0.446487	-0.846395
MSTRG.12828	thrb	ENSDARG00000021163	19:18056106-18199625	-	thrb	protein_coding	transcription factor activity, sequence-specific DNA binding;regulation of transcription, DNA-templated;nucleus;DNA binding;metal ion binding;camera-type eye development;transcription factor activity, RNA polymerase II transcription factor binding;zinc ion binding;steroid hormone receptor activity;sequence-specific DNA binding;transcription, DNA-templated;steroid hormone mediated signaling pathwa…	36.8	47.5	7.9	10.7	-2.25333	-2.28311
MSTRG.15233	TIAM2 (1 of many)	ENSDARG00000098233	20:4530242-4610309	+	tiam2b	protein_coding	signal transduction;intracellular;intracellular signal transduction;signal transducer activity, downstream of receptor;guanyl-nucleotide exchange factor activity;Rho guanyl-nucleotide exchange factor activity;regulation of Rho protein signal transduction;regulation of molecular function	41	42.2	23.6	24.5	-0.811334	-1.01369
MSTRG.30407	tjp1a	ENSDARG00000077506	7:30662717-30812933	+	tjp1a	protein_coding	;pigmentation;protein binding;bicellular tight junction;pigmentation;protein binding;bicellular tight junction;pigmentation;protein binding;bicellular tight junction;pigmentation;protein binding;bicellular tight junction;pigmentation;protein binding;bicellular tight junction;pigmentation;protein binding;bicellular tight junction;pigmentation;protein binding;bicellular tight junction;pigmentation;…	112.2	166.4	102.7	131.8	-0.472251	-0.648114
MSTRG.30471	tle3b	ENSDARG00000069006	7:33375901-33413482	-	tle3b	protein_coding	;;;;	119	123.6	68.7	67.9	-0.770096	-0.946734
MSTRG.21836	tln2b	ENSDARG00000104934	25:32560633-32592852	+	tln2b	protein_coding	actin filament binding;actin binding;cell adhesion;structural constituent of cytoskeleton;cytoskeletal anchoring at plasma membrane;focal adhesion;ruffle	17.3	21.6	9.5	10.3	-0.889553	-0.982812
MSTRG.6303	tlx2	ENSDARG00000011273	14:5349845-5383529	-	tlx2	protein_coding	DNA binding;nucleus;inner ear development;regulation of transcription, DNA-templated;DNA binding;nucleus;sequence-specific DNA binding;inner ear development	31	45.8	16.2	21.1	-0.942022	-0.980761
MSTRG.20267	tmem108	ENSDARG00000090230	24:9603626-9732820	+	tmem108	protein_coding	membrane;integral component of membrane;	74.1	53.3	12.5	11.6	-2.54937	-2.08492
MSTRG.18396	tmem59l	ENSDARG00000003655	22:21103135-21125867	-	tmem59l	protein_coding	membrane;integral component of membrane;molecular_function;axon extension	209.7	167.8	107.6	83.9	-0.949978	-0.913422
MSTRG.27509	si:dkey-84j12.1	ENSDARG00000075126	5:43365463-43663973	+	TMEM8B	protein_coding	membrane;integral component of membrane;membrane;integral component of membrane;plasma membrane	61.8	60.3	23.9	25.9	-1.33658	-1.08616
MSTRG.11527	tmtc2b	ENSDARG00000035273	18:11747031-11940951	+	tmtc2b	protein_coding	membrane;integral component of membrane;membrane;integral component of membrane	30.2	28.8	8.4	8.2	-1.85726	-1.72054
MSTRG.14241	tnika	ENSDARG00000056218	2:26002478-26160855	+	tnika	protein_coding	protein kinase activity;ATP binding;protein phosphorylation;regulation of mitotic cell cycle;cytoplasm;regulation of apoptotic process;gastrulation;MAPK cascade;convergent extension involved in gastrulation;regulation of cell shape;neuron projection morphogenesis;stress-activated protein kinase signaling cascade;MAP kinase kinase kinase kinase activity;activation of MAPKKK activity;protein kinase…	56.8	74	33.4	33.2	-0.813644	-1.10467
MSTRG.17020	tnks	ENSDARG00000077650	21:19889405-20072213	+	tnksa	protein_coding	transferase activity;transferase activity, transferring glycosyl groups;NAD+ ADP-ribosyltransferase activity;Wnt signaling pathway;spindle assembly;positive regulation of telomere maintenance via telomerase;;transferase activity;transferase activity, transferring glycosyl groups;NAD+ ADP-ribosyltransferase activity;Wnt signaling pathway;spindle assembly;positive regulation of telomere maintenance…	158.1	186.3	101.9	113.7	-0.674841	-0.658782
MSTRG.23187	tnrc6c1	ENSDARG00000076847	3:34129247-34208461	-	tnrc6c1	protein_coding	nucleic acid binding;RNA binding;miRNA mediated inhibition of translation;nucleic acid binding;RNA binding;miRNA mediated inhibition of translation	54.6	72.4	40.9	41.2	-0.508674	-0.812634
MSTRG.33712	tns1b	ENSDARG00000020845	9:47738692-47957048	-	tns1b	protein_coding	;;;	47.2	57.8	41.3	34.9	-0.27147	-0.694259
MSTRG.14128	tox	ENSDARG00000032317	2:22324851-22447193	+	tox	protein_coding	DNA binding;nucleus;;	102.9	138.5	68	62.2	-1.01701	-1.42802
MSTRG.12474	TRAPPC9	ENSDARG00000099118	19:4208199-4411454	+	TRAPPC9	protein_coding	;	39.2	41.6	21.1	22.2	-0.959482	-0.868236
MSTRG.8732	triob	ENSDARG00000000370	16:8917585-9108908	-	triob	protein_coding	protein kinase activity;protein serine/threonine kinase activity;ATP binding;protein phosphorylation;guanyl-nucleotide exchange factor activity;Rho guanyl-nucleotide exchange factor activity;regulation of Rho protein signal transduction;regulation of molecular function;protein serine/threonine kinase activity;guanyl-nucleotide exchange factor activity;Rho guanyl-nucleotide exchange factor activit…	213.9	302.9	108.7	115.2	-0.92978	-1.30902
MSTRG.30888	trip4	ENSDARG00000098074	7:52984582-53129633	+	trip4	protein_coding	regulation of transcription, DNA-templated;nucleus;zinc ion binding;neuromuscular junction development;axonogenesis;thigmotaxis;myotome development	63.1	62.7	29.2	26.6	-1.12087	-1.14197
MSTRG.19825	TSHZ2	ENSDARG00000079201	23:38411439-38415699	+	tshz2	protein_coding	nucleic acid binding;DNA binding;multicellular organism development;nucleus;regulation of transcription from RNA polymerase II promoter;negative regulation of transcription from RNA polymerase II promoter;chromatin binding;embryonic cranial skeleton morphogenesis;regulation of gene expression;transcriptional repressor activity, RNA polymerase II core promoter proximal region sequence-specific bin…	76.3	93.1	26.4	30.2	-1.53687	-1.54093
MSTRG.10478	ttc27	ENSDARG00000007918	17:22740290-22927281	+	ttc27	protein_coding	biological_process;cellular_component;molecular_function;	123.5	127.3	53.6	70.1	-1.37282	-1.15585
MSTRG.30321	TUB	ENSDARG00000062165	7:27705559-27769983	+	tub	protein_coding	;phosphatidylinositol binding;receptor localization to non-motile cilium;protein localization to photoreceptor outer segment;cilium;;	15.6	20.9	8.4	8.2	-1.03238	-1.19728
MSTRG.298	tusc3	ENSDARG00000078854	1:15441312-15527297	+	tusc3	protein_coding	membrane;integral component of membrane;magnesium ion transport;protein N-linked glycosylation via asparagine;oligosaccharyltransferase complex;dolichyl-diphosphooligosaccharide-protein glycotransferase activity;membrane;integral component of membrane;magnesium ion transport;membrane;integral component of membrane;magnesium ion transport;protein N-linked glycosylation via asparagine;oligosacchary…	160.7	117.9	14.8	8	-3.58899	-3.78619
MSTRG.24466	ube2h	ENSDARG00000000019	4:15012586-15061121	+	ube2h	protein_coding	nucleotide binding;ATP binding;cytoplasm;protein ubiquitination;ubiquitin protein ligase binding;ubiquitin protein ligase activity;ubiquitin-dependent protein catabolic process	93.5	123.7	59.3	63.1	-0.703627	-0.879389
MSTRG.16951	unc5da	ENSDARG00000092722	21:16177024-16303833	-	unc5da	protein_coding	membrane;integral component of membrane;signal transduction	24.5	44.2	14.8	10.3	-2.88152	-3.47156
MSTRG.23435	uncx	ENSDARG00000102976	3:42646541-42650067	-	uncx	protein_coding	regulation of transcription, DNA-templated;DNA binding;nucleus;sequence-specific DNA binding	64.4	65.9	28.3	30.3	-1.17111	-1.01581
MSTRG.12632	vamp1	ENSDARG00000031283	19:9541507-9554010	-	vamp1	protein_coding	membrane;integral component of membrane;vesicle-mediated transport;SNARE binding;exocytosis;vesicle fusion;SNAP receptor activity;SNARE complex;membrane;integral component of membrane;vesicle-mediated transport;SNARE binding;exocytosis;vesicle fusion;SNAP receptor activity;SNARE complex	25.8	35.1	8.5	10.4	-1.57456	-1.74113
MSTRG.16979	vav2	ENSDARG00000044718	21:17986253-18226545	-	vav2	protein_coding	intracellular;intracellular signal transduction;guanyl-nucleotide exchange factor activity;Rho guanyl-nucleotide exchange factor activity;regulation of Rho protein signal transduction;regulation of molecular function;;metal ion binding;intracellular;intracellular signal transduction;guanyl-nucleotide exchange factor activity;Rho guanyl-nucleotide exchange factor activity;regulation of Rho protein…	30.5	35.8	3.6	5.4	-2.91901	-2.50928
MSTRG.10450	vax1	ENSDARG00000021916	17:21412859-21422488	-	vax1	protein_coding	transcription factor activity, sequence-specific DNA binding;regulation of transcription, DNA-templated;DNA binding;nucleus;sequence-specific DNA binding;axon guidance;brain development;transcription factor activity, sequence-specific DNA binding;regulation of transcription, DNA-templated;DNA binding;nucleus;sequence-specific DNA binding;axon guidance;brain development	14.8	21	10.4	9.3	-0.553618	-1.08842
MSTRG.5919	vip	ENSDARG00000078247	13:46698120-46701742	-	vip	protein_coding	extracellular region;hormone activity;adenylate cyclase-modulating G-protein coupled receptor signaling pathway;phospholipase C-activating G-protein coupled receptor signaling pathway;mRNA stabilization;prolactin secretion;regulation of receptor activity	55	33.2	14.6	9	-1.91574	-1.80745
MSTRG.10157	vsnl1b	ENSDARG00000044053	17:6558345-6581308	-	vsnl1b	protein_coding	cellular_component;calcium ion binding	98.7	127	27.8	31.1	-1.75636	-1.9466
MSTRG.10693	vsx2	ENSDARG00000005574	17:31635677-31642707	-	vsx2	protein_coding	regulation of transcription, DNA-templated;DNA binding;nucleus;multicellular organism development;sequence-specific DNA binding	98.6	113.5	57.9	52.2	-0.722103	-0.997361
MSTRG.4456	vti1a	ENSDARG00000045065	12:31046662-31307634	-	vti1a	protein_coding	membrane;integral component of membrane;SNAP receptor activity;intracellular protein transport;vesicle-mediated transport;ER to Golgi vesicle-mediated transport;Golgi apparatus;transport;cytosol;endoplasmic reticulum membrane;intra-Golgi vesicle-mediated transport;SNARE binding;SNARE complex;retrograde transport, endosome to Golgi;ER to Golgi transport vesicle membrane;protein targeting to vacuol…	98.6	99.9	26.3	26.8	-3.10133	-3.07352
MSTRG.16402	wasf1	ENSDARG00000060349	20:53501325-53560720	-	wasf1	protein_coding	actin cytoskeleton organization;cytoskeleton;actin cytoskeleton organization;cytoskeleton	15.8	27.4	8	9.7	-0.998457	-1.29874
MSTRG.2874	wdr18	ENSDARG00000041113	11:13584498-13731792	+	wdr18	protein_coding	nucleus;multicellular organism development;Kupffer's vesicle development;determination of left/right symmetry;nucleolus;nucleoplasm;	131.5	131.1	58.3	58.8	-1.20349	-1.08349
MSTRG.21995	wwox	ENSDARG00000007614	25:36395842-36500147	-	wwox	protein_coding	;	21	24.5	12	10.5	-1.332	-1.53302
MSTRG.15491	xkr6b	ENSDARG00000043410	20:18901942-19015793	-	xkr6b	protein_coding	membrane;integral component of membrane	27.3	31.3	13.2	14.4	-1.03232	-1.01639
MSTRG.31721	xpr1a	ENSDARG00000062449	8:14206771-14338185	-	xpr1a	protein_coding	membrane;integral component of membrane;cytoplasm	117.8	88.6	52.4	37.5	-1.16611	-1.15219
MSTRG.18312	yjefn3	ENSDARG00000061692	22:18364293-18439676	+	yjefn3	protein_coding	sprouting angiogenesis;negative regulation of angiogenesis;membrane;regulation of cholesterol efflux;membrane raft distribution	42.5	39.9	9.1	10.1	-2.23066	-1.81164
MSTRG.412	zcchc7	ENSDARG00000055443	1:20917534-21021088	-	zcchc7	protein_coding	nucleic acid binding;zinc ion binding	59.2	60.8	38.3	50.6	-0.821898	-0.686562
MSTRG.28198	zeb2b	ENSDARG00000078416	6:1149464-1195487	-	zeb2b	protein_coding	nucleic acid binding;DNA binding;convergent extension involved in axis elongation;nucleus;dorsal/ventral pattern formation;neural crest cell migration;intrahepatic bile duct development;somitogenesis;neural crest formation;dorsal convergence;nucleic acid binding;DNA binding;convergent extension involved in axis elongation;nucleus;dorsal/ventral pattern formation;neural crest cell migration;intrah…	17	21.2	10.3	8.6	-0.834695	-1.29232
MSTRG.20499	zfhx4	ENSDARG00000075542	24:23097140-23175049	-	zfhx4	protein_coding	nucleic acid binding;regulation of transcription, DNA-templated;DNA binding;metal ion binding;nucleus;zinc ion binding;sequence-specific DNA binding;;nucleic acid binding;regulation of transcription, DNA-templated;DNA binding;metal ion binding;nucleus;zinc ion binding;sequence-specific DNA binding	91.7	166.4	66.8	91.3	-0.466532	-0.800169
MSTRG.21390	zgc:101566	ENSDARG00000086342	25:13936445-13990977	-	zgc:101566	protein_coding	biological_process;cellular_component;molecular_function	21.5	26.3	10.2	13.4	-1.07154	-0.892982
MSTRG.21307	zgc:110339	ENSDARG00000046030	25:10450422-10456879	+	zgc:110339	protein_coding	biological_process;cellular_component;molecular_function	365.7	493.2	164.7	171.1	-1.13011	-1.4078
MSTRG.1682	zgc:153395	ENSDARG00000063614	10:14589795-14599941	-	zgc:153395	protein_coding	nucleus;transcription corepressor activity;negative regulation of nucleic acid-templated transcription;cytoplasm;SMAD binding;negative regulation of transforming growth factor beta receptor signaling pathway;nucleus;transcription corepressor activity;negative regulation of nucleic acid-templated transcription;cytoplasm;SMAD binding;negative regulation of transforming growth factor beta receptor s…	19.7	29.1	7	7.9	-1.50787	-2.10739
MSTRG.13856	zgc:153615	ENSDARG00000038981	2:9831553-9848852	-	zgc:153615	protein_coding	biological_process;cellular_component;molecular_function;biological_process;cellular_component;molecular_function	65.6	93.7	25.4	30.7	-1.38302	-1.50582
MSTRG.20181	zic1	ENSDARG00000015567	24:4938793-4941978	-	zic1	protein_coding	nucleic acid binding;brain development;hindbrain development;embryonic retina morphogenesis in camera-type eye;fourth ventricle development;cell proliferation in hindbrain;forebrain morphogenesis	79.5	91.6	58.2	53	-0.453832	-0.704819
MSTRG.589	zic2b	ENSDARG00000037178	1:29027828-29056442	+	zic2b	protein_coding	nucleic acid binding;embryonic viscerocranium morphogenesis;neural crest cell development;hindbrain development;regulation of retinoic acid receptor signaling pathway;;	359.4	389.4	220.8	205.6	-0.708048	-0.815052
MSTRG.6838	zic3	ENSDARG00000071497	14:31671375-31676301	-	zic3	protein_coding	nucleic acid binding;determination of left/right symmetry;anterior/posterior pattern specification;anterior/posterior axis specification	67.5	74.1	43.5	43.4	-0.631144	-0.647668
MSTRG.6839	zic6	ENSDARG00000071496	14:31681958-31685785	+	zic6	protein_coding	nucleic acid binding;spinal cord development	19.6	26.8	9.7	7.9	-1.03482	-1.70018
MSTRG.22557	znf385c	ENSDARG00000058154	3:17594568-17713553	+	znf385c	protein_coding	nucleic acid binding;nucleus;metal ion binding;zinc ion binding;nucleic acid binding;nucleus;metal ion binding;zinc ion binding;RNA binding;p53 binding;intrinsic apoptotic signaling pathway by p53 class mediator	31.3	49.5	15.1	20.2	-1.06352	-1.27416
MSTRG.33008	znf804a	ENSDARG00000027079	9:11935567-12063241	-	znf804a	protein_coding	nucleic acid binding;metal ion binding	20.7	23.3	11.3	11.9	-0.859534	-0.869425
MSTRG.19544	ARHGEF25 (1 of many)	ENSDARG00000100606	23:27985254-28088628	+	ARHGEF25 (1 of many)	protein_coding	Rho guanyl-nucleotide exchange factor activity;regulation of Rho protein signal transduction;regulation of molecular function	26.7	30.7	8.7	12.2	-1.64981	-1.33052
MSTRG.32174	BCR (1 of many)	ENSDARG00000042329	8:30491494-30586642	+	BCR (1 of many)	protein_coding	signal transduction;protein serine/threonine kinase activity;protein phosphorylation;GTPase activator activity;positive regulation of GTPase activity;intracellular;intracellular signal transduction;guanyl-nucleotide exchange factor activity;Rho guanyl-nucleotide exchange factor activity;regulation of Rho protein signal transduction;regulation of molecular function;signal transduction;protein seri…	37.1	42.8	26	27.7	-0.627299	-0.660693
MSTRG.21648	BRSK2 (1 of many)	ENSDARG00000061421	25:24641806-24960887	-	BRSK2 (1 of many)	protein_coding	;protein kinase activity;ATP binding;protein phosphorylation;protein kinase activity;protein serine/threonine kinase activity;ATP binding;protein phosphorylation;cytoplasm;nucleus;intracellular signal transduction;centrosome	16.1	21.3	3.8	4.9	-2.11908	-1.91242
MSTRG.18415	C2CD4C (1 of many)	ENSDARG00000079876	22:22104182-22105709	-	C2CD4C (1 of many)	protein_coding	plasma membrane;calcium ion binding;calcium-dependent phospholipid binding	21.3	24.7	8.6	8.6	-1.28457	-1.55668
MSTRG.21561	CHST8	ENSDARG00000074560	25:20290915-20413315	-	CHST8	protein_coding	transferase activity;membrane;integral component of membrane;Golgi apparatus;sulfotransferase activity;carbohydrate metabolic process;carbohydrate biosynthetic process;Golgi membrane	28.6	20.6	2.4	2.7	-3.60199	-2.95145
MSTRG.17033	GADD45G (1 of many)	ENSDARG00000044676	21:20673941-20674948	-	GADD45G (1 of many)	protein_coding	nucleus;cytoplasm;regulation of cell cycle;response to stress;activation of MAPKKK activity	29.1	28.9	9.2	10.3	-1.38513	-1.61916
MSTRG.16187	LPIN1 (1 of many)	ENSDARG00000103380	20:46964096-47015164	+	LPIN1 (1 of many)	protein_coding	regulation of transcription from RNA polymerase II promoter;phosphatidate phosphatase activity;dephosphorylation;fatty acid catabolic process;triglyceride biosynthetic process;regulation of transcription from RNA polymerase II promoter;phosphatidate phosphatase activity;dephosphorylation;fatty acid catabolic process;triglyceride biosynthetic process	47.3	60.4	32.7	25.7	-0.616436	-0.849824
MSTRG.12244	LTBP4	ENSDARG00000099137	18:49007999-49083558	-	LTBP4	protein_coding	calcium ion binding;calcium ion binding;;calcium ion binding	21.4	25.2	12.7	7.1	-1.21202	-1.14262
MSTRG.26988	OSBP2 (1 of many)	ENSDARG00000022772	5:24067950-24208605	-	OSBP2 (1 of many)	protein_coding	transport;lipid transport;;;	24.4	27	8.7	13	-1.38733	-1.1188
MSTRG.8503	PDE2A	ENSDARG00000079064	15:47446046-47504873	-	PDE2A	protein_coding	metal ion binding;signal transduction;phosphoric diester hydrolase activity;hydrolase activity;3',5'-cyclic-nucleotide phosphodiesterase activity	35.7	67	23.8	30.9	-0.554188	-1.05876
MSTRG.29260	RAP1GAP (1 of many)	ENSDARG00000053272	6:47870638-47955070	-	RAP1GAP (1 of many)	protein_coding	GTPase activator activity;positive regulation of GTPase activity;regulation of small GTPase mediated signal transduction;GTPase activator activity;positive regulation of GTPase activity;regulation of small GTPase mediated signal transduction	25.2	25.8	5.9	3.1	-1.91472	-2.57795
MSTRG.16984	RIMBP2 (1 of many)	ENSDARG00000104101	21:18276516-18350245	+	RIMBP2 (1 of many)	protein_coding	;;;	44.4	57.5	24.6	34	-0.982245	-0.80081
MSTRG.31418	SLC25A1 (1 of many)	ENSDARG00000080000	8:1941788-1951426	-	SLC25A1 (1 of many)	protein_coding	transport;membrane;integral component of membrane;mitochondrial transport;mitochondrial inner membrane;citrate transmembrane transporter activity;mitochondrial citrate transport	40.5	54.4	13.6	17.5	-1.60931	-1.57289
MSTRG.6753	TENM2 (1 of many)	ENSDARG00000037122	14:28860295-29242172	+	TENM2 (1 of many)	protein_coding	integral component of membrane;signal transduction;neuron development;membrane;integral component of membrane;signal transduction;integral component of plasma membrane;protein homodimerization activity;cell adhesion molecule binding;heterophilic cell-cell adhesion via plasma membrane cell adhesion molecules;neuron projection;self proteolysis;protein heterodimerization activity;neuron development;…	24.3	20.9	4.5	5.8	-2.41	-1.98329
MSTRG.18915	TP53INP2	ENSDARG00000089986	23:2597815-2610837	+	TP53INP2	protein_coding	nucleus;autophagosome assembly;positive regulation of autophagy;positive regulation of transcription, DNA-templated;autophagosome;positive regulation of autophagy;positive regulation of transcription, DNA-templated	78.3	117.8	71.2	76.8	-0.169053	-0.671237

## Sheet: downregulated neurite-specific
Gene	gene_name	ref_gene_id	coord	strand	external_gene_name	gene_biotype	go_names	sib.cellular.TpM	sib.neurite.TpM	null.cellular.TpM	null.neurite.TpM	log2FC.cellular.nullvssib	log2FC.neurite.nullvssib	log.2FC neurite-cellular
MSTRG.3391	cacna2d3	ENSDARG00000078760	11:36426811-36503851	-	cacna2d3	protein_coding	;	15.7	20.4	8.3	8.9	-0.901517	-1.21985	-0.318337
MSTRG.4078	adam11	ENSDARG00000079204	12:13773328-13848649	-	adam11	protein_coding	membrane;integral component of membrane;proteolysis;metalloendopeptidase activity;metallopeptidase activity	21.5	20.5	12.6	9.3	-0.909453	-1.28544	-0.375984
MSTRG.26879	si:dkey-27p18.5	ENSDARG00000068624	5:21961087-21998684	-	si:dkey-27p18.5	protein_coding	phospholipid binding;phospholipid binding	15	20.7	6.6	6.1	-1.19856	-1.70331	-0.504752
MSTRG.10450	vax1	ENSDARG00000021916	17:21412859-21422488	-	vax1	protein_coding	transcription factor activity, sequence-specific DNA binding;regulation of transcription, DNA-templated;DNA binding;nucleus;sequence-specific DNA binding;axon guidance;brain development;transcription factor activity, sequence-specific DNA binding;regulation of transcription, DNA-templated;DNA binding;nucleus;sequence-specific DNA binding;axon guidance;brain development	14.8	21	10.4	9.3	-0.553618	-1.08842	-0.534801
MSTRG.30653	eng2a	ENSDARG00000026599	7:40708851-40713383	-	en2a	protein_coding	regulation of transcription, DNA-templated;nucleus;DNA binding;multicellular organism development;sequence-specific DNA binding;midbrain development;anterior/posterior pattern specification;midbrain-hindbrain boundary development;midbrain-hindbrain boundary morphogenesis;apoptotic process involved in morphogenesis;cell fate specification	15.5	21.1	8.5	7.4	-0.856815	-1.42828	-0.571463
MSTRG.28198	zeb2b	ENSDARG00000078416	6:1149464-1195487	-	zeb2b	protein_coding	nucleic acid binding;DNA binding;convergent extension involved in axis elongation;nucleus;dorsal/ventral pattern formation;neural crest cell migration;intrahepatic bile duct development;somitogenesis;neural crest formation;dorsal convergence;nucleic acid binding;DNA binding;convergent extension involved in axis elongation;nucleus;dorsal/ventral pattern formation;neural crest cell migration;intrah…	17	21.2	10.3	8.6	-0.834695	-1.29232	-0.457622
MSTRG.23924	drc3	ENSDARG00000041300	3:61890351-61902315	+	drc3	protein_coding	biological_process	17.8	21.4	10	7.5	-1.0109	-1.41467	-0.403772
MSTRG.24286	srgap1b	ENSDARG00000045789	4:9278868-9334119	+	srgap1b	protein_coding	signal transduction;GTPase activator activity;positive regulation of GTPase activity;signal transduction;cytoplasm;positive regulation of GTPase activity;GTPase activator activity;negative regulation of cell migration;Rac GTPase binding	13.9	21.5	7.2	9.3	-0.869879	-1.18905	-0.319173
MSTRG.10911	otx2	ENSDARG00000011235	17:44130950-44135773	-	otx2	protein_coding	transcription factor activity, sequence-specific DNA binding;regulation of transcription, DNA-templated;nucleus;DNA binding;multicellular organism development;sequence-specific DNA binding;midbrain development;cerebellum development;retinal pigment epithelium development;hindbrain development;midbrain-hindbrain boundary development;cellular response to alcohol;transcription factor activity, seque…	21.1	22	10	9.9	-1.03832	-1.26539	-0.22707
MSTRG.14965	pip5k1cb	ENSDARG00000100313	2:56384606-56511937	-	pip5k1cb	protein_coding	transferase activity;nucleotide binding;ATP binding;kinase activity;phosphorylation;phosphatidylinositol phosphate kinase activity;phosphatidylinositol metabolic process;phosphatidylinositol phosphorylation;transferase activity;nucleotide binding;ATP binding;kinase activity;phosphorylation;phosphatidylinositol phosphate kinase activity;phosphatidylinositol metabolic process;phosphatidylinositol p…	17.4	22	10.3	11.2	-0.992839	-1.27586	-0.283019
MSTRG.18267	inadl	ENSDARG00000024964	22:16542853-16732168	-	inadl	protein_coding	;;	21.6	22.1	13.3	11.6	-0.741776	-1.1311	-0.389324
MSTRG.28806	lpp	ENSDARG00000023578	6:28303552-28700109	+	lpp	protein_coding	metal ion binding;protein binding;convergent extension involved in gastrulation;dorsal convergence	20.1	22.2	0.9	0.6	-4.61496	-5.22869	-0.613737
MSTRG.24217	tfec	ENSDARG00000098745	4:5988658-6039484	+	tfec	protein_coding	hemopoiesis;protein dimerization activity;regulation of transcription, DNA-templated;definitive hemopoiesis;hematopoietic stem cell homeostasis;hematopoietic stem cell proliferation;hemopoiesis;protein dimerization activity;regulation of transcription, DNA-templated;definitive hemopoiesis;hematopoietic stem cell homeostasis;hematopoietic stem cell proliferation	14.1	22.2	5	5.7	-1.40728	-1.73822	-0.330936
MSTRG.23618	baiap2a	ENSDARG00000062799	3:51430300-51638074	+	baiap2a	protein_coding	actin filament bundle assembly;cytosol;actin cytoskeleton;plasma membrane organization;cytoskeletal adaptor activity;regulation of actin cytoskeleton organization;positive regulation of actin filament polymerization;insulin receptor signaling pathway;actin crosslink formation;positive regulation of actin cytoskeleton reorganization;plasma membrane organization;cytoskeletal adaptor activity;regula…	21.9	22.3	9.1	7.1	-1.34076	-1.70958	-0.368814
MSTRG.31420	CLTCL1	ENSDARG00000091618	8:1958653-2054392	-	cltcl1	protein_coding	membrane;intracellular protein transport;vesicle-mediated transport;structural molecule activity;clathrin-coated pit;clathrin coat of trans-Golgi network vesicle;clathrin coat of coated pit;cytoplasmic vesicle membrane;cytoplasmic vesicle;clathrin coat assembly;clathrin light chain binding;clathrin complex	19.3	22.4	13.1	11.3	-0.570999	-0.88447	-0.31347
MSTRG.29170	sema3fa	ENSDARG00000011163	6:42821801-42918238	+	sema3fa	protein_coding	extracellular space;neuropilin binding;negative chemotaxis;neural crest cell migration	23.3	22.5	13.5	10.3	-0.779842	-1.04424	-0.264397
MSTRG.4039	FO704786.1	ENSDARG00000101171	12:10640723-10667613	-	FO704786.1	protein_coding		14.9	22.6	7.3	8.4	-1.13694	-1.47181	-0.334871
MSTRG.11662	cpne2	ENSDARG00000007753	18:17674832-17714396	+	cpne2	protein_coding	;	20.5	22.7	8	6.3	-1.22556	-1.70723	-0.481674
MSTRG.18656	rnf123	ENSDARG00000031269	22:34372939-34594185	-	rnf123	protein_coding	;	10.4	22.8	11.4	10.3	-0.344469	-1.10032	-0.755852
MSTRG.23612	adgrl1a	ENSDARG00000089292	3:50687793-50834993	-	adgrl1a	protein_coding	membrane;integral component of membrane;G-protein coupled receptor activity;G-protein coupled receptor signaling pathway;membrane;integral component of membrane;signal transducer activity;G-protein coupled receptor activity;signal transduction;G-protein coupled receptor signaling pathway;transmembrane signaling receptor activity;cell surface receptor signaling pathway;carbohydrate binding	15.5	22.9	3.6	3.4	-2.15632	-2.50105	-0.344722
MSTRG.6427	frmpd3	ENSDARG00000074865	14:11456977-11661818	+	frmpd3	protein_coding	cytoskeleton;;;cytoskeleton	17.5	22.9	3.2	2.2	-3.28526	-3.73801	-0.452748
MSTRG.9855	MAN1C1	ENSDARG00000067912	16:52212434-52334068	+	MAN1C1	protein_coding	membrane;calcium ion binding;hydrolase activity;hydrolase activity, acting on glycosyl bonds;metabolic process;mannosyl-oligosaccharide 1,2-alpha-mannosidase activity;membrane;calcium ion binding;hydrolase activity;hydrolase activity, acting on glycosyl bonds;metabolic process;mannosyl-oligosaccharide 1,2-alpha-mannosidase activity	22.4	22.9	11.9	10.3	-0.929145	-1.20578	-0.276632
MSTRG.30371	isl2b	ENSDARG00000053499	7:29721739-29725744	+	isl2b	protein_coding	regulation of transcription, DNA-templated;DNA binding;metal ion binding;nucleus;multicellular organism development;sequence-specific DNA binding;exocrine pancreas development	12.5	23.3	7.4	9.5	-0.775248	-1.18309	-0.407839
MSTRG.27993	gsx1	ENSDARG00000035735	5:67231933-67233400	-	gsx1	protein_coding	regulation of transcription, DNA-templated;DNA binding;nucleus;sequence-specific DNA binding;regulation of transcription, DNA-templated;DNA binding;nucleus;sequence-specific DNA binding	22.5	23.4	8.3	5	-1.5484	-2.35038	-0.801979
MSTRG.19145	samd10b	ENSDARG00000094377	23:13368008-13576786	+	samd10b	protein_coding		14.4	23.4	2.8	1.8	-2.44714	-3.62795	-1.18081
MSTRG.21995	wwox	ENSDARG00000007614	25:36395842-36500147	-	wwox	protein_coding	;	21	24.5	12	10.5	-1.332	-1.53302	-0.20102
MSTRG.6710	klhl4	ENSDARG00000016531	14:26507283-26545304	+	klhl4	protein_coding	;;;	20.5	24.6	13.2	11.3	-0.506559	-1.17007	-0.663516
MSTRG.30478	skor1a	ENSDARG00000069030	7:33684236-33690401	-	skor1a	protein_coding	transcription corepressor activity;negative regulation of nucleic acid-templated transcription;SMAD binding;negative regulation of BMP signaling pathway;negative regulation of transforming growth factor beta receptor signaling pathway;negative regulation of cell differentiation;neuron development	14	24.7	4.3	6.3	-1.66038	-1.90324	-0.24286
MSTRG.18415	C2CD4C (1 of many)	ENSDARG00000079876	22:22104182-22105709	-	C2CD4C (1 of many)	protein_coding	plasma membrane;calcium ion binding;calcium-dependent phospholipid binding	21.3	24.7	8.6	8.6	-1.28457	-1.55668	-0.272111
MSTRG.8693	bbs9	ENSDARG00000079217	16:7016943-7202207	+	bbs9	protein_coding	eye development;gastrulation;pronephros development;cilium assembly;renal filtration;BBSome;retina layer formation;neural tube closure;membrane;eye development;gastrulation;pronephros development;cilium assembly;renal filtration;BBSome;retina layer formation;neural tube closure	20.3	25	14.1	12.6	-0.773501	-1.15741	-0.383914
MSTRG.6715	pcdh11	ENSDARG00000098652	14:26975638-26999424	-	pcdh11	protein_coding	membrane;integral component of membrane;calcium ion binding;cell adhesion;homophilic cell adhesion via plasma membrane adhesion molecules;plasma membrane;membrane;integral component of membrane;calcium ion binding;cell adhesion;homophilic cell adhesion via plasma membrane adhesion molecules;plasma membrane	28.3	25	13.8	10.3	-0.910121	-1.1598	-0.249678
MSTRG.21843	roraa	ENSDARG00000031768	25:33364220-33477785	+	roraa	protein_coding	transcription factor activity, sequence-specific DNA binding;regulation of transcription, DNA-templated;nucleus;DNA binding;metal ion binding;zinc ion binding;steroid hormone receptor activity;sequence-specific DNA binding;transcription, DNA-templated;steroid hormone mediated signaling pathway;nuclear receptor activity;intracellular receptor signaling pathway;positive regulation of gene expressio…	16.8	25.1	6.4	6.9	-1.4614	-1.94902	-0.487624
MSTRG.29260	RAP1GAP (1 of many)	ENSDARG00000053272	6:47870638-47955070	-	RAP1GAP (1 of many)	protein_coding	GTPase activator activity;positive regulation of GTPase activity;regulation of small GTPase mediated signal transduction;GTPase activator activity;positive regulation of GTPase activity;regulation of small GTPase mediated signal transduction	25.2	25.8	5.9	3.1	-1.91472	-2.57795	-0.663237
MSTRG.35322	CABZ01078593.1	ENSDARG00000103854	KN150637.1:439-12733	-	CABZ01078593.1	protein_coding	metal ion binding	16.2	26.1	11.1	7.1	-0.587031	-1.7748	-1.18777
MSTRG.7458	si:dkey-35i13.1	ENSDARG00000097648	15:4641635-4644672	+	si:dkey-35i13.1	protein_coding	membrane;integral component of membrane	25.8	26.4	15.6	10.4	-0.722441	-1.22864	-0.506195
MSTRG.6839	zic6	ENSDARG00000071496	14:31681958-31685785	+	zic6	protein_coding	nucleic acid binding;spinal cord development	19.6	26.8	9.7	7.9	-1.03482	-1.70018	-0.665365
MSTRG.20110	si:ch211-188f17.1	ENSDARG00000100958	24:845453-890606	+	si:ch211-188f17.1	protein_coding	;	21.7	27.2	14.7	13.2	-0.610193	-0.96233	-0.352137
MSTRG.23638	lmx1al	ENSDARG00000077915	3:52551684-52628761	+	lmx1al	protein_coding	regulation of transcription, DNA-templated;DNA binding;metal ion binding;nucleus;sequence-specific DNA binding;regulation of transcription, DNA-templated;DNA binding;metal ion binding;nucleus;sequence-specific DNA binding	19.7	27.4	2.2	2.7	-3.13185	-3.6104	-0.478552
MSTRG.16402	wasf1	ENSDARG00000060349	20:53501325-53560720	-	wasf1	protein_coding	actin cytoskeleton organization;cytoskeleton;actin cytoskeleton organization;cytoskeleton	15.8	27.4	8	9.7	-0.998457	-1.29874	-0.300281
MSTRG.3709	pfklb	ENSDARG00000099755	11:44869603-44895836	-	pfklb	protein_coding	transferase activity;nucleotide binding;ATP binding;metal ion binding;kinase activity;phosphorylation;cytoplasm;metabolic process;glycolytic process;6-phosphofructokinase activity;fructose 6-phosphate metabolic process;glycolytic process through fructose-6-phosphate;catalytic activity;glycolytic process;6-phosphofructokinase activity;fructose 6-phosphate metabolic process;glycolytic process throu…	29.2	27.9	16.7	11.2	-0.876122	-1.32875	-0.452633
MSTRG.31461	lhx2b	ENSDARG00000031222	8:3026371-3042643	+	lhx2b	protein_coding	regulation of transcription, DNA-templated;DNA binding;metal ion binding;camera-type eye development;nucleus;sequence-specific DNA binding;brain development;response to light stimulus;optokinetic behavior;axon guidance;retinal ganglion cell axon guidance;optic nerve development;forebrain development;thalamus development;regulation of gene expression;telencephalon development;optomotor response;me…	21.5	28	11.2	11	-0.921655	-1.26509	-0.343437
MSTRG.17033	GADD45G (1 of many)	ENSDARG00000044676	21:20673941-20674948	-	GADD45G (1 of many)	protein_coding	nucleus;cytoplasm;regulation of cell cycle;response to stress;activation of MAPKKK activity	29.1	28.9	9.2	10.3	-1.38513	-1.61916	-0.234032
MSTRG.20168	adarb2	ENSDARG00000071823	24:3505975-3751471	-	adarb2	protein_coding	RNA binding;RNA processing;adenosine deaminase activity;RNA binding;RNA processing;adenosine deaminase activity	15.4	29.1	4.1	6	-1.94554	-2.17834	-0.232796
MSTRG.1682	zgc:153395	ENSDARG00000063614	10:14589795-14599941	-	zgc:153395	protein_coding	nucleus;transcription corepressor activity;negative regulation of nucleic acid-templated transcription;cytoplasm;SMAD binding;negative regulation of transforming growth factor beta receptor signaling pathway;nucleus;transcription corepressor activity;negative regulation of nucleic acid-templated transcription;cytoplasm;SMAD binding;negative regulation of transforming growth factor beta receptor s…	19.7	29.1	7	7.9	-1.50787	-2.10739	-0.599518
MSTRG.4994	mcu	ENSDARG00000101175	13:4593614-4720303	-	mcu	protein_coding	membrane;integral component of membrane	31.9	29.4	14.2	9.8	-1.15806	-1.48532	-0.327258
MSTRG.21627	osbpl5	ENSDARG00000076002	25:23261376-23353414	+	osbpl5	protein_coding	transport;lipid transport	24.9	29.6	17.4	17.1	-0.509268	-0.738078	-0.22881
MSTRG.22795	si:ch211-256m1.8	ENSDARG00000055172	3:25023530-25034641	+	si:ch211-256m1.8	protein_coding	ATP binding;catalytic activity;nucleotide binding;aminoacyl-tRNA ligase activity;tRNA aminoacylation for protein translation;hydrolase activity;transferase activity, transferring acyl groups;ATP binding;catalytic activity;nucleotide binding;aminoacyl-tRNA ligase activity;tRNA aminoacylation for protein translation;hydrolase activity;transferase activity, transferring acyl groups	15.4	29.6	5.9	7.9	-1.37327	-1.78572	-0.412455
MSTRG.640	anos1a	ENSDARG00000012896	1:31210393-31246942	+	anos1a	protein_coding	extracellular region;axon guidance;posterior lateral line neuromast primordium migration;peptidase inhibitor activity;negative regulation of peptidase activity;dopaminergic neuron differentiation;olfactory bulb development;GABAergic neuron differentiation;fasciculation of sensory neuron axon	32.6	29.7	17	12.5	-0.935485	-1.20388	-0.268397
MSTRG.428	ldb2b	ENSDARG00000034896	1:22114328-22144079	-	ldb2b	protein_coding	nucleus;regulation of transcription from RNA polymerase II promoter;transcription factor activity, transcription factor binding;LIM domain binding;nucleus;regulation of transcription from RNA polymerase II promoter;transcription factor activity, transcription factor binding;LIM domain binding	25.4	30.3	10.8	8.8	-1.26941	-1.74277	-0.473366
MSTRG.10386	bcl11ba	ENSDARG00000062510	17:18098114-18159364	+	bcl11ba	protein_coding	;;;nucleic acid binding;sequence-specific DNA binding;transcription regulatory region DNA binding;signal transduction;nucleus;neurogenesis;transcriptional activator activity, RNA polymerase II core promoter proximal region sequence-specific binding;transcription from RNA polymerase II promoter;positive regulation of transcription from RNA polymerase II promoter	25.8	30.4	17.9	17.8	-0.625347	-0.967285	-0.341938
MSTRG.3161	efcc1	ENSDARG00000077826	11:26381517-26429011	-	efcc1	protein_coding	calcium ion binding	32	30.4	20.4	13.8	-0.663623	-1.08163	-0.418005
MSTRG.31726	lhx4	ENSDARG00000039458	8:14416228-14446894	-	lhx4	protein_coding	regulation of transcription, DNA-templated;DNA binding;metal ion binding;nucleus;sequence-specific DNA binding;ventral spinal cord interneuron specification	26.6	30.7	16.1	14	-0.721309	-1.07472	-0.353414
MSTRG.8035	rap1gap2a	ENSDARG00000061551	15:29309321-29381964	+	rap1gap2a	protein_coding	;GTPase activator activity;positive regulation of GTPase activity;regulation of small GTPase mediated signal transduction;GTPase activator activity;positive regulation of GTPase activity;regulation of small GTPase mediated signal transduction;GTPase activator activity;positive regulation of GTPase activity;regulation of small GTPase mediated signal transduction;GTPase activator activity;positive …	34.1	31.4	19.7	12.8	-0.939307	-1.41822	-0.478912
MSTRG.29878	eftud1	ENSDARG00000079672	7:11887994-12118245	-	eftud1	protein_coding	GTPase activity;GTP binding	28.4	31.8	17.1	11.2	-1.26273	-1.74431	-0.48158
MSTRG.11578	si:dkey-238o13.4	ENSDARG00000078847	18:14703277-14709424	-	si:dkey-238o13.4	protein_coding		35.8	31.9	9.4	6.8	-1.95571	-2.17387	-0.218159
MSTRG.31397	fbxl17	ENSDARG00000042072	8:1219041-1233189	+	fbxl17	protein_coding		28.3	32.3	17.5	12.3	-0.516195	-1.05151	-0.53532
MSTRG.18929	mafba	ENSDARG00000017121	23:3462556-3465717	-	mafba	protein_coding	transcription factor activity, sequence-specific DNA binding;regulation of transcription, DNA-templated;nucleus;DNA binding;transcription, DNA-templated;lymphangiogenesis;anterior/posterior pattern specification;pronephric glomerulus development;rhombomere boundary formation;embryonic pattern specification;rhombomere 5 development;rhombomere 6 development	22.6	32.5	10.3	10.4	-1.14508	-1.56076	-0.415683
MSTRG.5578	prdm8	ENSDARG00000025017	13:31162250-31165908	-	prdm8	protein_coding	nucleic acid binding;oligodendrocyte development;	44.1	33	16.1	12.9	-1.24231	-1.47464	-0.23233
MSTRG.12017	b3gat1a	ENSDARG00000040547	18:36123460-36154875	-	b3gat1a	protein_coding	transferase activity;membrane;metal ion binding;transferase activity, transferring glycosyl groups;Golgi apparatus;Golgi membrane;protein glycosylation;galactosylgalactosylxylosylprotein 3-beta-glucuronosyltransferase activity;carbohydrate metabolic process;chondroitin sulfate metabolic process;chondroitin sulfate proteoglycan biosynthetic process;transferase activity;membrane;metal ion binding;G…	23.8	33.3	11.5	11.3	-0.99512	-1.35341	-0.358293
MSTRG.31665	fnbp1a	ENSDARG00000036156	8:11537179-11602610	-	fnbp1a	protein_coding	endocytosis;endocytosis	23.2	33.3	15.9	16.6	-0.577484	-0.900639	-0.323155
MSTRG.447	lrba	ENSDARG00000031108	1:23230836-23659158	-	lrba	protein_coding	;;;	27	33.5	12.3	9.7	-1.67932	-1.94224	-0.262913
MSTRG.10258	kif26ba	ENSDARG00000013343	17:11353065-11562149	+	kif26ba	protein_coding	nucleotide binding;ATP binding;kinesin complex;microtubule binding;microtubule motor activity;motor activity;nucleotide binding;ATP binding;microtubule binding;microtubule motor activity;microtubule-based movement;motor activity	22.8	34.7	16.3	17.1	-0.829768	-1.41759	-0.58782
MSTRG.12989	si:ch211-239d6.4	ENSDARG00000100012	19:25571319-25572968	-	CR855860.1	lincRNA		19.7	34.9	7.3	6.9	-1.43823	-2.28979	-0.851557
MSTRG.7574	CABZ01072853.1	ENSDARG00000087018	15:9790329-9797678	+	CABZ01072853.1	protein_coding	metal ion binding;ATP binding;protein phosphorylation;intracellular;intracellular signal transduction;protein kinase C activity;protein kinase D signaling	27	35.1	5.3	4.3	-2.70712	-3.08096	-0.373838
MSTRG.31274	ADGRL3 (1 of many)	ENSDARG00000090624	7:72732962-72836974	+	ADGRL3	protein_coding	membrane;G-protein coupled receptor activity;G-protein coupled receptor signaling pathway;carbohydrate binding;;membrane;integral component of membrane;signal transducer activity;G-protein coupled receptor activity;signal transduction;G-protein coupled receptor signaling pathway;transmembrane signaling receptor activity;cell surface receptor signaling pathway;membrane;integral component of membra…	34.9	35.3	11.2	11	-1.50839	-1.81849	-0.310101
MSTRG.8531	irx2a	ENSDARG00000001785	16:539456-544003	-	irx2a	protein_coding	regulation of transcription, DNA-templated;nucleus;DNA binding;sequence-specific DNA binding;retina morphogenesis in camera-type eye;retina morphogenesis in camera-type eye;	26.2	35.8	10	7.9	-1.29876	-1.95571	-0.656951
MSTRG.2754	ect2	ENSDARG00000007278	11:10404945-10472696	-	ect2	protein_coding	nucleus;GTPase activator activity;positive regulation of GTPase activity;intracellular signal transduction;guanyl-nucleotide exchange factor activity;Rho guanyl-nucleotide exchange factor activity;regulation of Rho protein signal transduction;cytoplasm;regulation of molecular function;cytokinesis;cell morphogenesis;positive regulation of neuron differentiation;nucleus;GTPase activator activity;po…	28.4	35.9	25.9	19.8	-0.126314	-0.824836	-0.698522
MSTRG.4491	slc9a3r1	ENSDARG00000000068	12:33383475-33436143	+	slc9a3r1a	protein_coding	membrane;intracellular;protein complex scaffold activity;endomembrane system;receptor clustering;otic vesicle development;ventricular system development;plasma membrane;sodium ion homeostasis;protein targeting to membrane;	32.9	35.9	23.5	17.6	-0.567935	-1.01735	-0.449418
MSTRG.21560	kctd15a	ENSDARG00000045893	25:20260077-20283617	-	kctd15a	protein_coding	protein homooligomerization;negative regulation of canonical Wnt signaling pathway;pharyngeal system development;canonical Wnt signaling pathway involved in neural crest cell differentiation;regulation of RNA biosynthetic process;protein homooligomerization	27	36	17.2	17.2	-0.600222	-0.923173	-0.322951
MSTRG.21811	isl2a	ENSDARG00000003971	25:32338903-32345058	-	isl2a	protein_coding	regulation of transcription, DNA-templated;DNA binding;metal ion binding;nucleus;multicellular organism development;sequence-specific DNA binding;axonogenesis;axon extension;axon guidance;neuron fate specification;exocrine pancreas development	22.2	36.1	13.4	14.9	-0.715698	-1.17595	-0.460253
MSTRG.21663	cib2	ENSDARG00000102820	25:25571314-25641880	-	cib2	protein_coding	camera-type eye development;calcium ion binding;integrin-mediated signaling pathway;neuromast development;mechanosensory behavior	27.6	36.2	13.5	13.2	-1.03992	-1.36855	-0.328634
MSTRG.26540	tal2	ENSDARG00000042041	5:8843646-8845563	+	tal2	protein_coding	protein dimerization activity;nucleus;RNA polymerase II transcription factor activity, sequence-specific DNA binding;RNA polymerase II regulatory region sequence-specific DNA binding;regulation of transcription from RNA polymerase II promoter;brain development;ventral spinal cord interneuron differentiation;protein dimerization activity;nucleus;RNA polymerase II transcription factor activity, seq…	24.3	36.5	19.5	15	-0.512187	-1.1545	-0.642313
MSTRG.19225	nol4lb	ENSDARG00000037607	23:17294643-17419912	+	nol4lb	protein_coding	biological_process	24.2	36.7	5.3	4.7	-2.54059	-3.03421	-0.493613
MSTRG.15846	scml4	ENSDARG00000017266	20:32620620-32674022	+	scml4	protein_coding	definitive hemopoiesis;definitive hemopoiesis	27.3	37.3	19.4	21.4	-0.515241	-0.720118	-0.204876
MSTRG.10725	prox1a	ENSDARG00000055158	17:32870077-32913277	-	prox1a	protein_coding	regulation of transcription, DNA-templated;DNA binding;nucleus;positive regulation of transcription from RNA polymerase II promoter;negative regulation of transcription from RNA polymerase II promoter;lymphangiogenesis;myofibril assembly;forebrain neuron development;negative regulation of sequence-specific DNA binding transcription factor activity;neuromast deposition;neuromast hair cell differen…	36.5	37.4	23.9	19.7	-0.620627	-0.87558	-0.254953
MSTRG.22409	nfil3-2	ENSDARG00000043237	3:13933319-13935340	-	nfil3-2	protein_coding	transcription factor activity, sequence-specific DNA binding;regulation of transcription, DNA-templated;nucleus;negative regulation of transcription from RNA polymerase II promoter;transcriptional repressor activity, RNA polymerase II core promoter proximal region sequence-specific binding;circadian rhythm	21.3	37.6	19	19.2	-0.333861	-1.04234	-0.70848
MSTRG.10374	adck1	ENSDARG00000062561	17:17472359-17739384	-	adck1	protein_coding	cellular_component;cellular_component	25.3	37.7	11.6	12.4	-1.76193	-2.08881	-0.32688
MSTRG.5414	msx3	ENSDARG00000015674	13:24531788-24534218	+	msx3	protein_coding	regulation of transcription, DNA-templated;DNA binding;nucleus;sequence-specific DNA binding	29.7	37.9	14.5	12.8	-1.03931	-1.48672	-0.447407
MSTRG.21198	rbpms2a	ENSDARG00000045930	25:5995549-6022481	+	rbpms2a	protein_coding	nucleic acid binding;RNA binding;protein homodimerization activity;retinal ganglion cell axon guidance;dendrite morphogenesis;mRNA splicing, via spliceosome;U1 snRNP;U1 snRNA binding;snRNA stem-loop binding;regulation of retinal ganglion cell axon guidance	36.1	37.9	21.8	15.9	-0.740432	-1.13725	-0.396819
MSTRG.23361	llgl1	ENSDARG00000009693	3:39828496-39912909	-	llgl1	protein_coding	basolateral plasma membrane;posterior lateral line neuromast development;regulation of Notch signaling pathway;neural retina development;basolateral plasma membrane;posterior lateral line neuromast development;regulation of Notch signaling pathway;neural retina development;basolateral plasma membrane;posterior lateral line neuromast development;regulation of Notch signaling pathway;neural retina …	31	38.6	23	20.6	-0.534365	-0.861213	-0.326848
MSTRG.20630	bcl2a	ENSDARG00000094704	24:28058051-28150459	-	bcl2a	protein_coding	membrane;integral component of membrane;protein heterodimerization activity;negative regulation of apoptotic process;regulation of apoptotic process;protein homodimerization activity;apoptotic process;intrinsic apoptotic signaling pathway in response to DNA damage;negative regulation of cysteine-type endopeptidase activity involved in apoptotic process;extrinsic apoptotic signaling pathway in abs…	27.6	39.2	16.4	19.3	-0.754717	-0.974675	-0.219958
MSTRG.15898	prrx1b	ENSDARG00000042027	20:34608799-34618162	+	prrx1b	protein_coding	regulation of transcription, DNA-templated;DNA binding;nucleus;multicellular organism development;sequence-specific DNA binding;positive regulation of gene expression;cranial skeletal system development;regulation of transcription, DNA-templated;DNA binding;nucleus;sequence-specific DNA binding;positive regulation of gene expression;cranial skeletal system development	33.2	39.9	17.9	14.4	-1.08704	-1.29635	-0.209308
MSTRG.16006	slc30a2	ENSDARG00000021305	20:38693056-38714887	-	slc30a2	protein_coding	membrane;integral component of membrane;transmembrane transport;cation transmembrane transport;plasma membrane;cation transport;cation transmembrane transporter activity;zinc ion transmembrane transporter activity;zinc II ion transport;zinc II ion transmembrane transport;cytoplasmic vesicle;response to zinc ion;regulation of sequestering of zinc ion;membrane;integral component of membrane;transme…	33.4	39.9	11.7	8.6	-1.58829	-2.13813	-0.549836
MSTRG.17881	si:ch1073-365n21.1	ENSDARG00000094263	22:3365464-3368736	+	CU539058.1	processed_transcript		32.4	40.2	3.5	3	-3.17618	-3.86861	-0.692422
MSTRG.20139	LYRM4 (1 of many)	ENSDARG00000101110	24:2740749-2823050	+	LYRM4	protein_coding	;;	25	40.5	6.5	7.7	-1.97584	-2.33105	-0.355208
MSTRG.30161	CR388231.1	ENSDARG00000076443	7:23696175-23725254	-	si:dkey-183c6.8	protein_coding	;;beta-N-acetylglucosaminidase activity;glycoprotein metabolic process	26.3	40.8	16	17.7	-0.779263	-0.996044	-0.216781
MSTRG.27886	gpsm1a	ENSDARG00000092517	5:63522678-63531753	-	gpsm1a	protein_coding	regulation of catalytic activity;GTPase regulator activity;regulation of catalytic activity;GTPase regulator activity	30.9	41.8	24.2	22.7	-0.465407	-0.902886	-0.437479
MSTRG.15233	TIAM2 (1 of many)	ENSDARG00000098233	20:4530242-4610309	+	tiam2b	protein_coding	signal transduction;intracellular;intracellular signal transduction;signal transducer activity, downstream of receptor;guanyl-nucleotide exchange factor activity;Rho guanyl-nucleotide exchange factor activity;regulation of Rho protein signal transduction;regulation of molecular function	41	42.2	23.6	24.5	-0.811334	-1.01369	-0.202359
MSTRG.2296	pcp4a	ENSDARG00000053130	10:39026022-39068107	-	pcp4a	protein_coding	calmodulin binding	27.4	42.7	10.2	8.6	-1.40446	-2.23081	-0.826356
MSTRG.3523	pax7a	ENSDARG00000100398	11:40652295-40787221	+	pax7a	protein_coding	regulation of transcription, DNA-templated;DNA binding;nucleus;multicellular organism development;sequence-specific DNA binding;transcription, DNA-templated;regulation of xanthophore differentiation;developmental pigmentation;wound healing;regulation of transcription, DNA-templated;DNA binding;nucleus;multicellular organism development;sequence-specific DNA binding;transcription, DNA-templated;re…	31.7	42.8	25	29.6	-0.56935	-0.80355	-0.2342
MSTRG.3086	pnp4a	ENSDARG00000057575	11:24052514-24060085	+	pnp4a	protein_coding	transferase activity;transferase activity, transferring glycosyl groups;catalytic activity;nucleobase-containing compound metabolic process;nucleoside metabolic process;transferase activity, transferring pentosyl groups;purine-nucleoside phosphorylase activity	25.6	43	12.7	12.9	-1.16428	-1.61972	-0.455443
MSTRG.525	bnc2	ENSDARG00000069989	1:26330354-26515375	+	bnc2	protein_coding	nucleic acid binding;nucleus;developmental pigmentation;nucleic acid binding;nucleus;developmental pigmentation;nucleus;developmental pigmentation	29.9	43.2	11.4	15.4	-1.9384	-2.25684	-0.318433
MSTRG.28014	DLG4	ENSDARG00000041926	5:67772346-67867301	-	dlg4a	protein_coding	membrane;integral component of membrane	29.6	43.4	8.2	11.3	-1.77275	-2.10096	-0.328216
MSTRG.17922	rx1	ENSDARG00000071684	22:4614881-4622426	-	rx1	protein_coding	transcription factor activity, sequence-specific DNA binding;regulation of transcription, DNA-templated;DNA binding;nucleus;multicellular organism development;sequence-specific DNA binding;visual perception;transcription from RNA polymerase II promoter;camera-type eye development;	39.9	43.7	23.6	21.5	-0.844368	-1.05086	-0.206494
MSTRG.16951	unc5da	ENSDARG00000092722	21:16177024-16303833	-	unc5da	protein_coding	membrane;integral component of membrane;signal transduction	24.5	44.2	14.8	10.3	-2.88152	-3.47156	-0.59004
MSTRG.7984	si:ch211-229g11.6	ENSDARG00000097072	15:27423949-27431192	-	AL954322.2	lincRNA	;	30.4	44.4	12.9	11.5	-1.28231	-1.7629	-0.48059
MSTRG.33108	kctd4	ENSDARG00000068691	9:18868324-18869885	-	kctd4	protein_coding	protein homooligomerization	29	44.5	23	22.3	-0.338885	-0.895158	-0.556274
MSTRG.22233	rbfox3l	ENSDARG00000074310	3:8459312-8766102	-	rbfox3b	protein_coding	nucleic acid binding;RNA binding;nucleus;regulation of RNA splicing;nucleic acid binding;RNA binding;nucleus;;membrane;integral component of membrane;nucleic acid binding;cytoplasm;RNA binding;nucleus;nervous system development;regulation of RNA splicing;mRNA binding;regulation of alternative mRNA splicing, via spliceosome	27.5	44.6	4.4	4.8	-2.74177	-3.64129	-0.899524
MSTRG.33099	enox1	ENSDARG00000060243	9:18312258-18561215	-	enox1	protein_coding	nucleic acid binding;RNA binding;vasculature development;;nucleic acid binding;RNA binding;vasculature development	35.2	44.7	12.8	12.5	-1.39944	-1.7937	-0.394256
MSTRG.19274	arhgap4b	ENSDARG00000015003	23:18688895-18761152	-	arhgap4b	protein_coding	signal transduction;cytoplasm;positive regulation of GTPase activity;GTPase activator activity;negative regulation of cell migration;Rac GTPase binding;signal transduction;positive regulation of GTPase activity;GTPase activator activity	34.5	45.1	20.7	21.4	-0.78671	-1.04698	-0.260275
MSTRG.12901	npvf	ENSDARG00000036227	19:20392667-20395809	+	npvf	protein_coding	neuropeptide signaling pathway;negative regulation of luteinizing hormone secretion	100.9	45.1	27.7	9.5	-1.85077	-2.17564	-0.324876
MSTRG.19553	neurod4	ENSDARG00000003469	23:28417447-28420498	-	neurod4	protein_coding	protein dimerization activity;regulation of transcription, DNA-templated;DNA binding;nucleus;multicellular organism development;transcription, DNA-templated;nervous system development;neuron development;cell differentiation;positive regulation of neurogenesis;olfactory placode development;neural plate morphogenesis	50.2	46.4	23.1	16.1	-1.10257	-1.4919	-0.389332
MSTRG.32241	lmx1bb	ENSDARG00000068365	8:33251443-33372681	-	lmx1bb	protein_coding	regulation of transcription, DNA-templated;DNA binding;metal ion binding;retina development in camera-type eye;nucleus;sequence-specific DNA binding;inner ear morphogenesis;glomerular visceral epithelial cell development;closure of optic fissure;semicircular canal morphogenesis;optic cup morphogenesis involved in camera-type eye development;fourth ventricle development;midbrain-hindbrain boundary…	38.5	46.6	13.6	12.7	-1.49916	-1.78662	-0.287459
MSTRG.13166	pag1	ENSDARG00000055875	19:32463776-32562765	-	pag1	protein_coding	membrane;integral component of membrane;intracellular;intracellular signal transduction;plasma membrane;membrane raft;negative regulation of T cell activation;	68.6	47.6	23.5	14	-1.57663	-1.86361	-0.286976
MSTRG.30323	lmo1	ENSDARG00000034504	7:27838174-27877118	-	lmo1	protein_coding	metal ion binding;nucleus;biological_process;molecular_function;metal ion binding	34.4	47.8	13.8	14.3	-1.35158	-1.74081	-0.389233
MSTRG.28269	pbx1b	ENSDARG00000101131	6:2170329-2294610	-	pbx1b	protein_coding	transcription factor activity, sequence-specific DNA binding;regulation of transcription, DNA-templated;nucleus;DNA binding;sequence-specific DNA binding	34.3	47.8	18.1	21.5	-0.976414	-1.17877	-0.202358
MSTRG.4549	baiap2b	ENSDARG00000103333	12:35911987-35998262	+	baiap2b	protein_coding	plasma membrane organization;cytoskeletal adaptor activity;regulation of actin cytoskeleton organization;plasma membrane organization;cytoskeletal adaptor activity;regulation of actin cytoskeleton organization;plasma membrane organization;cytoskeletal adaptor activity;regulation of actin cytoskeleton organization;plasma membrane organization;cytoskeletal adaptor activity;regulation of actin cytos…	33.9	49	22	18.7	-0.740041	-1.21036	-0.470324
MSTRG.28323	pou4f1	ENSDARG00000005559	6:4379877-4382908	+	pou4f1	protein_coding	transcription factor activity, sequence-specific DNA binding;regulation of transcription, DNA-templated;DNA binding;nucleus;sequence-specific DNA binding;transcription, DNA-templated	24.3	49.2	13.3	20.3	-0.889275	-1.12486	-0.235588
MSTRG.17215	pcxa	ENSDARG00000098766	21:26696834-26929364	+	pcxa	protein_coding	;nucleotide binding;ATP binding;metal ion binding;catalytic activity;ligase activity;habituation;biotin carboxylase activity;pyruvate carboxylase activity;biotin binding;pyruvate metabolic process;gluconeogenesis;nucleotide binding;ATP binding;metal ion binding;catalytic activity;ligase activity;habituation;biotin carboxylase activity;pyruvate carboxylase activity;biotin binding;pyruvate metaboli…	52.4	49.4	23.3	15.7	-1.9624	-2.29074	-0.328338
MSTRG.22557	znf385c	ENSDARG00000058154	3:17594568-17713553	+	znf385c	protein_coding	nucleic acid binding;nucleus;metal ion binding;zinc ion binding;nucleic acid binding;nucleus;metal ion binding;zinc ion binding;RNA binding;p53 binding;intrinsic apoptotic signaling pathway by p53 class mediator	31.3	49.5	15.1	20.2	-1.06352	-1.27416	-0.210646
MSTRG.20726	si:ch211-287i21.1	ENSDARG00000089193	24:32956281-33106474	-	CR384099.1	lincRNA		36.3	49.7	7.7	7.7	-2.22982	-2.51083	-0.281015
MSTRG.33521	shox	ENSDARG00000025891	9:34832052-34838510	+	shox	protein_coding	regulation of transcription, DNA-templated;DNA binding;nucleus;multicellular organism development;sequence-specific DNA binding;pectoral fin development;bone mineralization;ossification;regulation of transcription, DNA-templated;DNA binding;nucleus;sequence-specific DNA binding;pectoral fin development;bone mineralization;ossification	41.4	50.9	11.9	11.4	-1.76649	-2.09001	-0.323521
MSTRG.7878	sez6b	ENSDARG00000079414	15:24277582-24609415	+	sez6b	protein_coding	membrane;integral component of membrane;membrane;integral component of membrane	49.8	51.6	6.1	4.4	-3.07436	-3.52329	-0.448932
MSTRG.1421	mn1a	ENSDARG00000076529	10:4095573-4116145	+	mn1a	protein_coding		43.4	52.1	30	25.7	-0.527037	-0.889775	-0.362738
MSTRG.20749	AGAP3	ENSDARG00000087822	24:34252773-34449300	-	agap3	protein_coding	GTPase activity;GTP binding;metal ion binding;GTPase activator activity;positive regulation of GTPase activity	37.2	52.3	18.1	25.1	-0.681057	-1.07087	-0.389816
MSTRG.5136	si:ch73-54n14.2	ENSDARG00000091900	13:10362445-10488177	-	si:ch73-54n14.2	protein_coding	;	30	52.3	19.7	20.3	-2.06475	-2.64268	-0.577928
MSTRG.26357	CIT	ENSDARG00000089856	5:2138899-2372606	-	cita	protein_coding	transferase activity;nucleotide binding;ATP binding;metal ion binding;protein kinase activity;protein serine/threonine kinase activity;protein phosphorylation;protein tyrosine kinase activity;kinase activity;phosphorylation;peptidyl-tyrosine phosphorylation;intracellular;intracellular signal transduction	43.7	52.4	29.7	28.1	-0.61264	-0.857049	-0.244409
MSTRG.28567	nck2b	ENSDARG00000043361	6:15018183-15116429	+	nck2b	protein_coding	positive regulation of signal transduction;SH3/SH2 adaptor activity	45.4	52.8	13.7	12.8	-1.71965	-1.98072	-0.26107
MSTRG.8190	mecom	ENSDARG00000060808	15:35521588-35545210	-	mecom	protein_coding	nucleic acid binding;regulation of transcription, DNA-templated;embryonic viscerocranium morphogenesis;embryonic cranial skeleton morphogenesis;pronephros development;embryonic neurocranium morphogenesis;pronephric proximal tubule development;multi-ciliated epithelial cell differentiation;pronephric distal tubule development;proximal/distal pattern formation involved in pronephric nephron develop…	50.9	53.8	29	24.4	-0.788917	-1.07039	-0.281475
MSTRG.21993	irx3b	ENSDARG00000031138	25:35901116-36105780	+	irx3b	protein_coding	regulation of transcription, DNA-templated;nucleus;DNA binding;sequence-specific DNA binding;pronephric nephron tubule epithelial cell differentiation;pronephric duct morphogenesis;regulation of transcription, DNA-templated;nucleus;DNA binding;sequence-specific DNA binding;pronephric nephron tubule epithelial cell differentiation;pronephric duct morphogenesis	56.1	54.4	37	26	-0.642599	-1.01158	-0.368982
MSTRG.14238	fndc3ba	ENSDARG00000078179	2:25660003-25887832	+	fndc3ba	protein_coding	;membrane;integral component of membrane;biological_process;molecular_function;membrane;integral component of membrane;biological_process;molecular_function	41.8	56.6	28.9	25.2	-1.28859	-1.50102	-0.212427
MSTRG.33712	tns1b	ENSDARG00000020845	9:47738692-47957048	-	tns1b	protein_coding	;;;	47.2	57.8	41.3	34.9	-0.27147	-0.694259	-0.422789
MSTRG.4004	ppp1r9bb	ENSDARG00000071709	12:9665329-9735645	+	ppp1r9bb	protein_coding	actin binding;modulation of chemical synaptic transmission;regulation of cell proliferation;protein phosphatase 1 binding	51.8	58.8	29.6	26.8	-0.803682	-1.03258	-0.228899
MSTRG.16346	CABZ01087448.1	ENSDARG00000100007	20:52542816-52564075	-	CABZ01087448.1	protein_coding	signal transduction;cytoskeleton	33.4	58.9	23.8	30.8	-0.503041	-0.968554	-0.465513
MSTRG.17047	ank1b	ENSDARG00000074777	21:20990739-21053145	-	ank1b	protein_coding	signal transduction;;signal transduction;	47.4	59.8	35.7	28.9	-0.845194	-1.08616	-0.240969
MSTRG.16187	LPIN1 (1 of many)	ENSDARG00000103380	20:46964096-47015164	+	LPIN1 (1 of many)	protein_coding	regulation of transcription from RNA polymerase II promoter;phosphatidate phosphatase activity;dephosphorylation;fatty acid catabolic process;triglyceride biosynthetic process;regulation of transcription from RNA polymerase II promoter;phosphatidate phosphatase activity;dephosphorylation;fatty acid catabolic process;triglyceride biosynthetic process	47.3	60.4	32.7	25.7	-0.616436	-0.849824	-0.233387
MSTRG.31381	sprb	ENSDARG00000058553	8:999715-1004893	+	sprb	protein_coding	oxidation-reduction process;tetrahydrobiopterin biosynthetic process;sepiapterin reductase activity	32.1	60.8	16	17.3	-0.997168	-1.68426	-0.687094
MSTRG.23200	thraa	ENSDARG00000000151	3:34567770-34624097	-	thraa	protein_coding	transcription factor activity, sequence-specific DNA binding;regulation of transcription, DNA-templated;nucleus;DNA binding;metal ion binding;zinc ion binding;steroid hormone receptor activity;sequence-specific DNA binding;transcription, DNA-templated;steroid hormone mediated signaling pathway;intracellular receptor signaling pathway;thyroid hormone receptor activity;transcription factor activity…	44.3	61.4	33.8	33.6	-0.446487	-0.846395	-0.399908
MSTRG.20627	hs6st1b	ENSDARG00000071501	24:27704787-27800023	-	hs6st1b	protein_coding	transferase activity;membrane;integral component of membrane;sulfotransferase activity;heparan sulfate 6-O-sulfotransferase activity;heparan sulfate proteoglycan biosynthetic process, enzymatic modification	69.4	62.3	45.8	32.2	-0.598495	-0.878561	-0.280066
MSTRG.2420	DUSP26	ENSDARG00000103752	10:44560680-44566149	-	DUSP26	protein_coding	protein tyrosine phosphatase activity;protein dephosphorylation;peptidyl-tyrosine dephosphorylation;protein tyrosine/serine/threonine phosphatase activity;phosphatase activity;dephosphorylation	40.8	63.1	19.4	25.5	-0.782077	-1.05717	-0.275098
MSTRG.899	mcf2la	ENSDARG00000075859	1:45782072-45903826	+	mcf2la	protein_coding	intracellular;intracellular signal transduction;guanyl-nucleotide exchange factor activity;Rho guanyl-nucleotide exchange factor activity;regulation of Rho protein signal transduction;regulation of molecular function;;;intracellular;intracellular signal transduction;guanyl-nucleotide exchange factor activity;Rho guanyl-nucleotide exchange factor activity;regulation of Rho protein signal transduct…	52.8	66.3	38.5	38.5	-0.428587	-0.711069	-0.282482
MSTRG.8503	PDE2A	ENSDARG00000079064	15:47446046-47504873	-	PDE2A	protein_coding	metal ion binding;signal transduction;phosphoric diester hydrolase activity;hydrolase activity;3',5'-cyclic-nucleotide phosphodiesterase activity	35.7	67	23.8	30.9	-0.554188	-1.05876	-0.50457
MSTRG.27842	CU928117.1	ENSDARG00000059587	5:61711454-61883099	+	ABR	protein_coding	signal transduction;protein serine/threonine kinase activity;protein phosphorylation;GTPase activator activity;intracellular;intracellular signal transduction;guanyl-nucleotide exchange factor activity;Rho guanyl-nucleotide exchange factor activity;regulation of Rho protein signal transduction;positive regulation of GTPase activity;membrane	52.7	67.6	30.9	27.9	-0.748546	-1.14435	-0.395802
MSTRG.19606	camta1a	ENSDARG00000077428	23:30134833-30504802	-	camta1a	protein_coding	nucleus;DNA binding;sequence-specific DNA binding;nucleus;transcriptional activator activity, RNA polymerase II core promoter proximal region sequence-specific binding;transcription from RNA polymerase II promoter;positive regulation of transcription from RNA polymerase II promoter	52.2	69.2	24.9	26.3	-1.38764	-1.78328	-0.395635
MSTRG.30766	MTSS1L (1 of many)	ENSDARG00000087260	7:47769014-47801686	-	mtss1lb	protein_coding	actin binding;plasma membrane organization;ruffle assembly;actin binding;plasma membrane organization;ruffle assembly;actin binding;plasma membrane organization;ruffle assembly	48.9	69.4	30.7	34.3	-0.726972	-0.947424	-0.220452
MSTRG.17034	gadd45gb.1	ENSDARG00000016725	21:20678384-20679925	+	gadd45gb.1	protein_coding	nucleus;cytoplasm;molecular_function;regulation of cell cycle;response to stress;activation of MAPKKK activity	61.6	69.6	39.9	27.9	-0.62421	-1.27893	-0.654721
MSTRG.7766	auts2b	ENSDARG00000020946	15:20069034-20088473	-	auts2b	protein_coding	;;;	50.6	70.5	28.5	27.9	-0.907489	-1.25667	-0.349184
MSTRG.1985	auts2a	ENSDARG00000056427	10:27220977-27237406	-	auts2a	protein_coding	chordate embryonic development;embryonic viscerocranium morphogenesis;cell;neuron cellular homeostasis;forebrain neuron development;chordate embryonic development;embryonic viscerocranium morphogenesis;cell;neuron cellular homeostasis;forebrain neuron development	39.4	71	26.6	41.7	-0.546813	-0.793832	-0.247018
MSTRG.8532	irx1a	ENSDARG00000101831	16:737662-741819	+	irx1a	protein_coding	regulation of transcription, DNA-templated;nucleus;DNA binding;retina development in camera-type eye;sequence-specific DNA binding;inner ear morphogenesis;eye photoreceptor cell development;nervous system development;embryonic pectoral fin morphogenesis;retina morphogenesis in camera-type eye;central nervous system development;embryonic camera-type eye development;central nervous system neuron di…	67.2	71.6	24.4	17.5	-1.46852	-1.95459	-0.486071
MSTRG.10862	ralgapa2	ENSDARG00000005861	17:41486332-41809915	-	ralgapa2	protein_coding	nucleus;cytoplasm;GTPase activator activity;regulation of small GTPase mediated signal transduction;positive regulation of GTPase activity;activation of GTPase activity;;nucleus;GTPase activator activity;regulation of small GTPase mediated signal transduction;positive regulation of GTPase activity	51.7	72.1	18	19.3	-1.54518	-1.77434	-0.229158
MSTRG.23187	tnrc6c1	ENSDARG00000076847	3:34129247-34208461	-	tnrc6c1	protein_coding	nucleic acid binding;RNA binding;miRNA mediated inhibition of translation;nucleic acid binding;RNA binding;miRNA mediated inhibition of translation	54.6	72.4	40.9	41.2	-0.508674	-0.812634	-0.30396
MSTRG.29948	mpped2a	ENSDARG00000006889	7:16096912-16208066	+	mpped2a	protein_coding	cellular_component;hydrolase activity;cellular_component;hydrolase activity	44.9	72.9	27.3	26.2	-0.850671	-1.45407	-0.603396
MSTRG.14241	tnika	ENSDARG00000056218	2:26002478-26160855	+	tnika	protein_coding	protein kinase activity;ATP binding;protein phosphorylation;regulation of mitotic cell cycle;cytoplasm;regulation of apoptotic process;gastrulation;MAPK cascade;convergent extension involved in gastrulation;regulation of cell shape;neuron projection morphogenesis;stress-activated protein kinase signaling cascade;MAP kinase kinase kinase kinase activity;activation of MAPKKK activity;protein kinase…	56.8	74	33.4	33.2	-0.813644	-1.10467	-0.29103
MSTRG.16021	si:dkey-166k9.2	ENSDARG00000092980	20:39145235-39149820	+	BX569784.1	lincRNA		46.4	74.8	22.3	26.9	-1.05989	-1.37159	-0.311701
MSTRG.15767	klf11a	ENSDARG00000030844	20:29599186-29602984	-	klf11a	protein_coding	nucleic acid binding	68.3	75.9	47.3	37.4	-0.51807	-0.931187	-0.413117
MSTRG.13266	dlgap3	ENSDARG00000055459	19:37871490-37905397	+	dlgap3	protein_coding	signaling;synapse;protein domain specific binding;protein complex assembly;signaling	47.8	76.1	25.9	25.4	-1.23892	-1.50119	-0.262269
MSTRG.5370	khdrbs2	ENSDARG00000069469	13:23152088-23258682	+	khdrbs2	protein_coding	nucleic acid binding;RNA binding;nucleus;transcription, DNA-templated;regulation of transcription, DNA-templated;mRNA processing;nucleic acid binding;RNA binding	58.7	79.4	34.9	37.6	-0.703059	-0.991091	-0.288032
MSTRG.19782	acap3a	ENSDARG00000075990	23:36765033-36812314	-	acap3a	protein_coding	;metal ion binding;GTPase activator activity;positive regulation of GTPase activity	61.6	82.6	32.9	36.5	-0.703323	-0.948201	-0.244877
MSTRG.4569	map2k6	ENSDARG00000099184	12:36415069-36464305	+	map2k6	protein_coding	transferase activity;nucleotide binding;ATP binding;protein kinase activity;protein serine/threonine kinase activity;protein phosphorylation;regulation of mitotic cell cycle;cytoplasm;kinase activity;phosphorylation;cytoskeleton;nucleus;regulation of apoptotic process;transcription, DNA-templated;regulation of transcription, DNA-templated;signal transduction by protein phosphorylation;stress-acti…	80.6	86.3	60.9	49.2	-0.407528	-0.723185	-0.315658
MSTRG.10787	dnmt3ab	ENSDARG00000015566	17:36991995-37107374	-	dnmt3ab	protein_coding	transferase activity;methyltransferase activity;methylation;regulation of gene expression;DNA-methyltransferase activity;DNA methylation;transferase activity;methyltransferase activity;methylation;regulation of gene expression;DNA-methyltransferase activity;DNA methylation	64.8	87.7	47.1	45	-0.56563	-0.895448	-0.329818
MSTRG.20181	zic1	ENSDARG00000015567	24:4938793-4941978	-	zic1	protein_coding	nucleic acid binding;brain development;hindbrain development;embryonic retina morphogenesis in camera-type eye;fourth ventricle development;cell proliferation in hindbrain;forebrain morphogenesis	79.5	91.6	58.2	53	-0.453832	-0.704819	-0.250987
MSTRG.8790	pou2f2a	ENSDARG00000019658	16:11027350-11100338	+	pou2f2a	protein_coding	transcription factor activity, sequence-specific DNA binding;regulation of transcription, DNA-templated;nucleus;DNA binding;sequence-specific DNA binding;transcription, DNA-templated;transcription factor activity, sequence-specific DNA binding;regulation of transcription, DNA-templated;nucleus;DNA binding;sequence-specific DNA binding;transcription, DNA-templated;transcription factor activity, se…	58.5	92	22	27.6	-1.39308	-1.70225	-0.309169
MSTRG.18432	lhx9	ENSDARG00000056979	22:23228025-23238470	-	lhx9	protein_coding	regulation of transcription, DNA-templated;DNA binding;metal ion binding;nucleus;sequence-specific DNA binding;neuron fate specification;thalamus development;negative regulation of transcription, DNA-templated;transcription corepressor activity;motor neuron axon guidance;;DNA binding;metal ion binding;nucleus	80.8	93.4	30.2	27.8	-1.41224	-1.64286	-0.230624
MSTRG.30927	CBFA2T3	ENSDARG00000079012	7:55354018-55406429	-	cbfa2t3	protein_coding	transcription factor activity, sequence-specific DNA binding;regulation of transcription, DNA-templated;nucleus;transcription corepressor activity;negative regulation of transcription, DNA-templated	74.7	105.5	35.1	41.4	-1.07522	-1.28446	-0.209242
MSTRG.14486	gng7	ENSDARG00000038693	2:37007838-37061448	-	gng7	protein_coding	plasma membrane;membrane;signal transducer activity;signal transduction;G-protein coupled receptor signaling pathway;heterotrimeric G-protein complex;plasma membrane;membrane;signal transducer activity;signal transduction;G-protein coupled receptor signaling pathway;heterotrimeric G-protein complex	71.9	110.3	38.3	42.7	-0.916054	-1.26656	-0.350502
MSTRG.10693	vsx2	ENSDARG00000005574	17:31635677-31642707	-	vsx2	protein_coding	regulation of transcription, DNA-templated;DNA binding;nucleus;multicellular organism development;sequence-specific DNA binding	98.6	113.5	57.9	52.2	-0.722103	-0.997361	-0.275258
MSTRG.18915	TP53INP2	ENSDARG00000089986	23:2597815-2610837	+	TP53INP2	protein_coding	nucleus;autophagosome assembly;positive regulation of autophagy;positive regulation of transcription, DNA-templated;autophagosome;positive regulation of autophagy;positive regulation of transcription, DNA-templated	78.3	117.8	71.2	76.8	-0.169053	-0.671237	-0.502184
MSTRG.22410	nfil3-6	ENSDARG00000087188	3:13949850-13953705	-	nfil3-6	protein_coding	transcription factor activity, sequence-specific DNA binding;regulation of transcription, DNA-templated;nucleus;negative regulation of transcription from RNA polymerase II promoter;transcriptional repressor activity, RNA polymerase II core promoter proximal region sequence-specific binding;circadian regulation of gene expression	114.4	120	86.7	68.2	-0.351589	-0.65368	-0.302092
MSTRG.30156	si:ch211-200p22.4	ENSDARG00000029170	7:23485653-23577053	-	si:ch211-200p22.4	protein_coding	phospholipid binding;1-phosphatidylinositol binding;clathrin binding;clathrin coat assembly;clathrin-coated vesicle;;;;phospholipid binding;1-phosphatidylinositol binding;clathrin binding;clathrin coat assembly;clathrin-coated vesicle;	116.7	122.2	76.2	57.7	-0.736855	-1.11572	-0.378868
MSTRG.30249	arrb2b	ENSDARG00000011545	7:25649599-25732565	+	arrb2b	protein_coding	signal transduction;muscle organ development;regulation of receptor recycling;regulation of chemokine activity;regulation of smoothened signaling pathway;;	100.8	122.7	20.5	18.8	-2.32348	-2.66417	-0.340698
MSTRG.32243	pbx3b	ENSDARG00000013615	8:33920777-34077023	-	pbx3b	protein_coding	transcription factor activity, sequence-specific DNA binding;regulation of transcription, DNA-templated;nucleus;DNA binding;sequence-specific DNA binding;transcription factor activity, sequence-specific DNA binding;regulation of transcription, DNA-templated;nucleus;DNA binding;sequence-specific DNA binding;transcription factor activity, sequence-specific DNA binding;nucleus;DNA binding;regulation…	81.8	123.2	28	30.9	-1.60606	-1.83953	-0.233463
MSTRG.8409	fgf12b	ENSDARG00000062542	15:45395109-45492160	-	fgf12b	protein_coding	cellular_component;growth factor activity;fibroblast growth factor receptor signaling pathway;regulation of receptor activity;cellular_component;growth factor activity;fibroblast growth factor receptor signaling pathway;regulation of receptor activity	82.2	123.8	49.8	56.5	-0.428973	-0.701579	-0.272606
MSTRG.24389	lmo3	ENSDARG00000008720	4:12616987-12680444	+	lmo3	protein_coding	metal ion binding;metal ion binding;biological_process;cellular_component;molecular_function;metal ion binding;metal ion binding;metal ion binding	108.2	132.7	28.6	29	-1.96079	-2.22786	-0.267067
MSTRG.22898	abat	ENSDARG00000006031	3:27705225-27749387	-	abat	protein_coding	catalytic activity;pyridoxal phosphate binding;transaminase activity;4-aminobutyrate transaminase activity;gamma-aminobutyric acid metabolic process;	132	135.9	95.1	74.5	-0.435389	-0.803964	-0.368576
MSTRG.28301	gad1b	ENSDARG00000027419	6:3666931-3701293	+	gad1b	protein_coding	catalytic activity;pyridoxal phosphate binding;carboxy-lyase activity;carboxylic acid metabolic process;gamma-aminobutyric acid biosynthetic process;neurotransmitter biosynthetic process;;;catalytic activity;lyase activity;pyridoxal phosphate binding;carboxy-lyase activity;carboxylic acid metabolic process;gamma-aminobutyric acid biosynthetic process;neurotransmitter biosynthetic process;	95	137.7	63.1	59.5	-0.691886	-1.01538	-0.323497
MSTRG.5491	smap1	ENSDARG00000031302	13:27879277-28133418	-	smap1	protein_coding	metal ion binding;GTPase activator activity;positive regulation of GTPase activity;metal ion binding;GTPase activator activity;positive regulation of GTPase activity	106.9	138.1	53.6	48.8	-0.985167	-1.40951	-0.424339
MSTRG.14128	tox	ENSDARG00000032317	2:22324851-22447193	+	tox	protein_coding	DNA binding;nucleus;;	102.9	138.5	68	62.2	-1.01701	-1.42802	-0.411011
MSTRG.16942	lhx5	ENSDARG00000057936	21:15817151-15833064	-	lhx5	protein_coding	regulation of transcription, DNA-templated;DNA binding;metal ion binding;nucleus;multicellular organism development;sequence-specific DNA binding;transcription, DNA-templated;eye development;forebrain development	114.6	139.9	79.9	77.9	-0.514451	-0.740105	-0.225654
MSTRG.9415	pou3f1	ENSDARG00000009823	16:33639086-33641955	+	pou3f1	protein_coding	transcription factor activity, sequence-specific DNA binding;regulation of transcription, DNA-templated;nucleus;DNA binding;regulation of transcription from RNA polymerase II promoter;multicellular organism development;sequence-specific DNA binding;transcription, DNA-templated;nervous system development;cell differentiation;brain development	134.9	160.9	71.1	60.6	-0.903397	-1.3557	-0.452302
MSTRG.20499	zfhx4	ENSDARG00000075542	24:23097140-23175049	-	zfhx4	protein_coding	nucleic acid binding;regulation of transcription, DNA-templated;DNA binding;metal ion binding;nucleus;zinc ion binding;sequence-specific DNA binding;;nucleic acid binding;regulation of transcription, DNA-templated;DNA binding;metal ion binding;nucleus;zinc ion binding;sequence-specific DNA binding	91.7	166.4	66.8	91.3	-0.466532	-0.800169	-0.333637
MSTRG.4454	tcf7l2	ENSDARG00000004415	12:30864834-30988414	-	tcf7l2	protein_coding	nucleus;regulation of transcription from RNA polymerase II promoter;DNA binding;Wnt signaling pathway;beta-catenin binding;habenula development;canonical Wnt signaling pathway;intestinal epithelial structure maintenance;determination of left/right asymmetry in diencephalon;response to lithium ion;Wnt signaling pathway involved in digestive tract morphogenesis;nucleus;regulation of transcription f…	135.7	177.5	72.6	80.1	-1.02588	-1.25236	-0.22648
MSTRG.13181	hpca	ENSDARG00000018397	19:33036122-33123980	-	hpca	protein_coding	cellular_component;calcium ion binding;;;cellular_component;calcium ion binding	117.3	178	76.2	95.2	-0.603414	-0.804568	-0.201154
MSTRG.11400	si:ch73-386h18.1	ENSDARG00000073944	18:5898776-5942078	+	si:ch73-386h18.1	protein_coding	nucleic acid binding;regulation of transcription, DNA-templated;DNA binding;metal ion binding;nucleus;zinc ion binding;sequence-specific DNA binding;nucleic acid binding;regulation of transcription, DNA-templated;DNA binding;metal ion binding;nucleus;zinc ion binding;sequence-specific DNA binding	106.8	179.9	79.7	105.5	-0.424934	-0.701463	-0.276529
MSTRG.35217	ass1	ENSDARG00000103044	KN150552.1:11232-53083	+	ASS1	protein_coding	ATP binding;argininosuccinate synthase activity;arginine biosynthetic process;ATP binding;argininosuccinate synthase activity;arginine biosynthetic process	162.6	192	74.9	66	-1.09423	-1.37391	-0.279675
MSTRG.12526	pou2f2a	ENSDARG00000036816	19:6294649-6384068	-	pou2f2a	protein_coding	transcription factor activity, sequence-specific DNA binding;regulation of transcription, DNA-templated;nucleus;DNA binding;sequence-specific DNA binding;transcription, DNA-templated;;transcription factor activity, sequence-specific DNA binding;regulation of transcription, DNA-templated;nucleus;DNA binding;sequence-specific DNA binding;transcription, DNA-templated	157.3	202.4	65	69	-1.26701	-1.47174	-0.204728
MSTRG.20201	gad2	ENSDARG00000015537	24:6103818-6129604	-	gad2	protein_coding	cellular_component;catalytic activity;lyase activity;pyridoxal phosphate binding;carboxy-lyase activity;carboxylic acid metabolic process;gamma-aminobutyric acid biosynthetic process;neurotransmitter biosynthetic process;	139.7	227.6	90.8	113.1	-0.659744	-0.96632	-0.306576
MSTRG.10098	napba	ENSDARG00000013669	17:4137247-4160268	-	napba	protein_coding	intracellular;intracellular protein transport;intracellular protein transport;membrane fusion;syntaxin binding;SNARE complex;soluble NSF attachment protein activity;SNARE complex disassembly;vacuolar membrane;intracellular protein transport;membrane fusion;syntaxin binding;SNARE complex;soluble NSF attachment protein activity;SNARE complex disassembly;vacuolar membrane	165.2	241.1	107.3	136.1	-0.594291	-0.80362	-0.209329
MSTRG.7989	lhx1a	ENSDARG00000014018	15:27770533-27777637	-	lhx1a	protein_coding	regulation of transcription, DNA-templated;DNA binding;metal ion binding;nucleus;multicellular organism development;sequence-specific DNA binding;transcription factor activity, sequence-specific DNA binding;positive regulation of transcription, DNA-templated;gastrulation with mouth forming second;negative regulation of transcription, DNA-templated;retina layer formation;regulation of gene express…	205.4	246.9	104.9	104	-0.982209	-1.20208	-0.21987
MSTRG.33467	nhlh2	ENSDARG00000025495	9:33167556-33170914	+	nhlh2	protein_coding	protein dimerization activity;nucleus;RNA polymerase II transcription factor activity, sequence-specific DNA binding;RNA polymerase II regulatory region sequence-specific DNA binding;regulation of transcription from RNA polymerase II promoter	177.2	268.5	122.6	139.9	-0.517474	-0.87441	-0.356936
MSTRG.8732	triob	ENSDARG00000000370	16:8917585-9108908	-	triob	protein_coding	protein kinase activity;protein serine/threonine kinase activity;ATP binding;protein phosphorylation;guanyl-nucleotide exchange factor activity;Rho guanyl-nucleotide exchange factor activity;regulation of Rho protein signal transduction;regulation of molecular function;protein serine/threonine kinase activity;guanyl-nucleotide exchange factor activity;Rho guanyl-nucleotide exchange factor activit…	213.9	302.9	108.7	115.2	-0.92978	-1.30902	-0.379239
MSTRG.27312	nova1	ENSDARG00000020178	5:36010975-36026493	+	nova1	protein_coding	nucleic acid binding;RNA binding;mRNA splicing, via spliceosome;nucleic acid binding;RNA binding;mRNA splicing, via spliceosome	237.5	312.8	145.6	149.7	-0.69636	-0.953905	-0.257545
MSTRG.10602	calm1a	ENSDARG00000021811	17:26694720-26702616	-	calm1a	protein_coding	metal ion binding;calcium ion binding;	279.6	343.3	164.8	161.7	-0.727508	-0.942328	-0.21482
MSTRG.11811	gnao1a	ENSDARG00000016676	18:22804689-22987598	+	gnao1a	protein_coding	GTPase activity;GTP binding;nucleotide binding;signal transduction;signal transducer activity;G-protein coupled receptor signaling pathway;guanyl nucleotide binding;G-protein beta/gamma-subunit complex binding;adenylate cyclase-modulating G-protein coupled receptor signaling pathway;GTPase activity;GTP binding;nucleotide binding;signal transduction;signal transducer activity;G-protein coupled rec…	264	424.3	160.8	202.8	-0.705983	-1.01601	-0.310022
MSTRG.21307	zgc:110339	ENSDARG00000046030	25:10450422-10456879	+	zgc:110339	protein_coding	biological_process;cellular_component;molecular_function	365.7	493.2	164.7	171.1	-1.13011	-1.4078	-0.277692
MSTRG.8015	nova2	ENSDARG00000017673	15:28753016-28833399	+	nova2	protein_coding	nucleic acid binding;RNA binding;mRNA splicing, via spliceosome;nucleic acid binding;RNA binding;mRNA splicing, via spliceosome;;nucleic acid binding;RNA binding;mRNA splicing, via spliceosome	341.6	506	201	250.6	-0.849043	-1.06551	-0.216465
