# Supplementary material for: Prematurely terminated intron-retaining mRNAs invade axons in SFPQ null-driven neurodegeneration and are a hallmark of ALS
Source: Nat Commun. 2022 Nov 22;13:6994. doi: 10.1038/s41467-022-34331-4 (PMC9681851; doi:10.1038/s41467-022-34331-4)
Supplement: Supplementary file 6 — Supplementary Data 3 [file 41467_2022_34331_MOESM6_ESM.xlsx]

## Sheet: Upregulated in neurites
Gene	gene_name	ref_gene_id	coord	strand	external_gene_name	gene_biotype	go_names	sib.cellular.TpM	sib.neurites.TpM	null.cellular.TpM	null.neurites.TpM	log2FC.cellular.nullvssib	log2FC.neurites.nullvssib	log2FC.neurites-cellular
MSTRG.15570	kita	ENSDARG00000043317	20:22435838-22478728	-	kita	protein_coding	transferase activity;plasma membrane;membrane;integral component of membrane;nucleotide binding;ATP binding;metal ion binding;pigmentation;protein kinase activity;protein phosphorylation;protein tyrosine kinase activity;transmembrane receptor protein tyrosine kinase activity;signal transducer, downstream of receptor, with protein tyrosine kinase activity;kinase activity;transmembrane receptor pro…	26.4	21.2	44.3	34	0.721781	0.802061	0.0802801
MSTRG.26668	npffr1l2	ENSDARG00000062631	5:13665350-13738652	-	npffr1l2	protein_coding	membrane;integral component of membrane;signal transducer activity;G-protein coupled receptor activity;signal transduction;G-protein coupled receptor signaling pathway;neuropeptide signaling pathway;neuropeptide receptor activity;membrane;integral component of membrane;signal transducer activity;G-protein coupled receptor activity;signal transduction;G-protein coupled receptor signaling pathway;i…	25.2	21.3	33.3	34.8	1.22708	1.64002	0.412942
MSTRG.9847	si:ch73-52f24.4	ENSDARG00000100697	16:51328512-51349747	+	FQ323156.1	processed_transcript	;;	29.1	21.7	66	55.8	1.21972	1.31803	0.0983143
MSTRG.18147	npb	ENSDARG00000078828	22:11505449-11507972	+	npb	protein_coding	G-protein coupled receptor signaling pathway;G-protein coupled receptor binding	21.7	21.8	45.7	42	1.08522	1.07509	-0.0101329
MSTRG.32712	stac3	ENSDARG00000098883	9:308230-319880	+	stac3	protein_coding	metal ion binding;intracellular;intracellular signal transduction;protein binding;skeletal muscle tissue development;T-tubule organization;skeletal muscle contraction;regulation of release of sequestered calcium ion into cytosol by sarcoplasmic reticulum;intracellular;intracellular signal transduction	22.1	21.9	46.9	46.4	0.942057	1.12283	0.180772
MSTRG.12495	MREG	ENSDARG00000011076	19:5073834-5082746	+		protein_coding	plasma membrane;membrane;molecular_function;melanosome transport;melanosome;apical plasma membrane;melanosome transport;melanosome;plasma membrane;membrane;molecular_function;melanosome transport;melanosome;apical plasma membrane	14.5	21.9	30.8	42.1	1.0717	1.06572	-0.00598062
MSTRG.20923	mss51	ENSDARG00000075463	24:39213356-39221625	+	mss51	protein_coding	;	27.9	22.1	41.6	37.9	0.769197	0.8847	0.115504
MSTRG.27029	ankrd34bb	ENSDARG00000061641	5:25555926-25559768	+	ankrd34bb	protein_coding		16.9	22.1	38.5	48.8	1.26054	1.32172	0.0611764
MSTRG.28755	znf644b	ENSDARG00000102025	6:24561927-24598331	+	znf644b	protein_coding	nucleic acid binding;cell;camera-type eye photoreceptor cell differentiation;regulation of gene silencing;neuron cellular homeostasis	18.9	22.2	26.3	36.4	0.485799	0.793866	0.308067
MSTRG.33360	MRAS (1 of many)	ENSDARG00000075285	9:29229679-29247769	+	MRAS	protein_coding	;membrane;GTPase activity;GTP binding;nucleotide binding;signal transduction;	20.5	22.3	30.3	32.4	0.708107	0.933077	0.224971
MSTRG.13443	klhl43	ENSDARG00000053803	19:44195272-44223752	-	klhl43	protein_coding	;ubiquitin-protein transferase activity;Cul3-RING ubiquitin ligase complex;protein ubiquitination involved in ubiquitin-dependent protein catabolic process	20.3	22.4	55.6	43.4	1.47388	1.02467	-0.449212
MSTRG.9118	si:ch211-79k12.3	ENSDARG00000097689	16:24601060-24602060	+	CT867948.1	processed_transcript		20.8	22.7	45	68.4	1.38312	1.90792	0.524807
MSTRG.12763	oprd1a	ENSDARG00000041660	19:15016636-15047394	+	oprd1a	protein_coding	membrane;integral component of membrane;signal transducer activity;G-protein coupled receptor activity;signal transduction;G-protein coupled receptor signaling pathway;integral component of cell outer membrane;opioid receptor activity;opioid receptor signaling pathway;enkephalin receptor activity;membrane;integral component of membrane;signal transducer activity;G-protein coupled receptor activit…	17.8	22.7	48.5	44.2	1.48097	1.08273	-0.398243
MSTRG.32615	si:dkey-90l8.3	ENSDARG00000103676	8:52651212-52662609	+	si:dkey-90l8.3	protein_coding	metal ion binding;metal ion binding	14.4	22.7	46.9	44	1.66953	1.06322	-0.606312
MSTRG.8205	sst1.2	ENSDARG00000033161	15:36257986-36262308	+	sst1.2	protein_coding	extracellular region;hormone activity;extracellular space;cell surface receptor signaling pathway;cell-cell signaling;regulation of cell migration;regulation of receptor activity	59.5	23.2	102.7	61.5	0.786254	1.47407	0.687817
MSTRG.22642	slc4a1a	ENSDARG00000012881	3:19916563-19944785	-	slc4a1a	protein_coding	membrane;transport;ion transport;integral component of membrane;sodium ion transmembrane transport;protein binding;integral component of plasma membrane;inorganic anion exchanger activity;anion transmembrane transporter activity;sodium:bicarbonate symporter activity;anion transport;inorganic anion transport;bicarbonate transport;regulation of intracellular pH;anion transmembrane transport;erythro…	91.5	23.4	269.1	51.7	1.578	1.2319	-0.346101
MSTRG.18151	gcga	ENSDARG00000079296	22:11587838-11596336	-	gcga	protein_coding	extracellular region;negative regulation of apoptotic process;intracellular;hormone activity;extracellular space;adenylate cyclase-modulating G-protein coupled receptor signaling pathway;type B pancreatic cell development;glucagon receptor binding;response to starvation;protein kinase A signaling;positive regulation of insulin secretion involved in cellular response to glucose stimulus;regulation…	51.7	23.5	87.4	53.8	0.731535	1.27382	0.542285
MSTRG.20804	obscnb	ENSDARG00000022101	24:36048555-36126973	+	obscnb	protein_coding	retina development in camera-type eye;myofibril assembly;striated muscle cell development;M band;retina development in camera-type eye;myofibril assembly;striated muscle cell development;M band;retina development in camera-type eye;myofibril assembly;striated muscle cell development;M band;retina development in camera-type eye;Rho guanyl-nucleotide exchange factor activity;regulation of Rho prote…	54.1	23.9	117.9	58.8	1.18582	1.23276	0.0469369
MSTRG.10020	adssl1	ENSDARG00000099517	17:663357-695526	+	adssl1	protein_coding	GTP binding;nucleotide binding;metal ion binding;purine nucleotide biosynthetic process;cytoplasm;ligase activity;skeletal muscle fiber development;adenylosuccinate synthase activity;AMP biosynthetic process;'de novo' AMP biosynthetic process;muscle cell cellular homeostasis;IMP metabolic process;GTP binding;purine nucleotide biosynthetic process;adenylosuccinate synthase activity;GTP binding;nuc…	29.6	23.9	95.2	51.6	1.6313	1.18131	-0.44999
MSTRG.15882	ptgs2b	ENSDARG00000010276	20:34218939-34224536	-	ptgs2b	protein_coding	oxidation-reduction process;heme binding;peroxidase activity;response to oxidative stress;cellular oxidant detoxification;inflammatory response;regulation of blood pressure;prostaglandin-endoperoxide synthase activity;prostaglandin biosynthetic process;cyclooxygenase pathway;cellular response to organic cyclic compound	31.1	24.5	94.6	61.3	1.71408	1.43853	-0.275557
MSTRG.7841	phykpl	ENSDARG00000040566	15:23508367-23518325	+	phykpl	protein_coding	catalytic activity;mitochondrion;pyridoxal phosphate binding;transaminase activity;identical protein binding;alanine-glyoxylate transaminase activity;;;catalytic activity;pyridoxal phosphate binding;transaminase activity	21.4	24.6	39.5	44.1	0.989633	1.25002	0.260388
MSTRG.28574	trim63a	ENSDARG00000028027	6:15525037-15526554	-	trim63a	protein_coding	intracellular;metal ion binding;zinc ion binding	34.6	24.7	84.2	67	1.26621	1.50087	0.234661
MSTRG.6899	urp1	ENSDARG00000093493	14:33551986-33554601	-	urp1	protein_coding	extracellular region;hormone activity;regulation of blood vessel diameter;regulation of blood pressure;regulation of receptor activity	52.6	25.1	97.8	58.8	0.889406	1.36482	0.475418
MSTRG.2501	rab43	ENSDARG00000059404	11:413807-423601	+	rab43	protein_coding	GTPase activity;GTP binding;endosome;Golgi apparatus;	19.5	25.2	42.2	44.6	1.12333	0.933016	-0.190311
MSTRG.7676	sgk494a	ENSDARG00000087176	15:16163436-16185474	-	sgk494a	protein_coding	protein kinase activity;ATP binding;protein phosphorylation	16	25.3	35.1	48.3	1.12595	1.08704	-0.0389048
MSTRG.24130	cd9b	ENSDARG00000016691	4:4226349-4250166	-	cd9b	protein_coding	membrane;integral component of membrane;posterior lateral line development;membrane;integral component of membrane;posterior lateral line development;membrane;integral component of membrane;posterior lateral line development;membrane;integral component of membrane;integral component of plasma membrane;cell surface receptor signaling pathway;posterior lateral line development;membrane;integral com…	41.2	25.4	112.3	74.5	1.50429	1.78093	0.276649
MSTRG.17749	apobec2a	ENSDARG00000018881	22:603619-613996	-	apobec2a	protein_coding	cellular_component;catalytic activity;protein binding;zinc ion binding;skeletal muscle organ development;heart looping;regeneration;sensory epithelium regeneration;hydrolase activity, acting on carbon-nitrogen (but not peptide) bonds, in cyclic amidines;cell dedifferentiation;positive regulation of DNA binding	30.2	25.5	70.4	57.9	1.21216	1.28768	0.0755278
MSTRG.30076	si:dkey-19b23.8	ENSDARG00000103211	7:20348706-20359071	-	si:dkey-19b23.8	protein_coding		22	25.6	53.9	49.4	1.33647	1.07582	-0.260651
MSTRG.22985	cldni	ENSDARG00000054616	3:30790404-30795479	+	cldni	protein_coding	plasma membrane;membrane;integral component of membrane;cell junction;structural molecule activity;bicellular tight junction;plasma membrane;membrane;integral component of membrane;cell junction;structural molecule activity;bicellular tight junction	38.2	25.8	70.7	44	0.840908	0.958563	0.117655
MSTRG.19852	bmf1	ENSDARG00000090234	23:39339698-39348017	-	bmf1	protein_coding	apoptotic process;positive regulation of apoptotic process;positive regulation of cysteine-type endopeptidase activity involved in apoptotic process	24.7	25.8	51.3	49.5	1.21523	1.28485	0.0696169
MSTRG.15961	txlnba	ENSDARG00000020594	20:36942908-36984297	-	txlnba	protein_coding	syntaxin binding;syntaxin binding;syntaxin binding;	36.3	25.9	77.5	55.9	1.11722	1.23292	0.115697
MSTRG.31750	si:dkey-50d16.1	ENSDARG00000096866	8:16026460-16028698	-	CR931780.1	antisense_RNA		18.6	26.4	34.8	52.1	0.907091	1.06726	0.160172
MSTRG.31218	myom1b	ENSDARG00000104836	7:71496918-71566624	-	myom1b	protein_coding	DNA binding;;;	33.7	26.6	91.5	58.7	1.45692	1.26472	-0.192195
MSTRG.33470	casq2	ENSDARG00000008982	9:33286543-33296491	-	casq2	protein_coding	calcium ion binding	67.6	27.1	166.6	73.5	1.30541	1.48054	0.175131
MSTRG.30994	HACD1	ENSDARG00000103744	7:58718618-58728640	+	hacd1	protein_coding	membrane;integral component of membrane;lipid metabolic process;lyase activity;endoplasmic reticulum;endoplasmic reticulum membrane;integral component of endoplasmic reticulum membrane;3-hydroxyacyl-CoA dehydratase activity;3-hydroxy-arachidoyl-CoA dehydratase activity;3-hydroxy-behenoyl-CoA dehydratase activity;3-hydroxy-lignoceroyl-CoA dehydratase activity;fatty acid metabolic process;fatty aci…	39.3	27.3	66.8	55.3	0.790553	1.07075	0.280197
MSTRG.29205	cntn3b	ENSDARG00000053454	6:44593202-44678137	-	cntn3b	protein_coding	cell adhesion;nervous system development;Notch binding;neuron differentiation;neurogenesis	25.7	27.3	38.4	48.8	0.562345	0.776619	0.214273
MSTRG.22708	cyb561	ENSDARG00000038176	3:22686607-22699162	-	cyb561	protein_coding	membrane;integral component of membrane;oxidation-reduction process;electron transport chain;ferric-chelate reductase activity	36.2	28.3	69.5	55.9	0.977793	1.13794	0.160152
MSTRG.1729	UNC13B	ENSDARG00000099113	10:16914013-17064759	+	UNC13B	protein_coding	;metal ion binding;intracellular;calcium ion binding;intracellular signal transduction;chemical synaptic transmission;diacylglycerol binding;synaptic vesicle exocytosis;terminal bouton;presynaptic active zone;phospholipid binding	22	28.6	63.2	75.7	1.46049	1.49583	0.0353453
MSTRG.31329	tyrp1a	ENSDARG00000029204	7:73941331-73947361	+	tyrp1a	protein_coding	membrane;integral component of membrane;metal ion binding;pigmentation;metabolic process;oxidoreductase activity;melanocyte differentiation;oxidation-reduction process;retinal pigment epithelium development;melanosome organization;	30.9	28.7	54.1	56.1	0.793354	1.06406	0.270709
MSTRG.37	zgc:92518	ENSDARG00000016343	1:471601-476746	-	zgc:92518	protein_coding	biological_process;cellular_component;molecular_function;biological_process;cellular_component;molecular_function	18.6	28.7	36.6	39.3	1.05799	0.998376	-0.0596142
MSTRG.11629	nts	ENSDARG00000057887	18:16340959-16350451	+	nts	protein_coding	extracellular region;neuropeptide hormone activity;regulation of receptor activity;extracellular region;neuropeptide hormone activity;axon terminus;regulation of receptor activity	39.5	28.9	74.3	63.8	0.943002	1.25722	0.314216
MSTRG.15317	BEGAIN	ENSDARG00000043673	20:9368173-9433524	+	BEGAIN	protein_coding	;;	22.1	29.4	38.4	49.9	0.789266	0.88196	0.0926939
MSTRG.4345	myoz1b	ENSDARG00000071445	12:26293886-26317516	-	myoz1b	protein_coding	Z disc;actin binding;telethonin binding;FATZ binding;myofibril assembly;actin cytoskeleton;;	37.6	29.6	111.8	88	1.60969	1.8687	0.259012
MSTRG.22777	mkl1a	ENSDARG00000075867	3:24564301-24626255	+	mkl1a	protein_coding	actin monomer binding;nucleus;positive regulation of transcription via serum response element binding;transcription coactivator activity;cytoplasm;regulation of transcription from RNA polymerase II promoter;transcription from RNA polymerase II promoter;RNA polymerase II transcription coactivator activity;smooth muscle cell differentiation;actin monomer binding;nucleus;positive regulation of trans…	21.3	29.7	41.7	58	1.34411	1.06085	-0.28326
MSTRG.7696	plin2	ENSDARG00000042332	15:17094451-17112800	+	plin2	protein_coding	biological_process;cellular_component;molecular_function;biological_process;cellular_component;molecular_function;	23.9	30	97	89.2	2.02197	1.70597	-0.315997
MSTRG.7484	sh3bgr	ENSDARG00000021633	15:5936033-5980821	+	sh3bgr	protein_coding	cytoplasm;biological_process;molecular_function;biological_process;molecular_function;biological_process;molecular_function	39.4	30.1	56.3	60.1	0.756826	1.08587	0.329045
MSTRG.5535	sar1ab	ENSDARG00000033320	13:30014487-30019523	-	sar1ab	protein_coding	GTP binding;intracellular;transport;nucleotide binding;Golgi apparatus;intracellular protein transport;protein transport;endoplasmic reticulum;vesicle-mediated transport;GTP binding;intracellular;transport;nucleotide binding;Golgi apparatus;intracellular protein transport;protein transport;endoplasmic reticulum;vesicle-mediated transport	38	30.7	70.4	63.3	0.98372	1.06021	0.0764882
MSTRG.23959	eps8	ENSDARG00000102128	4:90903-117907	+	eps8	protein_coding	cellular_component;actin binding;positive regulation of signal transduction;barbed-end actin filament capping;signaling adaptor activity;actin filament bundle assembly;cellular_component;actin binding;positive regulation of signal transduction;barbed-end actin filament capping;signaling adaptor activity;actin filament bundle assembly;cellular_component;cellular_component;actin binding;positive re…	23.4	30.7	44.2	48.7	0.843489	0.813217	-0.0302718
MSTRG.367	kitb	ENSDARG00000056133	1:18780091-18809414	-	kitb	protein_coding	transferase activity;membrane;integral component of membrane;nucleotide binding;ATP binding;metal ion binding;protein kinase activity;protein phosphorylation;protein tyrosine kinase activity;transmembrane receptor protein tyrosine kinase activity;signal transducer, downstream of receptor, with protein tyrosine kinase activity;kinase activity;transmembrane receptor protein tyrosine kinase signalin…	31.5	31.5	85.6	56.1	1.41377	1.17488	-0.238891
MSTRG.27882	pappab	ENSDARG00000059858	5:63232111-63422813	-	pappab	protein_coding	chordate embryonic development;proteolysis;metalloendopeptidase activity;metallopeptidase activity;peptidase activity;chordate embryonic development;proteolysis;metalloendopeptidase activity;peptidase activity;chordate embryonic development;proteolysis;metalloendopeptidase activity;metallopeptidase activity;peptidase activity	29.4	31.6	48.3	49.5	0.713303	0.758513	0.0452098
MSTRG.11326	myo7aa	ENSDARG00000099871	18:3096447-3184791	+	myo7aa	protein_coding	ATP binding;cytoskeleton;motor activity;myosin complex;detection of mechanical stimulus involved in sensory perception;endocytosis;sensory organ development;hair cell differentiation;inner ear receptor stereocilium organization;;ATP binding;cytoskeleton;motor activity;myosin complex;detection of mechanical stimulus involved in sensory perception;endocytosis;sensory organ development;hair cell dif…	22.3	31.6	73.5	86.4	1.86159	1.73985	-0.121742
MSTRG.21551	tnni1al	ENSDARG00000036671	25:19992332-19999199	+	tnni4b.2	protein_coding	molecular_function;troponin complex;skeletal muscle contraction;cardiac muscle contraction;molecular_function;troponin complex;skeletal muscle contraction;cardiac muscle contraction	48.2	32.1	115.8	114.9	1.26201	1.90186	0.639851
MSTRG.28703	rhot1b	ENSDARG00000103313	6:22098132-22123784	+	rhot1b	protein_coding	GTPase activity;GTP binding;membrane;integral component of membrane;nucleotide binding;calcium ion binding;hydrolase activity;mitochondrion;mitochondrion organization;mitochondrial outer membrane;integral component of mitochondrial outer membrane;GTPase activity;GTP binding;membrane;integral component of membrane;nucleotide binding;calcium ion binding;hydrolase activity;mitochondrion;mitochondrio…	26.3	32.2	48.4	52.8	0.897958	0.806325	-0.0916339
MSTRG.32382	si:ch211-158d24.4	ENSDARG00000093048	8:41639965-41643357	+	si:ch211-158d24.4	protein_coding	membrane;integral component of membrane;immune response;tumor necrosis factor receptor binding;membrane;integral component of membrane;membrane;integral component of membrane	40	32.4	106.5	94	1.47035	1.66048	0.190138
MSTRG.21264	si:ch211-239b20.2	ENSDARG00000097893	25:9577730-9587240	-	BX663533.1	lincRNA		29.4	32.5	45.8	66.9	0.747003	1.05999	0.312987
MSTRG.10529	mdh1ab	ENSDARG00000103849	17:24421131-24426001	+	mdh1ab	polymorphic_pseudogene		45.4	32.9	76.3	68.6	0.752265	1.12784	0.375573
MSTRG.6569	stx3a	ENSDARG00000001880	14:21402169-21454101	+	stx3a	protein_coding	membrane;integral component of membrane;SNAP receptor activity;intracellular protein transport;vesicle-mediated transport;exocytosis;plasma membrane;synaptic vesicle;synaptic vesicle docking;SNARE binding;SNARE complex;vesicle docking;synaptic vesicle fusion to presynaptic active zone membrane;membrane;integral component of membrane;intracellular;SNAP receptor activity;intracellular protein trans…	30.4	33.1	42.4	51.6	0.609773	0.77091	0.161137
MSTRG.7819	scn3b	ENSDARG00000062359	15:22195937-22212127	-	scn3b	protein_coding	sodium ion transport;regulation of molecular function;sodium channel regulator activity;voltage-gated sodium channel complex;membrane;integral component of membrane;sodium ion transport;regulation of molecular function;sodium channel regulator activity;voltage-gated sodium channel complex;membrane;integral component of membrane;sodium ion transport;regulation of molecular function;sodium channel …	43.6	33.1	63.6	56.5	0.755609	0.874035	0.118426
MSTRG.28623	aanat1	ENSDARG00000036567	6:18518970-18521517	-	aanat1	protein_coding	transferase activity;cytoplasm;transferase activity, transferring acyl groups;N-acetyltransferase activity;circadian rhythm;acetyltransferase activity;aralkylamine N-acetyltransferase activity;response to light stimulus;melatonin biosynthetic process;N-acetyltransferase activity;acetyltransferase activity	38.7	33.7	51.6	54.3	0.531919	0.808212	0.276294
MSTRG.11518	lepa	ENSDARG00000091085	18:10720010-10721649	+	lepa	protein_coding	signal transduction;camera-type eye development;extracellular region;intracellular;hormone activity;extracellular space;nervous system development;inner ear development;positive regulation of phosphatidylinositol 3-kinase signaling;positive regulation of TOR signaling;tyrosine phosphorylation of STAT protein;peptide hormone receptor binding;energy reserve metabolic process;lipid metabolic process…	42.4	33.7	82.3	70.3	0.968141	1.13323	0.165092
MSTRG.4223	hbbe2	ENSDARG00000045143	12:20227991-20228755	-	hbbe2	protein_coding	transport;metal ion binding;iron ion binding;heme binding;oxygen carrier activity;oxygen transport;oxygen binding;hemoglobin complex	132.2	33.9	568.2	182.3	2.14426	2.56564	0.42138
MSTRG.11620	bhlhe41	ENSDARG00000041691	18:16136786-16141099	+	bhlhe41	protein_coding	protein dimerization activity;regulation of transcription, DNA-templated;DNA binding;nucleus;transcription, DNA-templated;negative regulation of transcription, DNA-templated;response to cold	24.3	33.9	43.7	52.8	0.855022	0.725007	-0.130014
MSTRG.21467	pth1a	ENSDARG00000093738	25:17764377-17765305	+	pth1a	protein_coding	extracellular region;hormone activity;extracellular space;cell-cell signaling;cellular calcium ion homeostasis;cell;calcium ion homeostasis;parathyroid hormone receptor binding;epidermal cell differentiation;regulation of receptor activity;extracellular region;hormone activity;extracellular space;cell-cell signaling;cellular calcium ion homeostasis;cell;calcium ion homeostasis;parathyroid hormone…	34.7	34	83.1	76.7	1.23274	1.2771	0.0443606
MSTRG.31729	cacna1ea	ENSDARG00000062346	8:14672837-14744582	+	cacna1ea	protein_coding	membrane;ion channel activity;ion transport;integral component of membrane;transmembrane transport;voltage-gated ion channel activity;regulation of ion transmembrane transport;calcium ion transmembrane transport;voltage-gated calcium channel activity;calcium channel activity;calcium ion transport;voltage-gated calcium channel complex;membrane;ion channel activity;ion transport;integral component …	38.6	34.4	74.5	69.8	1.07415	1.22304	0.14889
MSTRG.14113	hhatla	ENSDARG00000039051	2:21679751-21694039	-	hhatla	protein_coding	transferase activity;membrane;integral component of membrane;transferase activity, transferring acyl groups;negative regulation of N-terminal protein palmitoylation;membrane;integral component of membrane;negative regulation of N-terminal protein palmitoylation;;membrane;integral component of membrane;negative regulation of N-terminal protein palmitoylation	72.3	34.5	133.5	74.8	0.893603	1.18332	0.289712
MSTRG.26210	PSMB10	ENSDARG00000043781	4:75630955-75639856	-	psmb10	protein_coding	cytoplasm;hydrolase activity;nucleus;peptidase activity;proteolysis;endopeptidase activity;threonine-type endopeptidase activity;proteolysis involved in cellular protein catabolic process;proteasome complex;proteasome core complex;immune system process;cytoplasm;hydrolase activity;nucleus;peptidase activity;proteolysis;endopeptidase activity;threonine-type endopeptidase activity;proteolysis invol…	36.5	34.6	48.8	61.2	0.425968	0.953668	0.5277
MSTRG.32196	RALGDS	ENSDARG00000042409	8:30937184-30970334	-	RALGDS	protein_coding	signal transduction;intracellular;guanyl-nucleotide exchange factor activity;small GTPase mediated signal transduction;regulation of molecular function;signal transduction;intracellular;guanyl-nucleotide exchange factor activity;small GTPase mediated signal transduction;regulation of molecular function	38.6	35.2	64.4	49.9	0.768456	0.72501	-0.0434466
MSTRG.28713	hn1a	ENSDARG00000099387	6:22823531-22834268	-	jpt1a	protein_coding	biological_process;cellular_component;molecular_function	29.8	35.6	51.1	65.4	0.790991	0.979617	0.188625
MSTRG.11790	pard6a	ENSDARG00000069378	18:22039608-22105036	-	pard6a	protein_coding	neural tube formation;apical plasma membrane;establishment or maintenance of cell polarity	31.7	35.7	38.4	48.7	0.489371	0.83873	0.349358
MSTRG.19159	uckl1b	ENSDARG00000078973	23:13772473-13843079	+	uckl1b	protein_coding	transferase activity;nucleotide binding;ATP binding;kinase activity;phosphorylation;cytosol;metabolic process;nucleoside metabolic process;uridine kinase activity;UMP salvage;CTP salvage;pyrimidine nucleobase metabolic process;pyrimidine nucleoside salvage;ATP binding;metabolic process;kinase activity;phosphorylation;uridine kinase activity;UMP biosynthetic process;transferase activity;nucleotide…	31.1	36.2	57.3	60.8	0.925573	0.881438	-0.0441348
MSTRG.17009	slc45a2	ENSDARG00000002593	21:19409306-19447653	+	slc45a2	protein_coding	membrane;integral component of membrane;pigmentation;molecular_function;melanocyte differentiation;response to light stimulus;developmental pigmentation	29.2	36.6	64.1	69.2	1.17465	1.01564	-0.159013
MSTRG.5340	ldb3a	ENSDARG00000056322	13:22349992-22422236	+	ldb3a	protein_coding	metal ion binding;heart development;skeletal muscle tissue development;locomotory behavior;somitogenesis;heart development;skeletal muscle tissue development;locomotory behavior;somitogenesis;heart development;skeletal muscle tissue development;locomotory behavior;somitogenesis;heart development;skeletal muscle tissue development;locomotory behavior;somitogenesis;heart development;skeletal muscle…	41.2	37.9	108.4	97.4	1.14002	1.30941	0.169388
MSTRG.11175	gatm	ENSDARG00000036239	18:36054-146984	-	gatm	protein_coding	amidinotransferase activity;;amidinotransferase activity;amidinotransferase activity;;amidinotransferase activity	29.1	38.6	67.3	66.4	1.08836	0.927061	-0.161296
MSTRG.3923	PTGES3L	ENSDARG00000079462	12:5969131-5973281	+	si:ch211-131k2.3	protein_coding		42.8	38.9	66.8	74.8	0.627549	1.01998	0.392428
MSTRG.21782	prr33	ENSDARG00000097224	25:30811423-30819003	-	prr33	protein_coding	;	41.3	40.2	85.6	79.4	1.07551	1.05552	-0.0199905
MSTRG.26254	CABZ01088906.1	ENSDARG00000104282	5:3337-102123	-	CABZ01088906.1	protein_coding	nervous system development;apoptotic process;axon guidance;netrin receptor activity;netrin-activated signaling pathway	40.2	40.6	52.3	56.9	1.03709	1.17989	0.142807
MSTRG.4405	pdk2a	ENSDARG00000020876	12:28444506-28456087	-	pdk2a	protein_coding		33.6	41	62.1	66.6	0.928875	0.804384	-0.124491
MSTRG.14316	cahz	ENSDARG00000011166	2:29493850-29501875	-	cahz	protein_coding	metal ion binding;zinc ion binding;lyase activity;carbonate dehydratase activity;one-carbon metabolic process;hypotonic salinity response;carbon dioxide transport;	116	41.2	319.9	93.3	1.47891	1.27436	-0.20456
MSTRG.9320	tmod4	ENSDARG00000020890	16:29716075-29749570	+	tmod4	protein_coding	actin filament binding;actin filament organization;skeletal myofibril assembly;tropomyosin binding;muscle contraction;pointed-end actin filament capping;striated muscle thin filament	57	41.5	108.6	77.3	0.945497	0.97009	0.0245927
MSTRG.7545	rtn2a	ENSDARG00000016088	15:9034820-9055925	-	rtn2a	protein_coding	membrane;integral component of membrane;biological_process;molecular_function;endoplasmic reticulum;endoplasmic reticulum membrane	53.6	42	107.8	65.5	0.980936	0.832065	-0.148871
MSTRG.10577	aim1a	ENSDARG00000031782	17:25463075-25531858	+	aim1a	protein_coding	biological_process;cellular_component;molecular_function;;biological_process;cellular_component;molecular_function	36	42.1	64.4	75.4	0.827153	0.928205	0.101052
MSTRG.24362	si:dkey-146n1.4	ENSDARG00000096147	4:11611869-11638387	-	BX465862.4	lincRNA	;	36.9	42.4	62.1	70.6	0.720904	0.90366	0.182756
MSTRG.20033	TFR2	ENSDARG00000103727	23:45228644-45250890	-	TFR2	protein_coding	membrane;integral component of membrane;plasma membrane;cellular iron ion homeostasis;receptor-mediated endocytosis;transferrin receptor activity;transferrin transport	29.7	42.7	95.8	85.2	1.67877	1.07666	-0.602116
MSTRG.28126	smyd1a	ENSDARG00000009280	5:71326685-71341070	-	smyd1a	protein_coding	sarcomere organization;skeletal muscle thin filament assembly;skeletal muscle myosin thick filament assembly;sarcomere organization;skeletal muscle thin filament assembly;skeletal muscle myosin thick filament assembly;sarcomere organization;skeletal muscle thin filament assembly;skeletal muscle myosin thick filament assembly	40.2	43	113.1	100.8	1.43926	1.2908	-0.14846
MSTRG.2770	MYOM2	ENSDARG00000075433	11:11217475-11277249	+	myom2a	protein_coding	;;;;;	45.1	43.3	113.9	100.9	1.40258	1.15426	-0.248321
MSTRG.30979	sdr16c5b	ENSDARG00000017794	7:58397278-58416032	+	sdr16c5b	protein_coding	oxidoreductase activity;oxidation-reduction process;oxidoreductase activity;oxidation-reduction process	63.3	44.4	98.3	78.5	0.638506	0.910029	0.271523
MSTRG.4930	klhl31	ENSDARG00000039066	13:2303263-2315263	-	klhl31	protein_coding	membrane;integral component of membrane;ubiquitin-protein transferase activity;Cul3-RING ubiquitin ligase complex;protein ubiquitination involved in ubiquitin-dependent protein catabolic process;membrane;integral component of membrane;ubiquitin-protein transferase activity;Cul3-RING ubiquitin ligase complex;protein ubiquitination involved in ubiquitin-dependent protein catabolic process;membrane;…	58.4	44.6	131.1	90.6	1.11532	1.13426	0.0189399
MSTRG.32093	si:ch211-156j16.1	ENSDARG00000092035	8:26799307-26819706	+	si:ch211-156j16.1	protein_coding	membrane;integral component of membrane;membrane;integral component of membrane	85.9	45	113.5	72.5	0.396512	0.783059	0.386547
MSTRG.17188	rab34b	ENSDARG00000010977	21:26025757-26035078	-	rab34b	protein_coding	GTPase activity;GTP binding;;GTPase activity;GTP binding	25.3	46	64.4	94.9	1.21022	1.11161	-0.0986123
MSTRG.32362	gck	ENSDARG00000068006	8:40437570-40450987	+	gck	protein_coding	transferase activity;nucleotide binding;ATP binding;kinase activity;phosphorylation;carbohydrate metabolic process;glycolytic process;cellular glucose homeostasis;cell;type B pancreatic cell development;endocrine pancreas development;glucose homeostasis;phosphotransferase activity, alcohol group as acceptor;hexokinase activity;glucose binding;carbohydrate phosphorylation;pancreas regeneration;tra…	38.7	46	104.1	98.2	1.44795	1.26213	-0.185823
MSTRG.12888	creb5a	ENSDARG00000099002	19:19923329-19931647	-	creb5a	protein_coding	nucleic acid binding;nucleic acid binding;transcription factor activity, sequence-specific DNA binding;regulation of transcription, DNA-templated	46.4	46.1	69.6	78.5	0.682383	0.708317	0.0259334
MSTRG.14341	jph1b	ENSDARG00000038826	2:30307186-30340764	-	jph1b	protein_coding	membrane;integral component of membrane;biological_process;molecular_function;junctional membrane complex;	49.1	46.2	85.7	74.5	1.04394	0.829087	-0.214856
MSTRG.8866	leng9	ENSDARG00000062374	16:13916149-13927878	-	leng9	protein_coding	metal ion binding;metal ion binding;metal ion binding;metal ion binding	55.2	47.2	82.3	89.1	0.732287	0.994341	0.262054
MSTRG.8339	tyr	ENSDARG00000039077	15:43776250-43795256	+	tyr	protein_coding	membrane;integral component of membrane;metal ion binding;pigmentation;metabolic process;oxidoreductase activity;oxidation-reduction process;developmental pigmentation;melanosome organization;iridophore differentiation;catechol oxidase activity;dopamine biosynthetic process from tyrosine	53.3	47.9	108.5	106.1	1.03034	1.25181	0.221467
MSTRG.16992	pgam2	ENSDARG00000057571	21:18965041-18969995	-	pgam2	protein_coding	cytosol;catalytic activity;metabolic process;isomerase activity;glycolytic process;myoblast fusion;gluconeogenesis;intramolecular transferase activity, phosphotransferases;bisphosphoglycerate mutase activity;phosphoglycerate mutase activity;2,3-bisphosphoglycerate-dependent phosphoglycerate mutase activity;regulation of pentose-phosphate shunt	57.5	48.1	154	125.5	1.43135	1.47465	0.0433037
MSTRG.33414	fgf14	ENSDARG00000040982	9:32027298-32104677	-	fgf14	protein_coding	extracellular region;growth factor activity;nervous system development;regulation of receptor activity	35.5	48.3	40.2	45.2	0.936909	1.17248	0.235571
MSTRG.18572	pdgfba	ENSDARG00000086778	22:29359751-29387071	-	pdgfba	protein_coding	membrane;growth factor activity;angiogenesis;blood vessel morphogenesis;tissue regeneration;regulation of DNA replication;regulation of receptor activity;membrane;growth factor activity;angiogenesis;blood vessel morphogenesis;tissue regeneration;regulation of DNA replication;regulation of receptor activity	37.7	49.3	88.2	76.7	1.16345	0.998033	-0.165413
MSTRG.32188	gstt1a	ENSDARG00000042428	8:30777879-30781857	-	gstt1a	protein_coding	glutathione transferase activity;cytoplasm;glutathione metabolic process;glutathione transferase activity	36.8	50.2	56.7	86.2	0.624	0.872034	0.248034
MSTRG.28735	si:ch73-389b16.1	ENSDARG00000101586	6:24040948-24044114	-	si:ch73-389b16.1	protein_coding		27.7	50.4	50.5	89.4	0.822376	1.09646	0.274083
MSTRG.2642	gamt	ENSDARG00000070844	11:5858668-5868489	-	gamt	protein_coding	transferase activity;methyltransferase activity;methylation;cytoplasm;nucleus;guanidinoacetate N-methyltransferase activity;creatine biosynthetic process;S-adenosylhomocysteine metabolic process;S-adenosylmethionine metabolic process;	63.6	50.8	129.8	103	1.03374	1.08937	0.055622
MSTRG.20740	murcb	ENSDARG00000056743	24:33810955-33817329	-	cavin4b	protein_coding	cytoplasm;molecular_function;regulation of Rho protein signal transduction;skeletal muscle fiber development;T-tubule organization	65.9	50.8	127.2	90.4	0.931719	0.894707	-0.0370124
MSTRG.30881	cart3	ENSDARG00000035852	7:52691500-52692399	-	cart3	protein_coding	G-protein coupled receptor signaling pathway;extracellular space;activation of MAPKK activity;cellular glucose homeostasis;adult feeding behavior;cellular response to starvation;negative regulation of appetite;cell	62.7	51.5	122.5	112.2	0.998588	1.23279	0.234198
MSTRG.34516	CABZ01080518.1	ENSDARG00000100783	KN150056.1:4018-28432	-	CABZ01080518.1	protein_coding	multicellular organism development	52.1	51.5	112.5	108.7	1.12982	1.16701	0.0371842
MSTRG.14625	murca	ENSDARG00000038658	2:42341698-42349164	+	cavin4a	protein_coding	;	61.7	52	113	90.9	0.868856	0.881941	0.0130854
MSTRG.22749	copz2	ENSDARG00000006786	3:23964033-23980864	+	copz2	protein_coding	transport;vesicle-mediated transport;protein transport;transport;vesicle-mediated transport;protein transport;	44.7	53.3	76	92.3	0.79266	0.912999	0.120339
MSTRG.11204	prtga	ENSDARG00000100044	18:730401-733830	+	prtga	protein_coding	multicellular organism development	59.4	53.6	102.7	108.1	0.907516	1.28959	0.382077
MSTRG.17246	pygma	ENSDARG00000055518	21:28408357-28435544	+	pygma	protein_coding	transferase activity;cytoplasm;transferase activity, transferring glycosyl groups;carbohydrate metabolic process;pyridoxal phosphate binding;phosphorylase activity;glycogen phosphorylase activity;SHG alpha-glucan phosphorylase activity;glycogen catabolic process;linear malto-oligosaccharide phosphorylase activity	75.5	54.9	202.7	140.6	1.42727	1.44713	0.0198603
MSTRG.21167	parvb	ENSDARG00000019117	25:4908915-4937095	+	parvb	protein_coding	actin binding;Z disc;cell adhesion;regulation of heart contraction;cell-matrix adhesion;actin cytoskeleton reorganization;actin binding;Z disc;cell adhesion;regulation of heart contraction;cell-matrix adhesion;actin cytoskeleton reorganization;actin binding;Z disc;cell adhesion;regulation of heart contraction;cell-matrix adhesion;actin cytoskeleton reorganization;actin binding;Z disc;cell adhesio…	47.4	55.6	87.1	92.8	0.783615	0.873676	0.0900609
MSTRG.29086	tspo	ENSDARG00000026655	6:40580683-40585717	-	tspo	protein_coding	membrane;integral component of membrane;molecular_function;primitive erythrocyte differentiation	106.5	55.9	268.8	113.9	1.37545	1.15602	-0.219424
MSTRG.14358	myom1a	ENSDARG00000061249	2:30932655-30976380	+	myom1a	protein_coding	;biological_process;cellular_component;molecular_function;;biological_process;cellular_component;molecular_function;	87.8	56.7	173	113.3	1.21284	1.09815	-0.114693
MSTRG.31901	alas2	ENSDARG00000038643	8:21321758-21338179	+	alas2	protein_coding	transferase activity;catalytic activity;metabolic process;mitochondrion;mitochondrial inner membrane;erythrocyte development;transferase activity, transferring acyl groups;pyridoxal phosphate binding;biosynthetic process;hemoglobin biosynthetic process;mitochondrial matrix;embryonic hemopoiesis;tetrapyrrole biosynthetic process;heme biosynthetic process;5-aminolevulinate synthase activity;porphyr…	149.4	56.8	539.2	144	1.79502	1.53351	-0.261507
MSTRG.31380	smyd1b	ENSDARG00000091253	8:949500-985784	-	smyd1b	protein_coding	transferase activity;methyltransferase activity;methylation;sarcomere organization;sarcomerogenesis;skeletal muscle thin filament assembly;skeletal muscle myosin thick filament assembly;myofibril assembly;skeletal myofibril assembly;histone H3-K4 methylation;myosin binding;histone methyltransferase activity (H3-K4 specific);cardiac muscle myosin thick filament assembly;transferase activity;methyl…	76.7	59.5	111	88	0.611683	0.68032	0.0686371
MSTRG.35324	CABZ01078594.1	ENSDARG00000101809	KN150637.1:22430-37942	-	CABZ01078594.1	protein_coding		64.9	59.6	146.2	132.2	1.18731	1.23841	0.0510989
MSTRG.28963	uap1	ENSDARG00000052170	6:35052829-35068789	-	uap1	protein_coding	cytosol;metabolic process;uridylyltransferase activity;UDP-N-acetylglucosamine biosynthetic process;UDP-N-acetylglucosamine diphosphorylase activity;metabolic process;uridylyltransferase activity;metabolic process;uridylyltransferase activity;;metabolic process;uridylyltransferase activity	49	60.1	65.8	95.2	0.521568	0.825755	0.304187
MSTRG.21780	lsp1	ENSDARG00000027310	25:30746502-30817039	+	lsp1	protein_coding	;actin binding;calmodulin binding;myosin binding;muscle contraction	68.6	61.7	95.9	96.8	0.428133	0.615066	0.186933
MSTRG.23035	si:dkey-16p21.8	ENSDARG00000096849	3:32193431-32205981	-	si:dkey-16p21.8	protein_coding	copper ion binding;copper ion transport;copper chaperone activity;mitochondrial intermembrane space;;copper ion binding;copper ion transport;copper chaperone activity;mitochondrial intermembrane space;	61.5	62.1	140.7	131.2	1.23336	1.1902	-0.0431678
MSTRG.6716	zgc:64189	ENSDARG00000033501	14:27715521-27754446	-	zgc:64189	protein_coding	biological_process;cellular_component;molecular_function	69.3	62.4	104.6	96.9	0.602342	0.784661	0.182319
MSTRG.24372	tnnt2c	ENSDARG00000032242	4:12033109-12035017	+	tnnt2c	protein_coding	sarcomere organization;regulation of muscle contraction;troponin complex	83	66.2	151	143.1	0.840558	1.18656	0.345998
MSTRG.31378	fabp1b.1	ENSDARG00000059227	8:933678-940431	+	fabp1b.1	protein_coding	transport;cytoplasm;lipid binding;bile acid binding;fatty acid binding	41.6	67.1	97.2	134.5	1.25378	1.1316	-0.122186
MSTRG.10963	aspg	ENSDARG00000052942	17:45754589-45791355	+	aspg	protein_coding	cellular_component;cellular amino acid metabolic process;asparaginase activity;cellular_component;asparaginase activity;;cellular_component;cellular_component;cellular amino acid metabolic process;asparaginase activity;cellular_component;cellular amino acid metabolic process;asparaginase activity;asparagine catabolic process	73.9	67.8	111.8	115.6	0.706848	0.797313	0.0904659
MSTRG.24126	si:dkey-224k5.13	ENSDARG00000105162	4:4215493-4219769	-	CR293509.1	lincRNA		47.7	69.9	108.8	147.7	1.18884	1.27668	0.0878378
MSTRG.2703	tmem38a	ENSDARG00000024047	11:7148884-7169677	+	tmem38a	protein_coding	membrane;transport;ion transport;integral component of membrane;nucleus;cation channel activity;potassium ion transport;potassium channel activity;potassium ion transmembrane transport;calcium-activated potassium channel activity;monovalent inorganic cation transport;sarcoplasmic reticulum;sarcoplasmic reticulum membrane;nuclear membrane	132.3	72.6	264.1	139.7	0.993708	0.996152	0.00244397
MSTRG.29775	actn3b	ENSDARG00000001431	7:6814866-6898486	+	actn3b	protein_coding	cellular_component;actin binding;calcium ion binding;	110.7	73.2	218.4	137	0.979178	0.964511	-0.0146672
MSTRG.9366	rbfox1l	ENSDARG00000021184	16:31944539-31963980	-	rbfox1l	protein_coding	nucleic acid binding;cytoplasm;RNA binding;nucleus;nervous system development;skeletal muscle fiber development;regulation of RNA splicing;mRNA processing;RNA splicing;mRNA binding;cardiac muscle fiber development;regulation of alternative mRNA splicing, via spliceosome;	54.3	73.3	123	156.4	1.20251	1.27725	0.0747385
MSTRG.13391	fkbp9	ENSDARG00000005023	19:43021713-43038014	-	fkbp9	protein_coding	cytoplasm;calcium ion binding;peptidyl-prolyl cis-trans isomerase activity;FK506 binding;isomerase activity;protein peptidyl-prolyl isomerization;chaperone-mediated protein folding;	155.2	76.7	193.6	114.2	0.421451	0.752893	0.331442
MSTRG.22459	nupr1	ENSDARG00000094557	3:15355475-15356358	+	nupr1	protein_coding	nucleus;regulation of transcription from RNA polymerase II promoter;chromatin binding;cellular response to estrogen stimulus;cellular response to starvation;cellular response to pH;cellular response to osmotic stress;cellular response to temperature stimulus;	87.1	76.9	178.6	155.1	1.04522	1.08808	0.0428572
MSTRG.12190	blvrb	ENSDARG00000096829	18:46153487-46162090	+	blvrb	protein_coding	cellular_component;cellular_component;;cellular_component	190.3	77.8	469.1	192.3	1.31289	1.40747	0.0945811
MSTRG.33225	neb	ENSDARG00000032630	9:22994269-23081969	-	neb	protein_coding	actin binding;muscle fiber development;actin binding;muscle fiber development;;;;muscle fiber development;muscle fiber development;;muscle fiber development	122.9	77.8	232.9	166.2	1.09267	1.09833	0.0056564
MSTRG.23724	srl	ENSDARG00000104587	3:55900842-55956073	-	srl	protein_coding	GTP binding;cellular_component;GTP binding;cellular_component;GTP binding;cellular_component;cellular_component	184.1	80.6	325.4	153.6	0.805554	0.992442	0.186888
MSTRG.1658	si:busm1-57f23.1	ENSDARG00000074425	10:13277981-13281248	-	si:busm1-57f23.1	protein_coding	extracellular space;protease binding;cysteine-type endopeptidase inhibitor activity;peptidase inhibitor activity;negative regulation of peptidase activity;negative regulation of cysteine-type endopeptidase activity	113.6	85.1	193	181.5	0.762251	1.16465	0.402404
MSTRG.12568	fam63a	ENSDARG00000004866	19:7535071-7559672	+	fam63a	protein_coding	hydrolase activity;peptidase activity;proteolysis;cysteine-type peptidase activity;thiol-dependent ubiquitin-specific protease activity;thiol-dependent ubiquitinyl hydrolase activity;K48-linked polyubiquitin modification-dependent protein binding;Lys48-specific deubiquitinase activity;protein K48-linked deubiquitination;hydrolase activity;peptidase activity;proteolysis;cysteine-type peptidase act…	82.2	86.2	127.2	138.5	0.654694	0.820513	0.165819
MSTRG.11872	ppp1r15b	ENSDARG00000068128	18:27095475-27103450	+	ppp1r15b	protein_coding	;	114.4	86.3	194.4	148.4	0.792824	0.909751	0.116928
MSTRG.33862	dct	ENSDARG00000006008	9:53788137-53813084	+	dct	protein_coding	membrane;integral component of membrane;metal ion binding;metabolic process;oxidoreductase activity;oxidation-reduction process;membrane;integral component of membrane;metal ion binding;metabolic process;oxidoreductase activity;oxidation-reduction process;membrane;integral component of membrane;metal ion binding;metabolic process;oxidoreductase activity;oxidation-reduction process;membrane;integr…	105.9	87.1	230.2	197.5	1.1396	1.3009	0.161303
MSTRG.4338	ldb3b	ENSDARG00000099974	12:25933693-25973131	-	ldb3b	protein_coding	;;;;;	97.4	89.9	224	224.7	1.20082	1.3891	0.188281
MSTRG.28883	lepr	ENSDARG00000070961	6:31197144-31246782	-	lepr	protein_coding	membrane;integral component of membrane;camera-type eye development;nervous system development;inner ear development;type B pancreatic cell development;response to glucose;leptin receptor activity;leptin-mediated signaling pathway;membrane;integral component of membrane;camera-type eye development;nervous system development;inner ear development;type B pancreatic cell development;response to gluc…	97.1	93.6	202.8	193.2	1.06679	1.14175	0.0749557
MSTRG.7844	hmbsb	ENSDARG00000055991	15:23579467-23594680	-	hmbsb	protein_coding	cytoplasm;hydroxymethylbilane synthase activity;peptidyl-pyrromethane cofactor linkage;tetrapyrrole biosynthetic process;heme biosynthetic process;hydroxymethylbilane synthase activity;peptidyl-pyrromethane cofactor linkage;tetrapyrrole biosynthetic process;hydroxymethylbilane synthase activity;tetrapyrrole biosynthetic process;hydroxymethylbilane synthase activity;peptidyl-pyrromethane cofactor …	158.2	95.3	308.4	173	1.08318	0.940974	-0.142206
MSTRG.21320	AKAP13 (1 of many)	ENSDARG00000079994	25:11013437-11211798	+	AKAP13	protein_coding	metal ion binding;intracellular;intracellular signal transduction;Rho guanyl-nucleotide exchange factor activity;regulation of Rho protein signal transduction;regulation of molecular function;;metal ion binding;intracellular;intracellular signal transduction;Rho guanyl-nucleotide exchange factor activity;regulation of Rho protein signal transduction;regulation of molecular function	85.7	96.2	129.4	133.6	0.683072	0.626218	-0.056854
MSTRG.32396	ccdc92	ENSDARG00000041750	8:43089378-43151699	-	ccdc92	protein_coding	biological_process;molecular_function;centriole	75.8	96.9	143.9	184.8	0.969311	1.05463	0.0853204
MSTRG.17144	arhgap32b	ENSDARG00000074184	21:24501348-24640592	-	arhgap32b	protein_coding	signal transduction;phosphatidylinositol binding;signal transduction;phosphatidylinositol binding	82.8	100.6	119.7	144.9	0.585108	0.691503	0.106394
MSTRG.8780	rabac1	ENSDARG00000004171	16:10937885-10946343	-	rabac1	protein_coding	membrane;integral component of membrane;biological_process;membrane;integral component of membrane;biological_process	132.2	101	166.7	148.7	0.32465	0.623836	0.299185
MSTRG.365	tyrp1b	ENSDARG00000056151	1:18639900-18653111	+	tyrp1b	protein_coding	membrane;integral component of membrane;metal ion binding;pigmentation;metabolic process;oxidoreductase activity;melanocyte differentiation;oxidation-reduction process;retinal pigment epithelium development;melanosome organization;response to thyroid hormone	106.8	102.2	244.1	209.4	1.19172	1.1372	-0.0545265
MSTRG.20957	CU633479.1	ENSDARG00000098747	24:41032106-41044878	-	CU633479.1	protein_coding	nucleotide binding;ATP binding;motor activity;myosin complex	222.5	102.7	517.1	260.3	1.18426	1.31608	0.131821
MSTRG.3659	CLASP1 (1 of many)	ENSDARG00000104358	11:43710172-43812283	-	CLASP1 (1 of many)	protein_coding	kinetochore binding;microtubule plus-end binding;kinetochore microtubule;cytoplasmic microtubule	64.5	105.5	127.1	185.2	1.00132	0.920992	-0.0803245
MSTRG.30611	CT030188.1	ENSDARG00000099385	7:39139163-39169054	+	CT030188.1	protein_coding	actin binding;calmodulin binding;myosin binding;muscle contraction;;;actin binding;calmodulin binding;myosin binding;muscle contraction;;;signal transduction;signal transducer activity;;;actin binding;calmodulin binding;myosin binding;muscle contraction	111.1	105.9	159.6	175.4	0.691928	0.900629	0.208701
MSTRG.3771	kdelr2b	ENSDARG00000037361	12:947209-954562	-	kdelr2b	protein_coding	membrane;integral component of membrane;ER retention sequence binding;protein retention in ER lumen;endoplasmic reticulum	160.8	107.3	322.1	210.8	1.01121	1.07094	0.0597304
MSTRG.33788	GRB14	ENSDARG00000068280	9:50609850-50647860	+	GRB14	protein_coding	signal transduction;positive regulation of signal transduction;SH3/SH2 adaptor activity	94.9	108.5	150.7	173.5	0.768075	0.813724	0.0456484
MSTRG.23289	gosr2	ENSDARG00000053070	3:37507578-37519002	+	gosr2	protein_coding	transport;membrane;integral component of membrane;SNAP receptor activity;protein transport;ER to Golgi vesicle-mediated transport;Golgi apparatus;cytosol;endoplasmic reticulum membrane;intra-Golgi vesicle-mediated transport;SNARE binding;SNARE complex;retrograde transport, endosome to Golgi;ER to Golgi transport vesicle membrane;protein targeting to vacuole;Golgi to vacuole transport;vesicle fusi…	100.7	110.4	136.8	169.4	0.462109	0.73206	0.269951
MSTRG.13892	gadd45aa	ENSDARG00000043581	2:10497046-10500973	+	gadd45aa	protein_coding	nucleus;cytoplasm;regulation of cell cycle;response to stress;paraxial mesoderm development;activation of MAPKKK activity	120.9	115.1	192.7	173.9	0.703582	0.693791	-0.00979096
MSTRG.1621	ugcg	ENSDARG00000058221	10:11079954-11135889	+	ugcg	protein_coding	transferase activity, transferring glycosyl groups;membrane;integral component of membrane;glycosphingolipid metabolic process;ceramide glucosyltransferase activity;glucosylceramide biosynthetic process	166.8	117	249	166.8	0.626597	0.671937	0.0453403
MSTRG.1211	gpr108	ENSDARG00000096651	1:58369261-58373910	+	gpr108	protein_coding	membrane;integral component of membrane;;;integral component of membrane	197.3	117.5	204.7	162.1	0.144827	0.637491	0.492664
MSTRG.33815	gcgb	ENSDARG00000040907	9:51733860-51740174	+	gcgb	protein_coding	extracellular region;negative regulation of apoptotic process;intracellular;hormone activity;extracellular space;adenylate cyclase-modulating G-protein coupled receptor signaling pathway;glucagon receptor binding;protein kinase A signaling;positive regulation of insulin secretion involved in cellular response to glucose stimulus;response to starvation;regulation of receptor activity	307.8	120.1	605.3	320.4	1.00119	1.53115	0.529959
MSTRG.27209	ncs1a	ENSDARG00000055229	5:31667406-31845636	-	ncs1a	protein_coding	calcium ion binding;semicircular canal morphogenesis;semicircular canal development;calcium ion binding;semicircular canal morphogenesis;semicircular canal development;calcium ion binding;semicircular canal morphogenesis;semicircular canal development;calcium ion binding;semicircular canal morphogenesis;semicircular canal development	281.5	120.4	667.7	256.8	1.36629	1.29482	-0.0714726
MSTRG.10672	eml1	ENSDARG00000042840	17:30962000-31042018	-	eml1	protein_coding	microtubule binding;microtubule cytoskeleton;cone photoresponse recovery;;;cone photoresponse recovery;cone photoresponse recovery;cone photoresponse recovery;cone photoresponse recovery	101.9	123.2	165.2	182.4	0.73791	0.747873	0.00996359
MSTRG.23647	brd4	ENSDARG00000078904	3:52861509-52969617	+	brd4	protein_coding	nucleus;chromosome;transcription, DNA-templated;regulation of transcription, DNA-templated;covalent chromatin modification;chromatin binding;thrombocyte differentiation;positive regulation of I-kappaB kinase/NF-kappaB signaling;histone binding;positive regulation of transcription from RNA polymerase II promoter;p53 binding;condensed chromosome;lysine-acetylated histone binding;positive regulation…	82.3	123.9	106.3	136.2	0.687673	0.732841	0.0451679
MSTRG.3879	aldoab	ENSDARG00000034470	12:4015415-4033293	-	aldoab	protein_coding	cellular_component;catalytic activity;lyase activity;glycolytic process;fructose-bisphosphate aldolase activity	146.3	136	398.5	384.7	1.43698	1.56292	0.12594
MSTRG.908	spryd7a	ENSDARG00000052624	1:46019415-46027121	-	spryd7a	protein_coding	;	119	140.4	157	191.7	0.719897	0.922493	0.202596
MSTRG.26433	cst14b.1	ENSDARG00000045980	5:4081428-4091680	-	cst14b.1	protein_coding	intracellular;negative regulation of endopeptidase activity;cysteine-type endopeptidase inhibitor activity;endopeptidase inhibitor activity	128.5	150.6	195.6	275.4	0.61978	0.972652	0.352872
MSTRG.29427	mybphb	ENSDARG00000003081	6:55022659-55070995	+	mybphb	protein_coding	;;;;;actin filament binding;structural constituent of muscle;muscle alpha-actinin binding;structural molecule activity conferring elasticity;striated muscle contraction;actin filament organization;sarcomere organization;striated muscle myosin thick filament assembly;muscle myosin complex;Z disc;M band	196.4	153	451.6	328.6	1.21286	1.15431	-0.0585509
MSTRG.5631	arg2	ENSDARG00000039269	13:32894097-32903924	+	arg2	protein_coding	metal ion binding;hydrolase activity;arginase activity;hydrolase activity, acting on carbon-nitrogen (but not peptide) bonds, in linear amidines;urea cycle;arginine metabolic process	137.1	154.9	246.7	255.5	0.875811	0.845795	-0.0300165
MSTRG.1023	junba	ENSDARG00000074378	1:51098615-51100171	-	junba	protein_coding	transcription factor activity, sequence-specific DNA binding;regulation of transcription, DNA-templated;DNA binding;regulation of transcription from RNA polymerase II promoter;heart contraction;cellular response to hormone stimulus;regulation of cell cycle;RNA polymerase II core promoter proximal region sequence-specific DNA binding;response to lipopolysaccharide;regulation of cell proliferation;…	129.8	160.8	272.1	260.9	1.05925	0.797173	-0.262081
MSTRG.33346	klf7b	ENSDARG00000043821	9:28530363-28588325	-	klf7b	protein_coding	nucleic acid binding;enhancer sequence-specific DNA binding;optic nerve formation;membrane;integral component of membrane;enhancer sequence-specific DNA binding;optic nerve formation	119.6	163.1	189.2	220	0.731619	0.61787	-0.113749
MSTRG.19880	MDP1	ENSDARG00000088040	23:40862860-40873614	-	MDP1	protein_coding	phosphatase activity;dephosphorylation	160.8	164.3	375.1	398.5	1.24888	1.42397	0.175085
MSTRG.19334	tnnc1b	ENSDARG00000037539	23:20183743-20186253	+	tnnc1b	protein_coding	actin filament binding;calcium ion binding;skeletal muscle contraction;troponin complex;cardiac muscle contraction;calcium-dependent protein binding;regulation of muscle contraction	220.6	165.8	500.2	463.6	1.18209	1.55848	0.376384
MSTRG.2601	pmela	ENSDARG00000091298	11:3186364-3203860	+	pmela	protein_coding	developmental pigmentation;melanosome organization;eye pigmentation;membrane;integral component of membrane;integral component of plasma membrane;melanosome;developmental pigmentation;melanosome organization;eye pigmentation	179.5	168.6	421.2	419	1.22791	1.42521	0.197299
MSTRG.30420	bdnf	ENSDARG00000018817	7:31654702-31670520	-	bdnf	protein_coding	growth factor activity;extracellular region;cell-cell signaling;transmembrane receptor protein tyrosine kinase signaling pathway;brain development;receptor binding;multicellular organismal response to stress;neuron projection morphogenesis;cytoplasmic vesicle;dopaminergic neuron differentiation;negative regulation of neuron apoptotic process;regulation of neuron differentiation;neurotrophin TRKB …	197.9	171.7	247.3	252	0.3105	0.689362	0.378862
MSTRG.6218	pcdh2ab2	ENSDARG00000037691	14:2205213-2299026	-	pcdh2ab2	protein_coding	membrane;integral component of membrane;calcium ion binding;cell adhesion;homophilic cell adhesion via plasma membrane adhesion molecules;plasma membrane	206.8	173.5	402.2	467.9	1.29006	1.76772	0.477661
MSTRG.17330	CYSTM1 (1 of many)	ENSDARG00000102482	21:31988014-32003396	-	zgc:165573	protein_coding	membrane;integral component of membrane;molecular_function;plasma membrane;developmental process involved in reproduction	157	175.7	251.1	273.4	0.696351	0.765903	0.0695522
MSTRG.22784	cbx7a	ENSDARG00000038025	3:24855597-24864069	+	cbx7a	protein_coding	nucleus	164.1	183	262	283.6	0.635667	0.742703	0.107036
MSTRG.31618	si:ch211-180f4.1	ENSDARG00000077112	8:8807347-8809581	+	si:ch211-180f4.1	protein_coding	membrane;integral component of membrane;extracellular space;proteinaceous extracellular matrix;axonogenesis	160.2	185.9	403.1	361.2	1.28856	1.17232	-0.116248
MSTRG.24415	calua	ENSDARG00000045676	4:13569677-13577366	+	calua	protein_coding	calcium ion binding;calcium ion binding	356	192.8	451.2	273.3	0.372907	0.590701	0.217794
MSTRG.23892	pvalb4	ENSDARG00000024433	3:60943490-60953158	-	pvalb4	protein_coding	metal ion binding;cellular_component;calcium ion binding;metal ion binding;cellular_component;calcium ion binding	245	196.3	414.8	396.7	0.773715	1.06892	0.295201
MSTRG.13871	anxa13l	ENSDARG00000013613	2:10023937-10044420	+	anxa13l	protein_coding	;;;cellular_component;calcium ion binding;calcium-dependent phospholipid binding;cellular_component;calcium ion binding;calcium-dependent phospholipid binding;cellular_component;calcium ion binding;calcium-dependent phospholipid binding;cellular_component;calcium ion binding;calcium-dependent phospholipid binding;cellular_component;calcium ion binding;calcium-dependent phospholipid binding;cellul…	141.1	197.2	270.8	356.3	0.971011	0.921531	-0.0494808
MSTRG.33658	ttnb	ENSDARG00000000563	9:42931205-43071913	-	ttn.1	protein_coding	protein kinase activity;ATP binding;protein phosphorylation;sarcomerogenesis;skeletal muscle tissue development;striated muscle myosin thick filament assembly;myofibril assembly;skeletal myofibril assembly	333.8	199.3	780.1	458.1	1.22852	1.18566	-0.0428624
MSTRG.18825	gmppb	ENSDARG00000017658	22:39098245-39109671	+	gmppb	protein_coding	biosynthetic process;nucleotidyltransferase activity;transferase activity;	202.4	208.9	302.5	322.3	0.594036	0.755512	0.161477
MSTRG.4293	nrxn1a	ENSDARG00000061647	12:24221098-24516088	+	nrxn1a	protein_coding	;membrane;integral component of membrane;membrane;integral component of membrane;cell adhesion;sprouting angiogenesis;membrane;integral component of membrane;membrane;integral component of membrane;membrane;integral component of membrane	201.5	212.2	224.5	242.9	0.540343	0.795535	0.255192
MSTRG.421	uchl1	ENSDARG00000026871	1:21957017-21961685	-	uchl1	protein_coding	intracellular;cytoplasm;hydrolase activity;peptidase activity;proteolysis;cysteine-type peptidase activity;thiol-dependent ubiquitin-specific protease activity;ubiquitin-dependent protein catabolic process;protein deubiquitination;ligase activity;thiol-dependent ubiquitinyl hydrolase activity;	181.6	217.8	320.9	376.6	0.858323	0.9029	0.0445765
MSTRG.1472	tpm2	ENSDARG00000104682	10:6317005-6373961	+	tpm2	protein_coding	actin filament binding;structural constituent of muscle;actin filament organization;striated muscle thin filament;actin filament;muscle contraction;muscle thin filament tropomyosin;striated muscle thin filament;;striated muscle thin filament;striated muscle thin filament;striated muscle thin filament	267.4	219.2	483	462.7	0.68531	0.908776	0.223465
MSTRG.5703	zgc:153911	ENSDARG00000002509	13:35848530-35851154	-	zgc:153911	protein_coding	membrane;integral component of membrane;biological_process;molecular_function;	278.7	219.3	501.4	370.8	0.872803	0.84378	-0.029023
MSTRG.27207	myhz2	ENSDARG00000012944	5:31606225-31617426	+	myhz2	protein_coding	nucleotide binding;ATP binding;actin binding;actin filament binding;motor activity;myosin complex;skeletal muscle fiber development;response to activity;nucleotide binding;ATP binding;actin binding;actin filament binding;motor activity;myosin complex;skeletal muscle fiber development;response to activity	428.1	224.6	898.1	423.5	1.07141	0.950635	-0.120774
MSTRG.4101	mylpfb	ENSDARG00000002589	12:14964454-14972476	+	mylpfb	protein_coding	cellular_component;calcium ion binding;cellular_component;calcium ion binding	318.4	230.2	863.3	624.6	1.45015	1.47407	0.0239209
MSTRG.30062	CU019646.2	ENSDARG00000091234	7:19987960-19989382	-	si:ch73-335l21.4	protein_coding	;	269.4	277.4	464.6	462.3	0.801766	0.854038	0.0522718
MSTRG.21783	tnnt3a	ENSDARG00000030270	25:30827790-30840981	+	tnnt3a	protein_coding	sarcomere organization;regulation of muscle contraction;troponin complex;myofibril assembly;;sarcomere organization;regulation of muscle contraction;troponin complex;myofibril assembly;sarcomere organization;regulation of muscle contraction;troponin complex;myofibril assembly	372.5	277.8	723	632.9	0.949864	1.25391	0.304045
MSTRG.6349	si:ch211-39i2.2	ENSDARG00000104472	14:7418467-7437654	-	si:ch211-39i2.2	antisense_RNA	;	242.6	277.8	521.2	534.8	1.13194	1.07727	-0.0546703
MSTRG.30610	tnni2b.1	ENSDARG00000035958	7:39128730-39134777	+	tnni2b.1	protein_coding	molecular_function;troponin complex;molecular_function;troponin complex;skeletal muscle contraction;cardiac muscle contraction;molecular_function;troponin complex;skeletal muscle contraction;cardiac muscle contraction;;	326.5	282	544.3	527.2	0.740827	0.982892	0.242065
MSTRG.6201	pcdh2g6	ENSDARG00000071891	14:1976663-2155137	-	pcdh2g6	protein_coding	membrane;integral component of membrane;calcium ion binding;integral component of plasma membrane;cell adhesion;homophilic cell adhesion via plasma membrane adhesion molecules;plasma membrane;cell-cell signaling;nervous system development	378.5	292.8	539.8	512.8	0.696854	1.12517	0.428314
MSTRG.13685	myl13	ENSDARG00000042245	2:2628812-2639928	+	myl13	protein_coding	cellular_component;calcium ion binding	426.7	303.9	1083.5	966	1.33214	1.74424	0.412102
MSTRG.2122	myl10	ENSDARG00000062592	10:33227953-33236059	+	myl10	protein_coding	calcium ion binding;calcium ion binding	428.3	315.4	905.2	730.6	1.06461	1.28274	0.218138
MSTRG.28109	ak1	ENSDARG00000001950	5:70925989-70948273	-	ak1	protein_coding	transferase activity;nucleotide binding;ATP binding;kinase activity;phosphorylation;cytoplasm;adenylate kinase activity;nucleobase-containing compound kinase activity;nucleobase-containing compound metabolic process;ADP biosynthetic process;AMP metabolic process;ATP metabolic process;nucleotide phosphorylation;nucleoside diphosphate kinase activity;nucleoside diphosphate phosphorylation;nucleosid…	371.7	315.6	583.5	637	0.663088	1.08772	0.424629
MSTRG.2674	gadd45ba	ENSDARG00000027744	11:6446307-6447909	+	gadd45ba	protein_coding	nucleus;cytoplasm;regulation of cell cycle;somitogenesis;response to stress;response to cadmium ion;activation of MAPKKK activity;response to methylmercury;;;	299.1	322.5	541.6	510.6	0.889725	0.787066	-0.10266
MSTRG.9774	MEX3A	ENSDARG00000076638	16:46793710-46799742	-	MEX3A	protein_coding	nucleic acid binding;RNA binding	239.4	346.7	432.4	562.6	0.843675	0.763352	-0.0803222
MSTRG.16238	insm1a	ENSDARG00000091756	20:48675359-48677782	-	insm1a	protein_coding	nucleic acid binding;nucleic acid binding;metal ion binding;DNA binding;nucleus;multicellular organism development;regulation of cell cycle process;transcription, DNA-templated;regulation of transcription, DNA-templated;transcription factor activity, sequence-specific DNA binding;negative regulation of transcription, DNA-templated;nervous system development;cell differentiation;sequence-specific …	290.2	356.4	443.1	551.2	0.639009	0.654519	0.0155099
MSTRG.2029	dre-mir-21-1	ENSDARG00000082187	10:28312269-28312416	-	dre-mir-21-1	miRNA	mRNA binding involved in posttranscriptional gene silencing;atrioventricular valve development;miRNA mediated inhibition of translation	286.8	365.4	556.2	671.8	0.956324	1.01737	0.0610448
MSTRG.5398	rab1ab	ENSDARG00000029663	13:24271956-24281511	+	rab1ab	protein_coding	GTPase activity;GTP binding;ER to Golgi vesicle-mediated transport;endoplasmic reticulum membrane;Golgi membrane	281.7	365.4	451.1	552.5	0.704357	0.731286	0.0269287
MSTRG.33595	myl1	ENSDARG00000014196	9:39184437-39195522	-	myl1	protein_coding	calcium ion binding	337.9	369.2	865	850.6	1.34766	1.25679	-0.0908708
MSTRG.8932	gapdh	ENSDARG00000043457	16:17286013-17292143	-	gapdh	protein_coding	transferase activity;cytoplasm;cytoskeleton;oxidation-reduction process;nucleus;oxidoreductase activity;NAD binding;glycolytic process;cytosol;apoptotic process;microtubule binding;NADP binding;glyceraldehyde-3-phosphate dehydrogenase (NAD+) (phosphorylating) activity;oxidoreductase activity, acting on the aldehyde or oxo group of donors, NAD or NADP as acceptor;glucose metabolic process;protein …	543.1	387.5	1538.4	1142.2	1.49015	1.62876	0.138609
MSTRG.33718	phgdh	ENSDARG00000001873	9:48488541-48516821	-	phgdh	protein_coding	cellular_component;metabolic process;oxidation-reduction process;oxidoreductase activity;NAD binding;oxidoreductase activity, acting on the CH-OH group of donors, NAD or NADP as acceptor;cellular amino acid biosynthetic process;phosphoglycerate dehydrogenase activity;L-serine biosynthetic process	371.5	396.3	571.6	589.6	0.641452	0.69552	0.0540681
MSTRG.22824	atp2a1	ENSDARG00000020574	3:25950472-26016604	+	atp2a1	protein_coding	transport;ion transport;membrane;integral component of membrane;nucleotide binding;ATP binding;hydrolase activity;calcium ion transport;calcium ion transmembrane transport;cell;cellular calcium ion homeostasis;calcium-transporting ATPase activity;ATP hydrolysis coupled cation transmembrane transport;response to mechanical stimulus;regulation of muscle contraction;negative regulation of muscle con…	969.4	404.9	2465.3	940.8	1.34206	1.2108	-0.131262
MSTRG.15275	igfbp1a	ENSDARG00000099351	20:6818827-6822741	-	igfbp1a	protein_coding	insulin-like growth factor binding;regulation of cell growth;extracellular region;cytoplasm;extracellular space;response to hypoxia;negative regulation of cell proliferation;regeneration;insulin-like growth factor I binding;insulin-like growth factor II binding;regulation of insulin-like growth factor receptor signaling pathway;	607.8	413.6	879.4	611.7	0.551587	0.66515	0.113563
MSTRG.21624	dusp8a	ENSDARG00000009299	25:22882195-22955159	-	dusp8a	protein_coding	protein tyrosine phosphatase activity;protein dephosphorylation;peptidyl-tyrosine dephosphorylation;protein tyrosine/serine/threonine phosphatase activity;phosphatase activity;dephosphorylation;MAP kinase tyrosine/serine/threonine phosphatase activity;inactivation of MAPK activity	320.8	420.7	552	608.7	0.83087	0.631731	-0.199139
MSTRG.15764	actc1a	ENSDARG00000042535	20:29574265-29580635	-	actc1a	protein_coding	nucleotide binding;ATP binding;endocardial cushion morphogenesis;endocardial cushion formation;atrioventricular canal development;	463	447.6	841.1	692	0.852238	0.714066	-0.138172
MSTRG.15789	SNORA73	ENSDARG00000080823	20:30470986-30471205	-	SNORA73	snoRNA		2213.6	574.9	2717	994.5	0.291404	0.90355	0.612146
MSTRG.21548	Telomerase-vert	ENSDARG00000085826	25:19889414-19889733	+	FO704882.1	lincRNA	;	715.2	623.7	1032.5	1052.1	0.537926	0.882282	0.344356
MSTRG.13850	cope	ENSDARG00000018562	2:9715155-9729205	-	cope	protein_coding	transport;membrane;Golgi apparatus;cytoplasm;protein transport;structural molecule activity;ER to Golgi vesicle-mediated transport;Golgi membrane;cytoplasmic vesicle;intra-Golgi vesicle-mediated transport;retrograde vesicle-mediated transport, Golgi to ER;COPI vesicle coat;vesicle-mediated transport;structural molecule activity;retrograde vesicle-mediated transport, Golgi to ER	675.8	646.6	910.8	960.5	0.498133	0.683541	0.185408
MSTRG.19340	tnnc2	ENSDARG00000070835	23:20496318-20500956	+	tnnc2	protein_coding	calcium ion binding;response to activity;actin filament binding;calcium ion binding;response to activity;skeletal muscle contraction;troponin complex;calcium-dependent protein binding;regulation of muscle contraction	747.8	651.5	1761.7	1417.6	1.17331	1.13471	-0.038605
MSTRG.4221	hbbe3	ENSDARG00000038147	12:20217539-20218669	-	hbbe3	protein_coding	transport;metal ion binding;iron ion binding;heme binding;oxygen carrier activity;oxygen transport;oxygen binding;hemoglobin complex	2392.9	779.6	8845.4	2695.3	1.8942	1.87735	-0.0168496
MSTRG.27322	ckma	ENSDARG00000035327	5:36231926-36237693	-	ckma	protein_coding	transferase activity;nucleotide binding;ATP binding;kinase activity;phosphorylation;catalytic activity;transferase activity, transferring phosphorus-containing groups	1287.8	893.3	3091.3	2018.3	1.26157	1.23576	-0.0258047
MSTRG.14692	snoU85	ENSDARG00000104320	2:44918159-44918467	-	snoU85	snoRNA		1287.4	899.7	1774.3	1302.4	0.45932	0.628155	0.168835
MSTRG.131	lancl1	ENSDARG00000013741	1:6834021-6856283	+	lancl1	protein_coding	membrane;metal ion binding;signal transduction;cytoplasm;plasma membrane;zinc ion binding;glutathione binding;;;	1143.3	941.3	2372.6	2080.1	0.980823	1.10575	0.124924
MSTRG.23706	si:ch211-5k11.2	ENSDARG00000088330	3:54865772-54884490	-	HBZ	protein_coding	transport;metal ion binding;iron ion binding;heme binding;oxygen carrier activity;oxygen transport;oxygen binding;hemoglobin complex;transport;metal ion binding;iron ion binding;heme binding;oxygen carrier activity;oxygen transport;oxygen binding;hemoglobin complex;	2770.6	961.5	8940.7	2707.3	1.68977	1.57289	-0.116884
MSTRG.21778	tnni2a.2	ENSDARG00000005841	25:30661130-30671126	+	tnni2a.2	protein_coding	molecular_function;troponin complex;skeletal muscle contraction;cardiac muscle contraction	1497.3	1055.4	3170.6	2447.7	1.06226	1.17236	0.1101
MSTRG.4158	pvalb2	ENSDARG00000002768	12:17588551-17590624	-	pvalb2	protein_coding	metal ion binding;calcium ion binding;metal ion binding;calcium ion binding	1435.4	1124.1	3137.5	2660.6	1.13205	1.28453	0.152478
MSTRG.34795	gap43	ENSDARG00000099744	KN150239.1:1-14235	+	gap43	protein_coding	postsynaptic density;axon regeneration;tissue regeneration;regulation of growth	792.5	1126.9	1449.1	2180.9	0.891833	1.08407	0.192234
MSTRG.11633	SNORD97	ENSDARG00000080895	18:16732733-16732916	+	SNORD97	snoRNA		919	1127.7	1336.5	1902.1	0.54216	0.849223	0.307064
MSTRG.7851	ckmb	ENSDARG00000040565	15:23708453-23711813	-	ckmb	protein_coding	transferase activity;nucleotide binding;ATP binding;kinase activity;phosphorylation;cellular_component;catalytic activity;transferase activity, transferring phosphorus-containing groups;;;transferase activity;nucleotide binding;ATP binding;kinase activity;phosphorylation;cellular_component;catalytic activity;transferase activity, transferring phosphorus-containing groups	1467.2	1151.4	3345	2493.3	1.19931	1.16984	-0.0294763
MSTRG.14638	RNaseP_nuc	ENSDARG00000085497	2:42737320-42737617	+	RNaseP_nuc	ribozyme		1876.8	1246.9	2937.9	2049.9	0.648371	0.815199	0.166829
MSTRG.30368	tpma	ENSDARG00000033683	7:29680931-29689316	+	tpma	protein_coding	actin binding;actin filament binding;cytoplasm;cytoskeleton;structural constituent of muscle;actin filament organization;protein homodimerization activity;myeloid cell development;actin filament;actin cytoskeleton;muscle thin filament tropomyosin;cardiac muscle contraction;protein heterodimerization activity;identical protein binding;;;;;;;;;	1958.1	1327.1	3820	2862.8	0.963632	1.15555	0.191918
MSTRG.15910	stmn4	ENSDARG00000030106	20:34894948-34965935	-	stmn4	protein_coding	cytoplasm;neuron projection development;neuron projection;regulation of microtubule polymerization or depolymerization;tubulin binding;microtubule depolymerization;regulation of cytoskeleton organization;cytoplasm;neuron projection development;neuron projection;regulation of microtubule polymerization or depolymerization;tubulin binding;microtubule depolymerization;regulation of cytoskeleton orga…	1165.1	1469.2	2257.5	2902	1.00019	1.1173	0.117107
MSTRG.23069	mylpfa	ENSDARG00000053254	3:32681334-32686893	-	mylpfa	protein_coding	calcium ion binding;calcium ion binding	2148.7	1540	4568.7	3608.9	1.08143	1.25897	0.177534
MSTRG.23705	si:ch211-5k11.12	ENSDARG00000087390	3:54876687-54877450	+	hbbe1.3	protein_coding	transport;metal ion binding;iron ion binding;heme binding;oxygen carrier activity;oxygen transport;oxygen binding;hemoglobin complex	5956.3	2091	18209.6	5844.3	1.61249	1.5591	-0.0533884
MSTRG.9983	actc1b	ENSDARG00000099197	17:117124-124703	-	actc1b	protein_coding	nucleotide binding;ATP binding	3916.9	3085.3	8164	5941.9	1.05162	1.00435	-0.0472638
MSTRG.14693	snoU85	ENSDARG00000081126	2:44921277-44921597	-	snoU85	snoRNA		5074.2	4886.9	6550.5	7032.1	0.377999	0.616161	0.238162

## Sheet: Neurite-specific upregulation
Gene	gene_name	ref_gene_id	coord	strand	external_gene_name	gene_biotype	go_names	sib.cellular.TpM	sib.neurites.TpM	null.cellular.TpM	null.neurites.TpM	log2FC.cellular.nullvssib	log2FC.neurites.nullvssib	log2FC.neurites-cellular
MSTRG.28623	aanat1	ENSDARG00000036567	6:18518970-18521517	-	aanat1	protein_coding	transferase activity;cytoplasm;transferase activity, transferring acyl groups;N-acetyltransferase activity;circadian rhythm;acetyltransferase activity;aralkylamine N-acetyltransferase activity;response to light stimulus;melatonin biosynthetic process;N-acetyltransferase activity;acetyltransferase activity	38.7	33.7	51.6	54.3	0.531919	0.808212	0.276294
MSTRG.28109	ak1	ENSDARG00000001950	5:70925989-70948273	-	ak1	protein_coding	transferase activity;nucleotide binding;ATP binding;kinase activity;phosphorylation;cytoplasm;adenylate kinase activity;nucleobase-containing compound kinase activity;nucleobase-containing compound metabolic process;ADP biosynthetic process;AMP metabolic process;ATP metabolic process;nucleotide phosphorylation;nucleoside diphosphate kinase activity;nucleoside diphosphate phosphorylation;nucleosid…	371.7	315.6	583.5	637	0.663088	1.08772	0.424629
MSTRG.30420	bdnf	ENSDARG00000018817	7:31654702-31670520	-	bdnf	protein_coding	growth factor activity;extracellular region;cell-cell signaling;transmembrane receptor protein tyrosine kinase signaling pathway;brain development;receptor binding;multicellular organismal response to stress;neuron projection morphogenesis;cytoplasmic vesicle;dopaminergic neuron differentiation;negative regulation of neuron apoptotic process;regulation of neuron differentiation;neurotrophin TRKB …	197.9	171.7	247.3	252	0.3105	0.689362	0.378862
MSTRG.24415	calua	ENSDARG00000045676	4:13569677-13577366	+	calua	protein_coding	calcium ion binding;calcium ion binding	356	192.8	451.2	273.3	0.372907	0.590701	0.217794
MSTRG.30881	cart3	ENSDARG00000035852	7:52691500-52692399	-	cart3	protein_coding	G-protein coupled receptor signaling pathway;extracellular space;activation of MAPKK activity;cellular glucose homeostasis;adult feeding behavior;cellular response to starvation;negative regulation of appetite;cell	62.7	51.5	122.5	112.2	0.998588	1.23279	0.234198
MSTRG.24130	cd9b	ENSDARG00000016691	4:4226349-4250166	-	cd9b	protein_coding	membrane;integral component of membrane;posterior lateral line development;membrane;integral component of membrane;posterior lateral line development;membrane;integral component of membrane;posterior lateral line development;membrane;integral component of membrane;integral component of plasma membrane;cell surface receptor signaling pathway;posterior lateral line development;membrane;integral com…	41.2	25.4	112.3	74.5	1.50429	1.78093	0.276649
MSTRG.29205	cntn3b	ENSDARG00000053454	6:44593202-44678137	-	cntn3b	protein_coding	cell adhesion;nervous system development;Notch binding;neuron differentiation;neurogenesis	25.7	27.3	38.4	48.8	0.562345	0.776619	0.214273
MSTRG.26433	cst14b.1	ENSDARG00000045980	5:4081428-4091680	-	cst14b.1	protein_coding	intracellular;negative regulation of endopeptidase activity;cysteine-type endopeptidase inhibitor activity;endopeptidase inhibitor activity	128.5	150.6	195.6	275.4	0.61978	0.972652	0.352872
MSTRG.30611	CT030188.1	ENSDARG00000099385	7:39139163-39169054	+	CT030188.1	protein_coding	actin binding;calmodulin binding;myosin binding;muscle contraction;;;actin binding;calmodulin binding;myosin binding;muscle contraction;;;signal transduction;signal transducer activity;;;actin binding;calmodulin binding;myosin binding;muscle contraction	111.1	105.9	159.6	175.4	0.691928	0.900629	0.208701
MSTRG.33414	fgf14	ENSDARG00000040982	9:32027298-32104677	-	fgf14	protein_coding	extracellular region;growth factor activity;nervous system development;regulation of receptor activity	35.5	48.3	40.2	45.2	0.936909	1.17248	0.235571
MSTRG.13391	fkbp9	ENSDARG00000005023	19:43021713-43038014	-	fkbp9	protein_coding	cytoplasm;calcium ion binding;peptidyl-prolyl cis-trans isomerase activity;FK506 binding;isomerase activity;protein peptidyl-prolyl isomerization;chaperone-mediated protein folding;	155.2	76.7	193.6	114.2	0.421451	0.752893	0.331442
MSTRG.18151	gcga	ENSDARG00000079296	22:11587838-11596336	-	gcga	protein_coding	extracellular region;negative regulation of apoptotic process;intracellular;hormone activity;extracellular space;adenylate cyclase-modulating G-protein coupled receptor signaling pathway;type B pancreatic cell development;glucagon receptor binding;response to starvation;protein kinase A signaling;positive regulation of insulin secretion involved in cellular response to glucose stimulus;regulation…	51.7	23.5	87.4	53.8	0.731535	1.27382	0.542285
MSTRG.33815	gcgb	ENSDARG00000040907	9:51733860-51740174	+	gcgb	protein_coding	extracellular region;negative regulation of apoptotic process;intracellular;hormone activity;extracellular space;adenylate cyclase-modulating G-protein coupled receptor signaling pathway;glucagon receptor binding;protein kinase A signaling;positive regulation of insulin secretion involved in cellular response to glucose stimulus;response to starvation;regulation of receptor activity	307.8	120.1	605.3	320.4	1.00119	1.53115	0.529959
MSTRG.23289	gosr2	ENSDARG00000053070	3:37507578-37519002	+	gosr2	protein_coding	transport;membrane;integral component of membrane;SNAP receptor activity;protein transport;ER to Golgi vesicle-mediated transport;Golgi apparatus;cytosol;endoplasmic reticulum membrane;intra-Golgi vesicle-mediated transport;SNARE binding;SNARE complex;retrograde transport, endosome to Golgi;ER to Golgi transport vesicle membrane;protein targeting to vacuole;Golgi to vacuole transport;vesicle fusi…	100.7	110.4	136.8	169.4	0.462109	0.73206	0.269951
MSTRG.1211	gpr108	ENSDARG00000096651	1:58369261-58373910	+	gpr108	protein_coding	membrane;integral component of membrane;;;integral component of membrane	197.3	117.5	204.7	162.1	0.144827	0.637491	0.492664
MSTRG.32188	gstt1a	ENSDARG00000042428	8:30777879-30781857	-	gstt1a	protein_coding	glutathione transferase activity;cytoplasm;glutathione metabolic process;glutathione transferase activity	36.8	50.2	56.7	86.2	0.624	0.872034	0.248034
MSTRG.30994	HACD1	ENSDARG00000103744	7:58718618-58728640	+	hacd1	protein_coding	membrane;integral component of membrane;lipid metabolic process;lyase activity;endoplasmic reticulum;endoplasmic reticulum membrane;integral component of endoplasmic reticulum membrane;3-hydroxyacyl-CoA dehydratase activity;3-hydroxy-arachidoyl-CoA dehydratase activity;3-hydroxy-behenoyl-CoA dehydratase activity;3-hydroxy-lignoceroyl-CoA dehydratase activity;fatty acid metabolic process;fatty aci…	39.3	27.3	66.8	55.3	0.790553	1.07075	0.280197
MSTRG.4223	hbbe2	ENSDARG00000045143	12:20227991-20228755	-	hbbe2	protein_coding	transport;metal ion binding;iron ion binding;heme binding;oxygen carrier activity;oxygen transport;oxygen binding;hemoglobin complex	132.2	33.9	568.2	182.3	2.14426	2.56564	0.42138
MSTRG.14113	hhatla	ENSDARG00000039051	2:21679751-21694039	-	hhatla	protein_coding	transferase activity;membrane;integral component of membrane;transferase activity, transferring acyl groups;negative regulation of N-terminal protein palmitoylation;membrane;integral component of membrane;negative regulation of N-terminal protein palmitoylation;;membrane;integral component of membrane;negative regulation of N-terminal protein palmitoylation	72.3	34.5	133.5	74.8	0.893603	1.18332	0.289712
MSTRG.8866	leng9	ENSDARG00000062374	16:13916149-13927878	-	leng9	protein_coding	metal ion binding;metal ion binding;metal ion binding;metal ion binding	55.2	47.2	82.3	89.1	0.732287	0.994341	0.262054
MSTRG.10529	mdh1ab	ENSDARG00000103849	17:24421131-24426001	+	mdh1ab	polymorphic_pseudogene		45.4	32.9	76.3	68.6	0.752265	1.12784	0.375573
MSTRG.33360	MRAS (1 of many)	ENSDARG00000075285	9:29229679-29247769	+	MRAS	protein_coding	;membrane;GTPase activity;GTP binding;nucleotide binding;signal transduction;	20.5	22.3	30.3	32.4	0.708107	0.933077	0.224971
MSTRG.2122	myl10	ENSDARG00000062592	10:33227953-33236059	+	myl10	protein_coding	calcium ion binding;calcium ion binding	428.3	315.4	905.2	730.6	1.06461	1.28274	0.218138
MSTRG.13685	myl13	ENSDARG00000042245	2:2628812-2639928	+	myl13	protein_coding	cellular_component;calcium ion binding	426.7	303.9	1083.5	966	1.33214	1.74424	0.412102
MSTRG.4345	myoz1b	ENSDARG00000071445	12:26293886-26317516	-	myoz1b	protein_coding	Z disc;actin binding;telethonin binding;FATZ binding;myofibril assembly;actin cytoskeleton;;	37.6	29.6	111.8	88	1.60969	1.8687	0.259012
MSTRG.26668	npffr1l2	ENSDARG00000062631	5:13665350-13738652	-	npffr1l2	protein_coding	membrane;integral component of membrane;signal transducer activity;G-protein coupled receptor activity;signal transduction;G-protein coupled receptor signaling pathway;neuropeptide signaling pathway;neuropeptide receptor activity;membrane;integral component of membrane;signal transducer activity;G-protein coupled receptor activity;signal transduction;G-protein coupled receptor signaling pathway;i…	25.2	21.3	33.3	34.8	1.22708	1.64002	0.412942
MSTRG.4293	nrxn1a	ENSDARG00000061647	12:24221098-24516088	+	nrxn1a	protein_coding	;membrane;integral component of membrane;membrane;integral component of membrane;cell adhesion;sprouting angiogenesis;membrane;integral component of membrane;membrane;integral component of membrane;membrane;integral component of membrane	201.5	212.2	224.5	242.9	0.540343	0.795535	0.255192
MSTRG.11629	nts	ENSDARG00000057887	18:16340959-16350451	+	nts	protein_coding	extracellular region;neuropeptide hormone activity;regulation of receptor activity;extracellular region;neuropeptide hormone activity;axon terminus;regulation of receptor activity	39.5	28.9	74.3	63.8	0.943002	1.25722	0.314216
MSTRG.11790	pard6a	ENSDARG00000069378	18:22039608-22105036	-	pard6a	protein_coding	neural tube formation;apical plasma membrane;establishment or maintenance of cell polarity	31.7	35.7	38.4	48.7	0.489371	0.83873	0.349358
MSTRG.6218	pcdh2ab2	ENSDARG00000037691	14:2205213-2299026	-	pcdh2ab2	protein_coding	membrane;integral component of membrane;calcium ion binding;cell adhesion;homophilic cell adhesion via plasma membrane adhesion molecules;plasma membrane	206.8	173.5	402.2	467.9	1.29006	1.76772	0.477661
MSTRG.6201	pcdh2g6	ENSDARG00000071891	14:1976663-2155137	-	pcdh2g6	protein_coding	membrane;integral component of membrane;calcium ion binding;integral component of plasma membrane;cell adhesion;homophilic cell adhesion via plasma membrane adhesion molecules;plasma membrane;cell-cell signaling;nervous system development	378.5	292.8	539.8	512.8	0.696854	1.12517	0.428314
MSTRG.7841	phykpl	ENSDARG00000040566	15:23508367-23518325	+	phykpl	protein_coding	catalytic activity;mitochondrion;pyridoxal phosphate binding;transaminase activity;identical protein binding;alanine-glyoxylate transaminase activity;;;catalytic activity;pyridoxal phosphate binding;transaminase activity	21.4	24.6	39.5	44.1	0.989633	1.25002	0.260388
MSTRG.11204	prtga	ENSDARG00000100044	18:730401-733830	+	prtga	protein_coding	multicellular organism development	59.4	53.6	102.7	108.1	0.907516	1.28959	0.382077
MSTRG.26210	PSMB10	ENSDARG00000043781	4:75630955-75639856	-	psmb10	protein_coding	cytoplasm;hydrolase activity;nucleus;peptidase activity;proteolysis;endopeptidase activity;threonine-type endopeptidase activity;proteolysis involved in cellular protein catabolic process;proteasome complex;proteasome core complex;immune system process;cytoplasm;hydrolase activity;nucleus;peptidase activity;proteolysis;endopeptidase activity;threonine-type endopeptidase activity;proteolysis invol…	36.5	34.6	48.8	61.2	0.425968	0.953668	0.5277
MSTRG.3923	PTGES3L	ENSDARG00000079462	12:5969131-5973281	+	si:ch211-131k2.3	protein_coding		42.8	38.9	66.8	74.8	0.627549	1.01998	0.392428
MSTRG.23892	pvalb4	ENSDARG00000024433	3:60943490-60953158	-	pvalb4	protein_coding	metal ion binding;cellular_component;calcium ion binding;metal ion binding;cellular_component;calcium ion binding	245	196.3	414.8	396.7	0.773715	1.06892	0.295201
MSTRG.8780	rabac1	ENSDARG00000004171	16:10937885-10946343	-	rabac1	protein_coding	membrane;integral component of membrane;biological_process;membrane;integral component of membrane;biological_process	132.2	101	166.7	148.7	0.32465	0.623836	0.299185
MSTRG.30979	sdr16c5b	ENSDARG00000017794	7:58397278-58416032	+	sdr16c5b	protein_coding	oxidoreductase activity;oxidation-reduction process;oxidoreductase activity;oxidation-reduction process	63.3	44.4	98.3	78.5	0.638506	0.910029	0.271523
MSTRG.7484	sh3bgr	ENSDARG00000021633	15:5936033-5980821	+	sh3bgr	protein_coding	cytoplasm;biological_process;molecular_function;biological_process;molecular_function;biological_process;molecular_function	39.4	30.1	56.3	60.1	0.756826	1.08587	0.329045
MSTRG.1658	si:busm1-57f23.1	ENSDARG00000074425	10:13277981-13281248	-	si:busm1-57f23.1	protein_coding	extracellular space;protease binding;cysteine-type endopeptidase inhibitor activity;peptidase inhibitor activity;negative regulation of peptidase activity;negative regulation of cysteine-type endopeptidase activity	113.6	85.1	193	181.5	0.762251	1.16465	0.402404
MSTRG.32093	si:ch211-156j16.1	ENSDARG00000092035	8:26799307-26819706	+	si:ch211-156j16.1	protein_coding	membrane;integral component of membrane;membrane;integral component of membrane	85.9	45	113.5	72.5	0.396512	0.783059	0.386547
MSTRG.21264	si:ch211-239b20.2	ENSDARG00000097893	25:9577730-9587240	-	BX663533.1	lincRNA		29.4	32.5	45.8	66.9	0.747003	1.05999	0.312987
MSTRG.9118	si:ch211-79k12.3	ENSDARG00000097689	16:24601060-24602060	+	CT867948.1	processed_transcript		20.8	22.7	45	68.4	1.38312	1.90792	0.524807
MSTRG.28735	si:ch73-389b16.1	ENSDARG00000101586	6:24040948-24044114	-	si:ch73-389b16.1	protein_coding		27.7	50.4	50.5	89.4	0.822376	1.09646	0.274083
MSTRG.15789	SNORA73	ENSDARG00000080823	20:30470986-30471205	-	SNORA73	snoRNA		2213.6	574.9	2717	994.5	0.291404	0.90355	0.612146
MSTRG.11633	SNORD97	ENSDARG00000080895	18:16732733-16732916	+	SNORD97	snoRNA		919	1127.7	1336.5	1902.1	0.54216	0.849223	0.307064
MSTRG.14693	snoU85	ENSDARG00000081126	2:44921277-44921597	-	snoU85	snoRNA		5074.2	4886.9	6550.5	7032.1	0.377999	0.616161	0.238162
MSTRG.908	spryd7a	ENSDARG00000052624	1:46019415-46027121	-	spryd7a	protein_coding	;	119	140.4	157	191.7	0.719897	0.922493	0.202596
MSTRG.8205	sst1.2	ENSDARG00000033161	15:36257986-36262308	+	sst1.2	protein_coding	extracellular region;hormone activity;extracellular space;cell surface receptor signaling pathway;cell-cell signaling;regulation of cell migration;regulation of receptor activity	59.5	23.2	102.7	61.5	0.786254	1.47407	0.687817
MSTRG.21548	Telomerase-vert	ENSDARG00000085826	25:19889414-19889733	+	FO704882.1	lincRNA	;	715.2	623.7	1032.5	1052.1	0.537926	0.882282	0.344356
MSTRG.19334	tnnc1b	ENSDARG00000037539	23:20183743-20186253	+	tnnc1b	protein_coding	actin filament binding;calcium ion binding;skeletal muscle contraction;troponin complex;cardiac muscle contraction;calcium-dependent protein binding;regulation of muscle contraction	220.6	165.8	500.2	463.6	1.18209	1.55848	0.376384
MSTRG.21551	tnni1al	ENSDARG00000036671	25:19992332-19999199	+	tnni4b.2	protein_coding	molecular_function;troponin complex;skeletal muscle contraction;cardiac muscle contraction;molecular_function;troponin complex;skeletal muscle contraction;cardiac muscle contraction	48.2	32.1	115.8	114.9	1.26201	1.90186	0.639851
MSTRG.30610	tnni2b.1	ENSDARG00000035958	7:39128730-39134777	+	tnni2b.1	protein_coding	molecular_function;troponin complex;molecular_function;troponin complex;skeletal muscle contraction;cardiac muscle contraction;molecular_function;troponin complex;skeletal muscle contraction;cardiac muscle contraction;;	326.5	282	544.3	527.2	0.740827	0.982892	0.242065
MSTRG.24372	tnnt2c	ENSDARG00000032242	4:12033109-12035017	+	tnnt2c	protein_coding	sarcomere organization;regulation of muscle contraction;troponin complex	83	66.2	151	143.1	0.840558	1.18656	0.345998
MSTRG.21783	tnnt3a	ENSDARG00000030270	25:30827790-30840981	+	tnnt3a	protein_coding	sarcomere organization;regulation of muscle contraction;troponin complex;myofibril assembly;;sarcomere organization;regulation of muscle contraction;troponin complex;myofibril assembly;sarcomere organization;regulation of muscle contraction;troponin complex;myofibril assembly	372.5	277.8	723	632.9	0.949864	1.25391	0.304045
MSTRG.1472	tpm2	ENSDARG00000104682	10:6317005-6373961	+	tpm2	protein_coding	actin filament binding;structural constituent of muscle;actin filament organization;striated muscle thin filament;actin filament;muscle contraction;muscle thin filament tropomyosin;striated muscle thin filament;;striated muscle thin filament;striated muscle thin filament;striated muscle thin filament	267.4	219.2	483	462.7	0.68531	0.908776	0.223465
MSTRG.28574	trim63a	ENSDARG00000028027	6:15525037-15526554	-	trim63a	protein_coding	intracellular;metal ion binding;zinc ion binding	34.6	24.7	84.2	67	1.26621	1.50087	0.234661
MSTRG.8339	tyr	ENSDARG00000039077	15:43776250-43795256	+	tyr	protein_coding	membrane;integral component of membrane;metal ion binding;pigmentation;metabolic process;oxidoreductase activity;oxidation-reduction process;developmental pigmentation;melanosome organization;iridophore differentiation;catechol oxidase activity;dopamine biosynthetic process from tyrosine	53.3	47.9	108.5	106.1	1.03034	1.25181	0.221467
MSTRG.31329	tyrp1a	ENSDARG00000029204	7:73941331-73947361	+	tyrp1a	protein_coding	membrane;integral component of membrane;metal ion binding;pigmentation;metabolic process;oxidoreductase activity;melanocyte differentiation;oxidation-reduction process;retinal pigment epithelium development;melanosome organization;	30.9	28.7	54.1	56.1	0.793354	1.06406	0.270709
MSTRG.28963	uap1	ENSDARG00000052170	6:35052829-35068789	-	uap1	protein_coding	cytosol;metabolic process;uridylyltransferase activity;UDP-N-acetylglucosamine biosynthetic process;UDP-N-acetylglucosamine diphosphorylase activity;metabolic process;uridylyltransferase activity;metabolic process;uridylyltransferase activity;;metabolic process;uridylyltransferase activity	49	60.1	65.8	95.2	0.521568	0.825755	0.304187
MSTRG.6899	urp1	ENSDARG00000093493	14:33551986-33554601	-	urp1	protein_coding	extracellular region;hormone activity;regulation of blood vessel diameter;regulation of blood pressure;regulation of receptor activity	52.6	25.1	97.8	58.8	0.889406	1.36482	0.475418
MSTRG.28755	znf644b	ENSDARG00000102025	6:24561927-24598331	+	znf644b	protein_coding	nucleic acid binding;cell;camera-type eye photoreceptor cell differentiation;regulation of gene silencing;neuron cellular homeostasis	18.9	22.2	26.3	36.4	0.485799	0.793866	0.308067
