# Supplementary material for: Prematurely terminated intron-retaining mRNAs invade axons in SFPQ null-driven neurodegeneration and are a hallmark of ALS
Source: Nat Commun. 2022 Nov 22;13:6994. doi: 10.1038/s41467-022-34331-4 (PMC9681851; doi:10.1038/s41467-022-34331-4)
Supplement: Supplementary file 7 — Supplementary Data 4 [file 41467_2022_34331_MOESM7_ESM.xlsx]

## Sheet: Sheet1
GENE	GENE_ID	EVENT	COORD	COMPLEX.SIMPLE	cellular.nullvssib.E.dPsi	cellular.nullvssib.dPsi_0.95	neurites.nullvssib.E.dPsi	neurites.nullvssib.dPsi_0.95	Enriched.in
usp25	ENSDARG00000012314	DreALTA0031609-2/4	chr10:38250567-38250709	Alt3	0.220649	0	0.336566	0.03	Null_neurites
dtnbb	ENSDARG00000013020	DreALTA0010273-1/2	chr17:37196714-37196816	Alt3	0.087558	0	0.325226	0.1	Null_neurites
rel	ENSDARG00000055276	DreALTA0022652-1/3	chr13:25667922-25668137	Alt3	0.294558	0.01	0.389872	0.12	Null_neurites
kdm3b	ENSDARG00000062267	DreALTA0015003-1/2	chr14:21358603-21359010	Alt3	0.102439	0	0.576007	0.11	Null_neurites
ing5b	ENSDARG00000068175	DreALTA0014413-2/2	chr2:36625229-36625322	Alt3	-0.09128	0	0.445707	0.13	Null_neurites
zswim8	ENSDARG00000069397	DreALTA0033666-1/2	chr13:21734129-21734264	Alt3	-0.1085	0	0.27259	0.05	Null_neurites
aldh18a1	ENSDARG00000099579	DreALTA0004409-2/2	chr12:30678069-30678289	Alt3	0.270658	0	0.333451	0.07	Null_neurites
usp25	ENSDARG00000012314	DreALTA0031609-1/4	chr10:38250567-38250706	Alt3	-0.203665	0	-0.347292	0.07	Sib_neurites
dtnbb	ENSDARG00000013020	DreALTA0010273-2/2	chr17:37196714-37196819	Alt3	-0.089351	0	-0.345	0.07	Sib_neurites
cirbpb	ENSDARG00000013351	DreALTA0007922-5/7	chr22:18519472-18519530	Alt3	-0.030783	0	-0.045323	0.06	Sib_neurites
rps14	ENSDARG00000036629	DreALTA0023328-3/3	chr21:33422834-	Alt3	-0.064718	0	-0.021955	0.04	Sib_neurites
tubb5	ENSDARG00000037997	DreALTA0031012-2/2	chr16:10432913-10433023	Alt3	-0.03509	0	-0.049914	0.06	Sib_neurites
eef1b2	ENSDARG00000044521	DreALTA0010485-1/2	chr6:12967796-12967917	Alt3	0.010598	0	-0.018225	0.04	Sib_neurites
rel	ENSDARG00000055276	DreALTA0022652-3/3	chr13:25667922-25668634	Alt3	-0.235998	0.02	-0.302539	0.06	Sib_neurites
kdm3b	ENSDARG00000062267	DreALTA0015003-2/2	chr14:21358603-21359013	Alt3	-0.097557	0	-0.561893	0.11	Sib_neurites
ing5b	ENSDARG00000068175	DreALTA0014413-1/2	chr2:36625232-36625322	Alt3	0.098638	0	-0.433055	0.15	Sib_neurites
zswim8	ENSDARG00000069397	DreALTA0033666-2/2	chr13:21734126-21734264	Alt3	0.078391	0	-0.281867	0.08	Sib_neurites
aldh18a1	ENSDARG00000099579	DreALTA0004409-1/2	chr12:30678138-30678289	Alt3	-0.265641	0	-0.312401	0.07	Sib_neurites
robo3	ENSDARG00000005645	DreALTD0015875-1/2	chr10:31537327-31537398	Alt5	0.02055	0	0.19248	0.04	Null_neurites
fgf13a	ENSDARG00000035056	DreALTD0008106-2/2	chr14:32063059-	Alt5	0.186249	0	0.272242	0.04	Null_neurites
nek6	ENSDARG00000037963	DreALTD0012601-1/2	chr21:8304691-	Alt5	0.034314	0	0.30903	0.04	Null_neurites
zgc:158654	ENSDARG00000104460	DreALTD0022838-2/2	chr6:-23653051	Alt5	0.088548	0	0.2402	0.05	Null_neurites
nek6	ENSDARG00000037963	DreALTD0012601-2/2	chr21:8304454-	Alt5	-0.03135	0	-0.286718	0.05	Sib_neurites
eef1b2	ENSDARG00000044521	DreALTD0007087-1/3	chr6:12971043-12971099	Alt5	0.014821	0	-0.019391	0.03	Sib_neurites
rpl6	ENSDARG00000058451	DreALTD0016031-3/4	chr8:2447695-	Alt5	-0.023855	0	-0.276365	0.03	Sib_neurites
si:ch211-152p11.8	ENSDARG00000095427	DreALTD0017127-3/5	chr19:27880061-27880122	Alt5	0.176627	0	-0.297359	0.05	Sib_neurites
zgc:158654	ENSDARG00000104460	DreALTD0022838-1/2	chr6:-23652994	Alt5	-0.089477	0	-0.227294	0.05	Sib_neurites
ppp3ca	ENSDARG00000004988	DreEX0057798	chr21:29032411-29032458	CE	0.073327	0	0.117019	0.03	Null_neurites
clcn7	ENSDARG00000019556	DreEX0022027	chr3:27536409-27536483	CE	0.038339	0	0.194245	0.06	Null_neurites
plecb	ENSDARG00000021987	DreEX0056167	chr16:5572322-5572342	CE	-0.057748	0	0.290103	0.03	Null_neurites
ARHGEF12 (1 of 2)	ENSDARG00000030532	DreEX0000619	chr15:22552167-22552223	CE	0.370538	0	0.457569	0.12	Null_neurites
dtx2	ENSDARG00000032933	DreEX0028492	chr5:58906011-58906148	CE	0.230672	0	0.254496	0.05	Null_neurites
slc4a10a	ENSDARG00000063133	DreEX0073005	chr11:10732916-10732995	CE	0.293801	0	0.475447	0.19	Null_neurites
hspg2	ENSDARG00000076564	DreEX0038416	chr23:26637353-26637370	CE	0.005118	0	0.266047	0.07	Null_neurites
MYO9B (2 of 2)	ENSDARG00000078313	DreEX0006156	chr22:5043807-5043864	CE	0.08543	0	0.20087	0.03	Null_neurites
cacna1da	ENSDARG00000102773	DreEX0018043	chr11:36613046-36613120	CE	0.247062	0	0.475063	0.05	Null_neurites
bach2b	ENSDARG00000004074	DreEX0016499	chr20:24200517-24200587	CE	0.18188	0.01	0.173465	0.04	Null_neurites
tcf7l2	ENSDARG00000004415	DreEX0077846	chr12:30955998-30956099	CE	0.16174	0	0.232541	0.04	Null_neurites
stxbp5l	ENSDARG00000006383	DreEX0076346	chr9:27636088-27636141	CE	0.221897	0	0.431205	0.19	Null_neurites
ivns1abpb	ENSDARG00000013946	DreEX0040427	chr2:23729445-23729515	CE	0.148204	0	0.373088	0.11	Null_neurites
tspan18b	ENSDARG00000015015	DreEX0081740	chr18:27786857-27786911	CE	-0.006785	0	0.484073	0.08	Null_neurites
ahr2	ENSDARG00000021833	DreEX0012253	chr22:13077020-13077132	CE	0.296669	0.01	0.285629	0.06	Null_neurites
si:ch211-200p22.4	ENSDARG00000029170	DreEX0067364	chr7:23502907-23503011	CE	0.206006	0	0.366326	0.05	Null_neurites
eya3	ENSDARG00000036100	DreEX0031232	chr19:25316021-25316152	CE	0.393791	0	0.415185	0.09	Null_neurites
atp2b3a	ENSDARG00000043474	DreEX0015826	chr8:13991961-13992026	CE	0.224074	0	0.399054	0.1	Null_neurites
adamts3	ENSDARG00000060127	DreEX0011292	chr5:44883373-44883456	CE	0.028317	0	0.225298	0.06	Null_neurites
abcc5	ENSDARG00000061233	DreEX0010093	chr18:45820065-45820145	CE	-0.076678	0	0.414029	0.1	Null_neurites
arid3c	ENSDARG00000067729	DreEX0014688	chr5:40735055-40735141	CE	0.120796	0	0.368151	0.08	Null_neurites
dock7	ENSDARG00000078675	DreEX0028017	chr6:32380609-32380698	CE	-0.028455	0	0.315229	0.04	Null_neurites
ednrba	ENSDARG00000089334	DreEX0028947	chr1:27823645-27823753	CE	0.015262	0	0.333277	0.06	Null_neurites
tmem56b	ENSDARG00000098224	DreEX0079821	chr3:14286614-14286727	CE	0.196393	0	0.326266	0.06	Null_neurites
fam168a	ENSDARG00000098832	DreEX0031617	chr18:6631022-6631147	CE	0.214717	0	0.250524	0.08	Null_neurites
iqsec3a	ENSDARG00000099850	DreEX0039810	chr4:26615704-26616163	CE	0.303238	0	0.344017	0.07	Null_neurites
chl1b	ENSDARG00000103109	DreEX0021603	chr6:45061896-45062003	CE	0.242645	0	0.325372	0.09	Null_neurites
ppp1r1c	ENSDARG00000038941	DreEX0057628	chr9:44681722-44681925	CE	0.281475	0.02	0.176925	0.03	Null_neurites
creb5a	ENSDARG00000099002	DreEX6072763	chr19:19927321-19927378	CE	0.014153	0	0.344358	0.05	Null_neurites
slc39a13	ENSDARG00000000442	DreEX0072837	chr7:32436643-32436720	CE	-0.018608	0	-0.34278	0.13	Sib_neurites
CR388002.1	ENSDARG00000009026	DreEX0003171	chr1:13432645-13432680	CE	-0.050508	0	-0.305222	0.05	Sib_neurites
ptpmt1	ENSDARG00000013860	DreEX0059379	chr7:38307870-38308061	CE	0.110238	0	-0.294953	0.05	Sib_neurites
dclk1a	ENSDARG00000018856	DreEX0025926	chr10:34797362-34797435	CE	-0.120996	0	-0.260754	0.03	Sib_neurites
rbm4.1	ENSDARG00000036386	DreEX0061327	chr7:22534053-22534922	CE	-0.075005	0	-0.188238	0.04	Sib_neurites
nhsl1b	ENSDARG00000042627	DreEX0050588	chr20:30971737-30971868	CE	-0.129294	0	-0.198412	0.03	Sib_neurites
CR559945.1	ENSDARG00000056829	DreEX0003216	chr13:11661298-11661389	CE	0.003772	0	-0.496411	0.22	Sib_neurites
cylda	ENSDARG00000060058	DreEX0025335	chr7:37247279-37247397	CE	0.012505	0	-0.144394	0.03	Sib_neurites
C3H17orf75	ENSDARG00000061257	DreEX0001587	chr3:26208599-26208673	CE	-0.363187	0.02	-0.550079	0.23	Sib_neurites
armc3	ENSDARG00000074708	DreEX0014819	chr24:16905220-16905318	CE	-0.000673	0	-0.178512	0.05	Sib_neurites
eme1	ENSDARG00000076913	DreEX0029872	chr12:21556075-21556199	CE	-0.006035	0	-0.257307	0.07	Sib_neurites
zc3h4	ENSDARG00000078355	DreEX0086160	chr15:23779894-23779990	CE	0.000633	0	-0.303783	0.06	Sib_neurites
lrrc23	ENSDARG00000006174	DreEX0043808	chr23:20207035-20207140	CE	0.130791	0	-0.308898	0.11	Sib_neurites
lrrc23	ENSDARG00000006174	DreEX0043809	chr23:20205708-20205970	CE	0.04746	0	-0.277079	0.11	Sib_neurites
rad17	ENSDARG00000018918	DreEX0060464	chr5:25597263-25597484	CE	-0.033444	0	-0.404099	0.15	Sib_neurites
morn3	ENSDARG00000021697	DreEX0047079	chr10:42103053-42103212	CE	0.084245	0	-0.558925	0.36	Sib_neurites
ift172	ENSDARG00000041870	DreEX0038747	chr20:38947171-38947338	CE	-0.011519	0	-0.190449	0.05	Sib_neurites
impact	ENSDARG00000043288	DreEX0039316	chr22:2945567-2945619	CE	0.025995	0	-0.306934	0.12	Sib_neurites
tbc1d12b	ENSDARG00000073771	DreEX0077401	chr12:5408540-5408596	CE	-0.191831	0	-0.461419	0.2	Sib_neurites
CABZ01061495.1	ENSDARG00000074844	DreEX0001980	chr22:8318121-8318429	CE	-0.24527	0	-0.482311	0.25	Sib_neurites
fam171a2	ENSDARG00000075249	DreEX0031638	chr3:21154176-21154289	CE	-0.012931	0	-0.283539	0.1	Sib_neurites
shc1	ENSDARG00000075437	DreEX0066115	chr16:22895293-22895363	CE	-0.011166	0	-0.25074	0.06	Sib_neurites
rps6kl1	ENSDARG00000079024	DreEX0063375	chr17:52479508-52480662	CE	-0.048067	0	-0.248494	0.04	Sib_neurites
plekhn1	ENSDARG00000087844	DreEX0056333	chr23:23322608-23322769	CE	-0.063035	0	-0.15901	0.03	Sib_neurites
epha2a	ENSDARG00000017354	DreEX0030294	chr6:45885770-45886102	CE	-0.020441	0	-0.156003	0.06	Sib_neurites
banp	ENSDARG00000017562	DreEX0016592	chr25:30042100-30042261	CE	-0.109473	0	-0.20044	0.04	Sib_neurites
wdr62	ENSDARG00000060312	DreEX0085148	chr15:5635877-5635968	CE	0.010979	0	-0.188584	0.04	Sib_neurites
cfap45	ENSDARG00000068103	DreEX0021133	chr18:35207449-35207578	CE	-0.18072	0.02	-0.325799	0.11	Sib_neurites
GNPAT (2 of 2)	ENSDARG00000078770	DreEX0004758	chr20:47042154-47042247	CE	-0.038474	0	-0.307778	0.11	Sib_neurites
arhgef37	ENSDARG00000002463	DreEX6057929	chr14:24555608-24555807	CE	-0.009505	0	-0.258641	0.04	Sib_neurites
slc17a9b	ENSDARG00000011049	DreEX6079596	chr23:17615730-17615826	CE	-0.007929	0	-0.274099	0.03	Sib_neurites
dnaaf1	ENSDARG00000012030	DreEX6005422	chr7:28742530-28742751	CE	0.006803	0	-0.263293	0.05	Sib_neurites
pcnxl3	ENSDARG00000019501	DreEX6085087	chr21:27566111-27566326	CE	0.026631	0	-0.254162	0.06	Sib_neurites
vars2	ENSDARG00000056717	DreEX6073294	chr19:27860475-27860575	CE	-0.007424	0	-0.318067	0.1	Sib_neurites
sirt7	ENSDARG00000060645	DreEX6100072	chr22:38956866-38956946	CE	-0.035529	0	-0.408574	0.16	Sib_neurites
cfap45	ENSDARG00000068103	DreEX6066142	chr18:35209912-35210105	CE	-0.078199	0	-0.215123	0.05	Sib_neurites
cfap45	ENSDARG00000068103	DreEX6066143	chr18:35207674-35207820	CE	-0.174224	0.02	-0.327804	0.14	Sib_neurites
zmp:0000001167	ENSDARG00000076651	DreEX6100586	chr25:4491791-4491884	CE	0.056472	0	-0.38495	0.16	Sib_neurites
GNPAT (2 of 2)	ENSDARG00000078770	DreEX6047273	chr20:47031736-47031811	CE	0.002775	0	-0.319815	0.03	Sib_neurites
palm2	ENSDARG00000099005	DreINT0109868	chr10:4903965-4910580	IR	0.007252	0	0.269342	0.06	Null_neurites
cntfr	ENSDARG00000028661	DreINT0048508	chr10:13714741-13814505	IR	0.369458	0.01	0.352998	0.08	Null_neurites
slc12a2	ENSDARG00000086870	DreINT0149059	chr10:16268279-16304410	IR	0.101888	0	0.216804	0.03	Null_neurites
ZHX3 (2 of 2)	ENSDARG00000087186	DreINT0023033	chr11:25080909-25086568	IR	0.047002	0	0.206661	0.05	Null_neurites
fam20cb	ENSDARG00000090338	DreINT0066564	chr12:18117463-18197714	IR	0.545046	0	0.521193	0.2	Null_neurites
cbx1b	ENSDARG00000054442	DreINT0041980	chr12:28756640-28762892	IR	-0.005168	0	0.251503	0.05	Null_neurites
vrk2	ENSDARG00000021547	DreINT0174422	chr13:26666636-26667195	IR	0.119172	0	0.189206	0.03	Null_neurites
dcdc2b	ENSDARG00000053744	DreINT0055100	chr13:33179521-33179843	IR	0.011161	0	0.402142	0.1	Null_neurites
tnfaip2b	ENSDARG00000058160	DreINT0165583	chr13:7119242-7121083	IR	-0.02549	0	0.17392	0.03	Null_neurites
slit3	ENSDARG00000034268	DreINT0152464	chr14:24232549-24234062	IR	0.101447	0	0.531033	0.24	Null_neurites
smad5	ENSDARG00000037238	DreINT0152614	chr14:26199879-26199952	IR	0.061786	0	0.2356	0.03	Null_neurites
ebf1a	ENSDARG00000099849	DreINT0060884	chr14:34705702-34824660	IR	0.287206	0	0.387187	0.16	Null_neurites
numbl	ENSDARG00000101949	DreINT0107304	chr15:14531024-14615947	IR	0.305761	0	0.626113	0.37	Null_neurites
gdpd5b	ENSDARG00000076962	DreINT0072173	chr15:29521507-29523450	IR	0.006505	0	0.302228	0.04	Null_neurites
msi2b	ENSDARG00000032614	DreINT0098151	chr15:30729620-30833328	IR	0.143206	0	0.4864	0.19	Null_neurites
usp16	ENSDARG00000060633	DreINT0172446	chr15:41352945-41353776	IR	-0.044014	0	0.22166	0.03	Null_neurites
PTP4A3 (2 of 2)	ENSDARG00000054814	DreINT0017463	chr16:31511586-31547801	IR	0.077787	0	0.242816	0.03	Null_neurites
triob	ENSDARG00000000370	DreINT0167884	chr16:8998665-9012983	IR	0.155725	0	0.225108	0.04	Null_neurites
plekhf2	ENSDARG00000021141	DreINT0115837	chr16:40476809-40508830	IR	0.117844	0	0.238713	0.05	Null_neurites
crim1	ENSDARG00000029668	DreINT0052044	chr17:39102581-39199662	IR	0.151567	0	0.542049	0.27	Null_neurites
lace1a	ENSDARG00000011466	DreINT0087890	chr17:6619203-6619873	IR	0.125083	0	0.323519	0.06	Null_neurites
ELL3	ENSDARG00000038121	DreINT0009881	chr18:25615566-25652601	IR	0.264691	0.02	0.341963	0.05	Null_neurites
relt	ENSDARG00000099724	DreINT0125979	chr18:2635679-2641990	IR	0.004762	0	0.2869	0.1	Null_neurites
necab2	ENSDARG00000056745	DreINT0103521	chr18:21513360-21513604	IR	0.128308	0	0.494877	0.25	Null_neurites
nr1d2b	ENSDARG00000009594	DreINT0106042	chr19:17944988-17945237	IR	0.078526	0	0.29373	0.05	Null_neurites
adck5	ENSDARG00000075405	DreINT0026556	chr19:11959594-11961340	IR	0.003419	0	0.216854	0.05	Null_neurites
macf1a	ENSDARG00000028533	DreINT0091789	chr19:35634821-35752684	IR	0.060308	0	0.204955	0.03	Null_neurites
pou2f2a	ENSDARG00000019658	DreINT0117819	chr19:6323973-6383647	IR	0.081932	0	0.277299	0.04	Null_neurites
asap1a	ENSDARG00000029463	DreINT0033784	chr2:32340343-32369601	IR	0.047336	0	0.26415	0.08	Null_neurites
tox	ENSDARG00000032317	DreINT0166582	chr2:22325333-22379561	IR	0.108289	0	0.461298	0.26	Null_neurites
mllt4a	ENSDARG00000029472	DreINT0096613	chr20:43355420-43448629	IR	0.046788	0	0.183089	0.03	Null_neurites
crb2a	ENSDARG00000060106	DreINT0051769	chr21:8394312-8420404	IR	0.026498	0	0.227389	0.05	Null_neurites
col5a1	ENSDARG00000012593	DreINT0049919	chr21:6722523-6724511	IR	0.022393	0	0.199755	0.03	Null_neurites
ncam1a	ENSDARG00000056181	DreINT0102469	chr21:23442102-23710130	IR	0.277983	0.02	0.356762	0.21	Null_neurites
jam3b	ENSDARG00000061794	DreINT0084133	chr21:24948505-24998047	IR	0.134237	0	0.405869	0.14	Null_neurites
dag1	ENSDARG00000016153	DreINT0054690	chr22:33180851-33220619	IR	0.146559	0	0.626882	0.33	Null_neurites
EPB41L1	ENSDARG00000076364	DreINT0010003	chr23:11986120-12079796	IR	0.092979	0	0.265893	0.04	Null_neurites
NAV1 (2 of 2)	ENSDARG00000078011	DreINT0015245	chr23:5985501-6072896	IR	0.269979	0	0.449843	0.14	Null_neurites
dip2ca	ENSDARG00000062154	DreINT0057225	chr24:26944536-27037391	IR	0.360571	0	0.703001	0.14	Null_neurites
tram1	ENSDARG00000019137	DreINT0167270	chr24:14070663-14072421	IR	0.04871	0	0.421812	0.17	Null_neurites
rnpc3	ENSDARG00000011247	DreINT0128143	chr24:28884316-28887712	IR	0.037211	0	0.375545	0.03	Null_neurites
ccny	ENSDARG00000063677	DreINT0043195	chr24:4341722-4372922	IR	-0.054589	0	0.296268	0.08	Null_neurites
cecr1a	ENSDARG00000051746	DreINT0044578	chr25:16602395-16602508	IR	-0.00072	0	0.35944	0.09	Null_neurites
si:ch211-274j7.3	ENSDARG00000098850	DreINT0139744	chr3:6022592-6077835	IR	0.068225	0	0.127053	0.05	Null_neurites
xylt1	ENSDARG00000061248	DreINT0176847	chr3:26338765-26393688	IR	0.146128	0	0.273298	0.09	Null_neurites
ahcyl2	ENSDARG00000039343	DreINT0028037	chr4:5040354-5083304	IR	0.055728	0	0.132225	0.05	Null_neurites
syt1a	ENSDARG00000030614	DreINT0159629	chr4:21485459-21542703	IR	0.065833	0	0.296368	0.13	Null_neurites
atxn2	ENSDARG00000052897	DreINT0036058	chr5:41053158-41054968	IR	-0.041032	0	0.353732	0.08	Null_neurites
lifra	ENSDARG00000098857	DreINT0089115	chr5:7929883-7935484	IR	0.020686	0	0.28305	0.04	Null_neurites
ypel1	ENSDARG00000035630	DreINT0177033	chr5:12548736-12576432	IR	0.1122	0	0.187035	0.04	Null_neurites
rictora	ENSDARG00000100867	DreINT0126953	chr5:8054641-8057962	IR	-0.007235	0	0.48316	0.21	Null_neurites
git2a	ENSDARG00000061915	DreINT0072668	chr5:19403521-19405219	IR	0.007519	0	0.240758	0.06	Null_neurites
gtf2ird1	ENSDARG00000022203	DreINT0075824	chr5:58850968-58851488	IR	-0.006181	0	0.407024	0.13	Null_neurites
adamts3	ENSDARG00000060127	DreINT0026320	chr5:44724351-44725469	IR	0.000855	0	0.216043	0.04	Null_neurites
ube3b	ENSDARG00000061960	DreINT0170756	chr5:18947822-18949273	IR	-0.074881	0	0.258672	0.05	Null_neurites
MTMR4	ENSDARG00000101246	DreINT0014789	chr5:2084512-2134451	IR	0.34893	0	0.595973	0.3	Null_neurites
ryk	ENSDARG00000007231	DreINT0130006	chr6:27524617-27580061	IR	-0.011044	0	0.35009	0.07	Null_neurites
tnnt3b	ENSDARG00000068457	DreINT0165987	chr7:39183595-39185546	IR	0.079321	0.02	0.154343	0.04	Null_neurites
tnnt3b	ENSDARG00000068457	DreINT0165988	chr7:39185588-39188994	IR	0.090101	0	0.158444	0.05	Null_neurites
plxdc2	ENSDARG00000059950	DreINT0116297	chr7:41294710-41347520	IR	0.097969	0	0.233763	0.09	Null_neurites
igdcc3	ENSDARG00000075158	DreINT0080372	chr7:31267879-31331997	IR	0.196033	0	0.523998	0.24	Null_neurites
mtfmt	ENSDARG00000005448	DreINT0098441	chr7:52482240-52482587	IR	-0.249143	0	0.463641	0.17	Null_neurites
kirrela	ENSDARG00000001634	DreINT0086685	chr7:18853827-18894436	IR	0.066273	0	0.385151	0.04	Null_neurites
rpl6	ENSDARG00000058451	DreINT0128768	chr8:2446170-2447694	IR	0.135336	0	0.471385	0.2	Null_neurites
PXN (1 of 2)	ENSDARG00000060766	DreINT0017516	chr8:3391654-3439953	IR	0.439518	0.01	0.351028	0.1	Null_neurites
man1a2	ENSDARG00000041728	DreINT0092263	chr9:20853188-20889181	IR	0.06472	0	0.339587	0.09	Null_neurites
man1a2	ENSDARG00000041728	DreINT0092257	chr9:20936030-20936128	IR	-0.038489	0	0.256957	0.03	Null_neurites
uggt2	ENSDARG00000062089	DreINT0171491	chr9:29647885-29650553	IR	-0.009536	0	0.268227	0.05	Null_neurites
gap43	ENSDARG00000099744	DreINT0071390	KN150239.1:132-10885	IR	0.103957	0.01	0.122234	0.04	Null_neurites
UBE2O	ENSDARG00000100674	DreINT0022036	chr16:16067151-16068074	IR	-0.000128	0	-0.39187	0.03	Sib_neurites
efna1b	ENSDARG00000018787	DreINT0061495	chr16:23367904-23379755	IR	-0.039093	0	-0.322863	0.09	Sib_neurites
galcb	ENSDARG00000016474	DreINT0071131	chr17:18876477-18877727	IR	-0.170501	0	-0.372398	0.11	Sib_neurites
grb10a	ENSDARG00000002013	DreINT0074728	chr19:23567518-23567763	IR	0.056431	0	-0.270735	0.04	Sib_neurites
si:ch211-145n14.3	ENSDARG00000097196	DreINT0136217	chr21:42032174-42032246	IR	0.000629	0	-0.43401	0.16	Sib_neurites
cast	ENSDARG00000058693	DreINT0041746	chr21:11521523-11521610	IR	0.005332	0	-0.309133	0.07	Sib_neurites
CNTN3 (2 of 2)	ENSDARG00000053454	DreINT0007099	chr6:44593487-44595260	IR	-0.031087	0	-0.32999	0.09	Sib_neurites
tln2a	ENSDARG00000017901	DreEX0079151	chr7:29668678-29668683	MIC	0.30665	0	0.387266	0.08	Null_neurites
agrn	ENSDARG00000079388	DreEX0012142	chr23:23957700-23957711	MIC	0.239993	0	0.315215	0.1	Null_neurites
exoc6b	ENSDARG00000098874	DreEX0031123	chr7:25013448-25013459	MIC	0.063072	0	0.250153	0.04	Null_neurites
sept9a	ENSDARG00000020235	DreALTA0024130-2/2	chr3:34347645-34347848	Alt3	0.782664	0.52	-0.028285	0	Null_cellular
trit1	ENSDARG00000032876	DreALTA0030713-2/3	chr19:31167926-31168080	Alt3	0.294174	0.03	-0.013731	0	Null_cellular
nedd4l	ENSDARG00000060006	DreALTA0018291-1/4	chr21:10841708-10841764	Alt3	0.236624	0.03	-0.032961	0	Null_cellular
kmt2ba	ENSDARG00000062962	DreALTA0015350-1/2	chr19:9330453-9330550	Alt3	0.441393	0.18	0.152129	0	Null_cellular
kmt2ba	ENSDARG00000097956	DreALTA0015350-1/2	chr19:9330453-9330550	Alt3	0.441393	0.18	0.152129	0	Null_cellular
atrip	ENSDARG00000063076	DreALTA0005772-1/2	chr22:10517755-10517831	Alt3	0.389319	0.05	0.210815	0	Null_cellular
nfyc	ENSDARG00000070151	DreALTA0018437-1/2	chr19:42501956-42502024	Alt3	0.537499	0.06	0.152818	0	Null_cellular
gpaa1	ENSDARG00000074571	DreALTA0012968-1/2	chr2:2356220-2356272	Alt3	0.349703	0.08	-0.199704	0	Null_cellular
igf2bp2b	ENSDARG00000099758	DreALTA0014238-1/2	chr1:29648641-29648769	Alt3	0.2712	0.04	0.173121	0	Null_cellular
rims2a	ENSDARG00000101606	DreALTA0022885-2/2	chr16:44414132-44414376	Alt3	0.323327	0.07	0.07061	0	Null_cellular
sept9a	ENSDARG00000020235	DreALTA0024130-1/2	chr3:34347645-34347847	Alt3	-0.793155	0.5	0.090551	0	Sib_cellular
pip5k1ab	ENSDARG00000024642	DreALTA0020454-1/2	chr16:9864942-9865004	Alt3	-0.294007	0.04	-0.086897	0	Sib_cellular
fam57ba	ENSDARG00000026875	DreALTA0011661-1/2	chr3:20907250-20907405	Alt3	-0.203425	0.03	0.005589	0	Sib_cellular
nedd4l	ENSDARG00000060006	DreALTA0018291-2/4	chr21:10841708-10841767	Alt3	-0.23332	0.04	0.085323	0	Sib_cellular
kmt2ba	ENSDARG00000062962	DreALTA0015350-2/2	chr19:9330450-9330550	Alt3	-0.414975	0.13	-0.169581	0	Sib_cellular
kmt2ba	ENSDARG00000097956	DreALTA0015350-2/2	chr19:9330450-9330550	Alt3	-0.414975	0.13	-0.169581	0	Sib_cellular
atrip	ENSDARG00000063076	DreALTA0005772-2/2	chr22:10517752-10517831	Alt3	-0.37566	0.05	-0.230163	0	Sib_cellular
nfyc	ENSDARG00000070151	DreALTA0018437-2/2	chr19:42501953-42502024	Alt3	-0.540835	0.1	-0.156784	0	Sib_cellular
gpaa1	ENSDARG00000074571	DreALTA0012968-2/2	chr2:2356220-2356275	Alt3	-0.348077	0.13	0.183021	0	Sib_cellular
hdx	ENSDARG00000079382	DreALTA0013511-2/4	chr14:5907865-5908011	Alt3	-0.249221	0.03	-0.012608	0	Sib_cellular
igf2bp2b	ENSDARG00000099758	DreALTA0014238-2/2	chr1:29648641-29648772	Alt3	-0.287111	0.04	-0.1872	0	Sib_cellular
rims2a	ENSDARG00000101606	DreALTA0022885-1/2	chr16:44414132-44414349	Alt3	-0.335467	0.06	-0.069478	0	Sib_cellular
ctnnd2b	ENSDARG00000003779	DreALTD0006067-2/2	chr2:30585291-30585485	Alt5	0.28396	0.04	0.025011	0	Null_cellular
ddi2	ENSDARG00000006477	DreALTD0006393-2/2	chr6:40562221-40562413	Alt5	0.466021	0.19	-0.146797	0	Null_cellular
kif1ab	ENSDARG00000062024	DreALTD0010420-2/2	chr2:23094499-23094570	Alt5	0.535414	0.2	-0.193473	0	Null_cellular
gria2a	ENSDARG00000070173	DreALTD0008925-1/2	chr1:20643298-20643426	Alt5	0.47134	0.12	0.281415	0	Null_cellular
DKEY-225F5.4	ENSDARG00000101975	DreALTD0000890-2/2	chr3:23382385-	Alt5	0.329035	0.11	0.152624	0	Null_cellular
gorasp1	ENSDARG00000003068	DreALTD0008794-1/2	chr2:24156052-24156124	Alt5	-0.27953	0.04	0.029373	0	Sib_cellular
ddi2	ENSDARG00000006477	DreALTD0006393-1/2	chr6:40562221-40562410	Alt5	-0.47614	0.22	0.149176	0	Sib_cellular
isca2	ENSDARG00000038154	DreALTD0010025-1/2	chr17:-43042046	Alt5	-0.300868	0.07	0.010554	0	Sib_cellular
kif1ab	ENSDARG00000062024	DreALTD0010420-1/2	chr2:23094499-23094543	Alt5	-0.516128	0.19	0.174617	0	Sib_cellular
dbn1	ENSDARG00000069113	DreALTD0006310-2/2	chr21:37149341-37149404	Alt5	-0.208877	0.03	0.042783	0	Sib_cellular
gria2a	ENSDARG00000070173	DreALTD0008925-2/2	chr1:20643183-20643426	Alt5	-0.447294	0.14	-0.274677	0	Sib_cellular
DKEY-225F5.4	ENSDARG00000101975	DreALTD0000890-1/2	chr3:23382525-	Alt5	-0.323792	0.12	-0.199961	0	Sib_cellular
epha7	ENSDARG00000004635	DreEX0030344	chr20:24938956-24939017	CE	0.447934	0.21	0.016698	0	Null_cellular
ambra1a	ENSDARG00000008322	DreEX0012883	chr7:39073092-39073178	CE	0.375624	0.05	0.069873	0	Null_cellular
brms1lb	ENSDARG00000018047	DreEX0017408	chr20:16936320-16936446	CE	0.546905	0.28	0.047591	0	Null_cellular
tlk1a	ENSDARG00000042467	DreEX0079088	chr9:3607571-3607609	CE	0.220268	0.03	0.130888	0.01	Null_cellular
arl15b	ENSDARG00000057995	DreEX0014753	chr10:9214842-9214901	CE	0.259465	0.03	-0.040533	0	Null_cellular
si:dkey-217l24.1	ENSDARG00000062199	DreEX0069938	chr25:21972660-21972970	CE	0.341291	0.12	-0.017518	0	Null_cellular
RAP1GDS1	ENSDARG00000073741	DreEX0007292	chr7:69316495-69316641	CE	0.61246	0.17	0.143589	0	Null_cellular
dlg3	ENSDARG00000076796	DreEX0027238	chr14:32789456-32789509	CE	0.333451	0.08	0.25592	0.01	Null_cellular
rxrba	ENSDARG00000078954	DreEX0063835	chr19:7333938-7333979	CE	0.223861	0.04	0.06189	0	Null_cellular
CABZ01077217.1	ENSDARG00000079145	DreEX0002084	chr22:8284217-8284287	CE	0.379377	0.08	0.291958	0	Null_cellular
rap1ab	ENSDARG00000087346	DreEX0060763	chr11:15718794-15718891	CE	0.455733	0.09	0.264044	0.02	Null_cellular
tmem141	ENSDARG00000101963	DreEX0079438	chr5:53661866-53661932	CE	0.417793	0.16	0.091034	0	Null_cellular
ZNF638	ENSDARG00000104169	DreEX0009688	chr7:19384917-19386351	CE	0.193503	0.03	0.121915	0	Null_cellular
srl	ENSDARG00000104587	DreEX0075155	chr3:55915899-55915934	CE	0.225937	0.05	0.15619	0	Null_cellular
map3k4	ENSDARG00000104835	DreEX0044647	chr13:35685965-35686114	CE	0.198496	0.03	-0.018494	0	Null_cellular
ncam1b	ENSDARG00000007220	DreEX0049495	chr15:18533346-18533369	CE	0.316955	0.06	0.31859	0	Null_cellular
camk2b1	ENSDARG00000011065	DreEX0018570	chr5:20496531-20496603	CE	0.570815	0.3	0.241203	0	Null_cellular
slc35d1a	ENSDARG00000011973	DreEX0072656	chr6:34874810-34874843	CE	0.25288	0.06	-0.009222	0	Null_cellular
pdlim3b	ENSDARG00000014248	DreEX0054467	chr14:29444925-29445095	CE	0.366949	0.08	0.185861	0	Null_cellular
dnmt3ab	ENSDARG00000015566	DreEX0027841	chr17:37044590-37044736	CE	0.327404	0.04	-0.062533	0	Null_cellular
ttna	ENSDARG00000028213	DreEX0082170	chr9:43219592-43219873	CE	0.282418	0.04	-0.172874	0	Null_cellular
ttna	ENSDARG00000028213	DreEX0082179	chr9:43224922-43225203	CE	0.309825	0.06	-0.014465	0	Null_cellular
ttna	ENSDARG00000028213	DreEX0082186	chr9:43223799-43224077	CE	0.432161	0.21	0.047704	0	Null_cellular
si:ch211-200p22.4	ENSDARG00000029170	DreEX0067368	chr7:23523729-23523770	CE	0.312041	0.04	-0.250135	0	Null_cellular
cars	ENSDARG00000036164	DreEX0018974	chr7:31555960-31556196	CE	0.319905	0.05	0.167468	0	Null_cellular
snap25b	ENSDARG00000058117	DreEX0074047	chr17:12162810-12162924	CE	0.262768	0.07	0.100444	0	Null_cellular
ATP5J (2 of 3)	ENSDARG00000077967	DreEX0000733	chr9:19685638-19686127	CE	0.425081	0.18	0.032725	0	Null_cellular
ppip5k2	ENSDARG00000078441	DreEX0057479	chr10:6845992-6846111	CE	0.580906	0.36	0.218054	0	Null_cellular
AKAP13 (2 of 2)	ENSDARG00000079994	DreEX0000317	chr25:11158461-11158508	CE	0.309176	0.04	0.162871	0	Null_cellular
EPB41L2	ENSDARG00000093374	DreEX0003957	chr20:2284168-2284242	CE	0.269905	0.03	0.143086	0	Null_cellular
bnip2	ENSDARG00000013397	DreEX0017165	chr25:33775671-33775706	CE	0.279076	0.05	0.20233	0	Null_cellular
usp6nl	ENSDARG00000022187	DreEX0083960	chr4:24093581-24093654	CE	0.254892	0.08	-0.012888	0	Null_cellular
ufl1	ENSDARG00000007496	DreEX6043417	chr20:441901-442076	CE	0.280846	0.05	-0.011171	0	Null_cellular
vezf1a	ENSDARG00000008247	DreEX6089317	chr10:37179581-37179616	CE	0.335198	0.11	-0.130581	0	Null_cellular
greb1l	ENSDARG00000039196	DreEX6025877	chr2:12018932-12019271	CE	0.366696	0.15	0.060459	0	Null_cellular
chsy3	ENSDARG00000069472	DreEX6087632	chr10:16639879-16640162	CE	0.417299	0.08	-0.223859	0	Null_cellular
ank3b	ENSDARG00000077582	DreEX6067876	chr12:7612954-7613037	CE	0.410424	0.13	-0.077817	0	Null_cellular
crebrf	ENSDARG00000105114	DreEX6085988	chr21:41170031-41170225	CE	0.251495	0.04	-0.022337	0	Null_cellular
zgc:113210	ENSDARG00000002872	DreEX0086762	chr3:52393558-52394573	CE	-0.223981	0.05	-0.094749	0	Sib_cellular
sipa1l1	ENSDARG00000020134	DreEX0071739	chr20:28774705-28774857	CE	-0.320465	0.09	0.021057	0	Sib_cellular
dclk2	ENSDARG00000034093	DreEX0025935	chr1:36540842-36540898	CE	-0.290402	0.05	-0.14781	0	Sib_cellular
eef2k	ENSDARG00000035835	DreEX0029038	chr12:10368418-10368474	CE	-0.307751	0.1	-0.092521	0	Sib_cellular
ergic3	ENSDARG00000038074	DreEX0030685	chr6:50401132-50401189	CE	-0.229603	0.03	0.012294	0	Sib_cellular
SPIRE1 (2 of 2)	ENSDARG00000038445	DreEX0008356	chr16:52926611-52926652	CE	-0.408639	0.05	0.055951	0	Sib_cellular
CAMSAP3 (1 of 2)	ENSDARG00000059475	DreEX0002295	chr3:53171532-53171564	CE	-0.389613	0.14	-0.044987	0	Sib_cellular
pcloa	ENSDARG00000063299	DreEX0053981	chr4:11425323-11425391	CE	-0.257984	0.04	-0.067465	0	Sib_cellular
larp4aa	ENSDARG00000078401	DreEX0042593	chr23:27593167-27593208	CE	-0.362171	0.11	-0.042948	0	Sib_cellular
fnip1	ENSDARG00000102171	DreEX0033256	chr21:45489370-45489453	CE	-0.332205	0.04	-0.262602	0	Sib_cellular
si:ch73-103b11.2	ENSDARG00000105209	DreEX0068600	chr24:39424305-39427985	CE	-0.378233	0.1	-0.066558	0	Sib_cellular
camk2b1	ENSDARG00000011065	DreEX0018577	chr5:20488037-20488109	CE	-0.37139	0.04	0.00038	0	Sib_cellular
trioa	ENSDARG00000019426	DreEX0081321	chr19:42287921-42288016	CE	-0.135675	0.03	0.056172	0	Sib_cellular
selenbp1	ENSDARG00000024717	DreEX0064955	chr16:38198298-38198479	CE	-0.275467	0.04	0.006544	0	Sib_cellular
rai14	ENSDARG00000039974	DreEX0060595	chr21:19562675-19562755	CE	-0.296689	0.07	-0.087059	0	Sib_cellular
rapgef1a	ENSDARG00000043593	DreEX0060808	chr8:11765739-11765903	CE	-0.390714	0.14	0.120984	0	Sib_cellular
wdr34	ENSDARG00000057635	DreEX0085023	chr21:13122391-13122548	CE	-0.257426	0.06	-0.094082	0	Sib_cellular
snap25b	ENSDARG00000058117	DreEX0074048	chr17:12162481-12162598	CE	-0.24272	0.09	-0.087612	0	Sib_cellular
syne1b	ENSDARG00000063068	DreEX0076843	chr17:7945709-7945741	CE	-0.417933	0.11	-0.268026	0	Sib_cellular
usp54a	ENSDARG00000077948	DreEX0083951	chr13:22233788-22233929	CE	-0.389418	0.08	-0.144555	0	Sib_cellular
GPR89A	ENSDARG00000077983	DreEX0004816	chr9:5923903-5923968	CE	-0.257355	0.06	-0.013334	0	Sib_cellular
chl1b	ENSDARG00000103109	DreEX0021601	chr6:45057739-45057768	CE	-0.254507	0.04	-0.259803	0	Sib_cellular
chl1b	ENSDARG00000103109	DreEX0021602	chr6:45058260-45058334	CE	-0.308366	0.04	-0.257505	0	Sib_cellular
GTSF1 (1 of 2)	ENSDARG00000000887	DreEX0004938	chr23:32175040-32175180	CE	-0.326821	0.03	0.076557	0	Sib_cellular
ssh1a	ENSDARG00000056780	DreEX0075399	chr5:19777020-19777088	CE	-0.291424	0.08	0.009881	0	Sib_cellular
smc5	ENSDARG00000044282	DreEX6087490	chr10:15676881-15676975	CE	-0.296365	0.07	0.013507	0	Sib_cellular
arvcfb	ENSDARG00000061688	DreEX6010954	chr5:25725731-25725748	CE	-0.488778	0.15	-0.068541	0	Sib_cellular
samd4a	ENSDARG00000075759	DreEX6053363	chr17:15087412-15087524	CE	-0.224451	0.05	-0.024569	0	Sib_cellular
samd4a	ENSDARG00000097906	DreEX6053363	chr17:15087412-15087524	CE	-0.224451	0.05	-0.024569	0	Sib_cellular
cars2	ENSDARG00000078546	DreINT0041493	chr1:28392326-28397963	IR	0.28151	0.04	0.206755	0	Null_cellular
stox2a	ENSDARG00000070162	DreINT0157656	chr1:39194434-39258094	IR	0.289819	0.05	-0.153788	0	Null_cellular
cblb	ENSDARG00000015199	DreINT0041857	chr10:28703255-28764333	IR	0.246888	0.03	0.168033	0	Null_cellular
ppip5k2	ENSDARG00000078441	DreINT0118289	chr10:6846112-6850932	IR	0.301691	0.04	-0.06271	0	Null_cellular
TMEM63B (1 of 2)	ENSDARG00000103608	DreINT0021304	chr11:43378813-43409431	IR	0.333389	0.08	0.212331	0	Null_cellular
st3gal2l	ENSDARG00000007494	DreINT0156499	chr11:26335107-26338817	IR	0.248883	0.04	-0.102719	0	Null_cellular
srgap2a	ENSDARG00000032161	DreINT0155813	chr11:21337056-21422268	IR	0.289491	0.03	0.227864	0	Null_cellular
zeb1b	ENSDARG00000013207	DreINT0177800	chr12:26683365-26760282	IR	0.341257	0.05	0.336443	0.02	Null_cellular
ccdc186	ENSDARG00000061020	DreINT0042484	chr12:30258262-30260251	IR	0.336426	0.09	0.017528	0	Null_cellular
kcnma1a	ENSDARG00000079840	DreINT0084969	chr13:16391904-16491205	IR	0.423762	0.12	0.242166	0.01	Null_cellular
gbf1	ENSDARG00000027016	DreINT0071727	chr13:7248428-7319551	IR	0.483129	0.21	0.249124	0	Null_cellular
galnt1	ENSDARG00000061335	DreINT0071187	chr16:26990322-27063964	IR	0.473496	0.2	0.227247	0	Null_cellular
cfdp1	ENSDARG00000095086	DreINT0045687	chr18:22435586-22481775	IR	0.334633	0.08	0.127082	0	Null_cellular
clasp2	ENSDARG00000020345	DreINT0047216	chr19:43200660-43204009	IR	0.394097	0.07	0.113791	0	Null_cellular
efcab1	ENSDARG00000061377	DreINT0061370	chr19:40595649-40595726	IR	0.259281	0.06	-0.082043	0	Null_cellular
dab1a	ENSDARG00000059939	DreINT0054592	chr20:8333676-8431172	IR	0.370224	0.06	0.46782	0.01	Null_cellular
GNPAT (2 of 2)	ENSDARG00000078770	DreINT0012021	chr20:47040272-47040343	IR	0.27792	0.03	0.065377	0	Null_cellular
nol8	ENSDARG00000044143	DreINT0105194	chr22:10397629-10398794	IR	0.339884	0.07	0.011299	0	Null_cellular
scn8aa	ENSDARG00000005775	DreINT0131544	chr23:27328237-27336142	IR	0.70132	0.38	0.015477	0	Null_cellular
rlbp1b	ENSDARG00000045808	DreINT0127261	chr25:19014949-19019645	IR	0.327931	0.07	0.003119	0	Null_cellular
dmtf1	ENSDARG00000025824	DreINT0057886	chr4:9657911-9657985	IR	0.275747	0.05	0.081586	0	Null_cellular
rictora	ENSDARG00000100867	DreINT0126938	chr5:8080432-8082409	IR	0.316347	0.04	-0.033327	0	Null_cellular
hk2	ENSDARG00000101482	DreINT0078071	chr5:13468158-13473193	IR	0.2169	0.05	-0.053124	0	Null_cellular
camkk1a	ENSDARG00000035452	DreINT0040826	chr5:30684030-30734222	IR	0.426781	0.17	0.045535	0	Null_cellular
myo1ea	ENSDARG00000036179	DreINT0100621	chr7:30422711-30451546	IR	0.222056	0.05	0.227502	0	Null_cellular
BRSK2 (2 of 2)	ENSDARG00000077791	DreINT0002135	chr7:49178958-49321953	IR	0.365153	0.1	0.077255	0	Null_cellular
ift88	ENSDARG00000027234	DreINT0080343	chr9:21566688-21567075	IR	0.237465	0.06	-0.052018	0	Null_cellular
itgb5	ENSDARG00000012942	DreINT0083320	chr9:22867158-22867515	IR	0.362452	0.08	0.163009	0	Null_cellular
epha3	ENSDARG00000039373	DreINT0063674	chr9:16457019-16528165	IR	0.406298	0.1	0.268851	0	Null_cellular
ACADSB (2 of 2)	ENSDARG00000098174	DreINT0000294	KN150631.1:22273-22469	IR	0.646361	0.34	0.148528	0	Null_cellular
cacna1ab	ENSDARG00000006923	DreINT0039477	chr11:30716217-30724019	IR	-0.475624	0.19	0.204882	0	Sib_cellular
ogt.1	ENSDARG00000105243	DreINT0108238	chr14:14438178-14440060	IR	-0.540573	0.04	0.082675	0	Sib_cellular
si:ch211-235e9.8	ENSDARG00000071353	DreINT0138674	chr14:47096054-47104040	IR	-0.312552	0.03	0.08249	0	Sib_cellular
kmt2a	ENSDARG00000004537	DreINT0087114	chr15:23454806-23454890	IR	-0.327199	0.03	-0.059067	0	Sib_cellular
nsmce2	ENSDARG00000076379	DreINT0106747	chr16:25749066-25749355	IR	-0.573728	0.21	-0.11598	0	Sib_cellular
ice1	ENSDARG00000058461	DreINT0079965	chr16:9515184-9516035	IR	-0.258926	0.05	0.066463	0	Sib_cellular
fam149b1	ENSDARG00000061215	DreINT0066181	chr17:26575043-26575354	IR	-0.377484	0.08	-0.00406	0	Sib_cellular
ACAP2 (1 of 2)	ENSDARG00000056478	DreINT0000319	chr2:5989895-5990766	IR	-0.314842	0.09	0.479985	0	Sib_cellular
hyal2b	ENSDARG00000062997	DreINT0079729	chr22:10647337-10648529	IR	-0.20545	0.05	0.030214	0	Sib_cellular
si:ch211-126j24.1	ENSDARG00000098644	DreINT0135728	chr22:38546934-38554893	IR	-0.284953	0.07	-0.017897	0	Sib_cellular
znf148	ENSDARG00000055106	DreINT0181180	chr9:38824292-38824380	IR	-0.33657	0.06	-0.022676	0	Sib_cellular
robo3	ENSDARG00000005645	DreEX0062809	chr10:31490727-31490738	MIC	0.43695	0.11	0.199461	0	Null_cellular
dnmt1	ENSDARG00000030756	DreEX0027818	chr3:54346655-54346669	MIC	0.281435	0.05	0.016619	0	Null_cellular
