# Supplementary material for: Prematurely terminated intron-retaining mRNAs invade axons in SFPQ null-driven neurodegeneration and are a hallmark of ALS
Source: Nat Commun. 2022 Nov 22;13:6994. doi: 10.1038/s41467-022-34331-4 (PMC9681851; doi:10.1038/s41467-022-34331-4)
Supplement: Supplementary file 8 — Supplementary Data 5 [file 41467_2022_34331_MOESM8_ESM.xlsx]

## Sheet: vasttools neurite increased IR
GENE	GENE_ID	EVENT	COORD	COMPLEX.SIMPLE	sib_cellular.PSI	null_cellular.PSI	cellular.sibvsnull.dPsi_0.95	sib.neurite.PSI	null.neurite.PSI	neurite.difference	neurite.nullvssib.dPsi_0.95
adamts3	ENSDARG00000060127	DreINT0026320	chr5:44724351-44725469	IR	0.069755	0.07294	0	0.050317	0.26636	0.216043	0.04
adck5	ENSDARG00000075405	DreINT0026556	chr19:11959594-11961340	IR	0.122121	0.083752	0	0.042683	0.259537	0.216854	0.05
ahcyl2	ENSDARG00000039343	DreINT0028037	chr4:5040354-5083304	IR	0.030631	0.092445	0	0.014638	0.146863	0.132225	0.05
armc3	ENSDARG00000074708	DreINT0033344	chr24:16920728-16920860	IR	0.28709	0.542258	0	0.274574	0.595529	0.320955	0.11
asap1a	ENSDARG00000029463	DreINT0033784	chr2:32340343-32369601	IR	0.087937	0.133095	0	0.018337	0.282487	0.26415	0.08
atxn2	ENSDARG00000052897	DreINT0036058	chr5:41053158-41054968	IR	0.159809	0.101209	0	0.053478	0.40721	0.353732	0.08
bach2b	ENSDARG00000004074	DreINT0036549	chr20:24123471-24200115	IR	0.125944	0.507612	0.11	0.156454	0.562615	0.406161	0.04
bach2b	ENSDARG00000004074	DreINT0036548	chr20:24200393-24223449	IR	0.095666	0.240831	0	0.059078	0.196829	0.137751	0.02
baiap2b	ENSDARG00000103333	DreINT0036653	chr12:35958785-35960493	IR	0.077747	0.162125	0	0.059197	0.357058	0.297861	0.08
braf	ENSDARG00000017661	DreINT0038020	chr4:12082106-12086381	IR	NA	NA	NA	0.112311	0.385084	0.272773	0.01
BX005085.5	ENSDARG00000103222	DreINT0002215	chr3:7284822-7285487	IR	NA	NA	NA	0.803026	0.95033	0.147304	0.03
C5H11orf88	ENSDARG00000075714	DreINT0003687	chr5:57249637-57249719	IR	0.042289	0.057916	0	0.03071	0.174526	0.143816	0.01
cacna1c	ENSDARG00000008398	DreINT0039581	chr4:20729587-20730496	IR	0.081401	0.11518	0	0.13683	0.429583	0.292753	0.02
cbx1b	ENSDARG00000054442	DreINT0041980	chr12:28756640-28762892	IR	0.055146	0.042855	0	0.046442	0.297945	0.251503	0.05
ccny	ENSDARG00000063677	DreINT0043195	chr24:4341722-4372922	IR	0.172223	0.210582	0	0.048788	0.345056	0.296268	0.08
cdk8	ENSDARG00000016496	DreINT0044418	chr24:21384748-21384829	IR	0.149241	0.114627	0	0.051852	0.191453	0.139601	0.01
cecr1a	ENSDARG00000051746	DreINT0044578	chr25:16602395-16602508	IR	0.127181	0.170057	0	0.125414	0.484854	0.35944	0.09
celf5a	ENSDARG00000071375	DreINT0044679	chr22:19785622-19963274	IR	0.096607	0.452183	0.02	0.106305	0.595809	0.489504	0.13
cep41	ENSDARG00000038500	DreINT0045216	chr25:18341165-18342098	IR	0.110468	0.079428	0	0.042018	0.302662	0.260644	0.01
CFAP99	ENSDARG00000097485	DreINT0006751	chr17:43610522-43610604	IR	0.166683	0.163928	0.01	0.047845	0.262835	0.21499	0.01
chl1b	ENSDARG00000103109	DreINT0046538	chr6:44817235-44919124	IR	0.097407	0.514457	0	0.121772	0.7525	0.630728	0.41
cnot6b	ENSDARG00000101072	DreINT0048432	chr14:49762109-49764448	IR	0.224337	0.15413	0	0.146644	0.802895	0.656251	0.21
cntfr	ENSDARG00000028661	DreINT0048508	chr10:13714741-13814505	IR	0.120847	0.435217	0	0.094444	0.447442	0.352998	0.08
col5a1	ENSDARG00000012593	DreINT0049919	chr21:6722523-6724511	IR	0.034847	0.060294	0	0.01817	0.217924	0.199754	0.03
crb2a	ENSDARG00000060106	DreINT0051769	chr21:8394312-8420404	IR	0.127309	0.166334	0	0.103004	0.330393	0.227389	0.05
crema	ENSDARG00000023217	DreINT0051963	chr2:43314623-43330345	IR	0.182226	0.146432	0	0.101108	0.486629	0.385521	0.14
crim1	ENSDARG00000029668	DreINT0052044	chr17:39102581-39199662	IR	0.140694	0.272287	0	0.081095	0.623144	0.542049	0.27
cxxc5a	ENSDARG00000078865	DreINT0053877	chr21:28827795-28863367	IR	0.37846	0.727207	0.15	0.320276	0.647323	0.327047	0.06
dab1a	ENSDARG00000059939	DreINT0054592	chr20:8333676-8431172	IR	0.254994	0.618706	0.31	0.166508	0.634328	0.46782	0.01
dab2ipb	ENSDARG00000075110	DreINT0054624	chr5:33139982-33168912	IR	0.220775	0.358702	0	0.127711	0.427445	0.299734	0.02
dacha	ENSDARG00000010132	DreINT0054637	chr21:34491828-34623148	IR	0.176845	0.621068	0.24	0.127973	0.600818	0.472845	0.17
dag1	ENSDARG00000016153	DreINT0054690	chr22:33180851-33220619	IR	0.270229	0.466161	0	0.320147	0.947029	0.626882	0.33
dcdc2b	ENSDARG00000053744	DreINT0055100	chr13:33179521-33179843	IR	0.344383	0.397582	0	0.29867	0.700812	0.402142	0.1
dennd4c	ENSDARG00000102766	DreINT0056112	chr7:58820637-58853512	IR	0.30036	0.191988	0	0.096708	0.458696	0.361988	0.04
dip2ba	ENSDARG00000005350	DreINT0057203	chr23:27449827-27451136	IR	0.075822	0.055424	0	0.036019	0.250813	0.214794	0.02
dip2ca	ENSDARG00000062154	DreINT0057225	chr24:26944536-27037391	IR	0.149697	0.468646	0	0.072719	0.775719	0.703	0.14
dlg3	ENSDARG00000076796	DreINT0057615	chr14:32761056-32776958	IR	0.158061	0.240941	0	0.059283	0.264685	0.205402	0.02
DOCK4 (2 of 2)	ENSDARG00000076213	DreINT0009448	chr25:21468056-21470937	IR	0.091057	0.098725	0	0.046464	0.229539	0.183075	0.01
dyx1c1	ENSDARG00000099161	DreINT0060734	chr18:2883403-2885465	IR	0.105579	0.10121	0	0.041979	0.259603	0.217624	0.01
ebf1a	ENSDARG00000099849	DreINT0060884	chr14:34705702-34824660	IR	0.390389	0.603156	0	0.174226	0.561413	0.387187	0.16
ebf3a	ENSDARG00000100244	DreINT0060922	chr12:42286968-42373751	IR	0.236971	0.28707	0	0.092253	0.362783	0.27053	0.06
efna2a	ENSDARG00000031372	DreINT0061499	chr2:26648845-26766610	IR	0.21347	0.323831	0	0.092641	0.951518	0.858877	0.63
ELL3	ENSDARG00000038121	DreINT0009881	chr18:25615566-25652601	IR	0.106753	0.370086	0.04	0.054799	0.396762	0.341963	0.05
EPB41L1	ENSDARG00000076364	DreINT0010003	chr23:11986120-12079796	IR	0.058499	0.151616	0	0.037987	0.30388	0.265893	0.04
erbb2ip	ENSDARG00000044281	DreINT0064167	chr10:15497172-15553767	IR	0.125954	0.290697	0	0.077985	0.476958	0.398973	0.02
ern1	ENSDARG00000013997	DreINT0064524	chr3:55193319-55197741	IR	0.101776	0.26757	0	0.043266	0.392478	0.349212	0.02
esco2	ENSDARG00000014685	DreINT0064619	chr20:39443986-39444067	IR	0.108257	0.079609	0	0.018694	0.156722	0.138028	0.02
ext1a	ENSDARG00000103155	DreINT0065443	chr16:48520338-48602897	IR	0.155747	0.411465	0	0.197506	0.64413	0.446624	0.11
f3a	ENSDARG00000099124	DreINT0065660	chr24:31346571-31348957	IR	0.051547	0.063384	0	0.050235	0.202313	0.152078	0.01
fam160a2	ENSDARG00000078188	DreINT0066226	chr9:33084568-33086493	IR	0.151514	0.1934	0	0.088962	0.39146	0.302498	0.01
fam171a2	ENSDARG00000075249	DreINT0066329	chr3:21187014-21217645	IR	0.087061	0.344629	0	0.062988	0.350399	0.287411	0.05
fam20cb	ENSDARG00000090338	DreINT0066564	chr12:18117463-18197714	IR	0.126859	0.552034	0.06	0.1649	0.686094	0.521194	0.2
fam3c	ENSDARG00000056152	DreINT0066676	chr4:20118708-20118977	IR	0.06019	0.081194	0	0.066303	0.468945	0.402642	0.15
fam49ba	ENSDARG00000020929	DreINT0066711	chr2:32232696-32234508	IR	0.146712	0.050032	0	0.034006	0.241081	0.207075	0.01
gap43	ENSDARG00000099744	DreINT0071390	KN150239.1:132-10885	IR	0.028692	0.115142	0	0.036053	0.158287	0.122234	0.04
gdpd5b	ENSDARG00000076962	DreINT0072173	chr15:29521507-29523450	IR	0.040729	0.05819	0	0.078873	0.381102	0.302229	0.04
git2a	ENSDARG00000061915	DreINT0072668	chr5:19403521-19405219	IR	0.238829	0.221175	0	0.063648	0.304406	0.240758	0.06
gli3	ENSDARG00000052131	DreINT0072872	chr24:11550383-11610010	IR	0.228976	0.779275	0.15	0.303965	0.950203	0.646238	0.21
gpm6bb	ENSDARG00000001676	DreINT0074332	chr9:55186589-55250607	IR	0.141832	0.281543	0	0.062219	0.547803	0.485584	0.18
grip1	ENSDARG00000015053	DreINT0075209	chr4:13157630-13256718	IR	0.089605	0.348093	0	0.153879	0.492071	0.338192	0.01
gsk3b	ENSDARG00000017803	DreINT0075518	chr9:9652507-9692419	IR	0.067176	0.128397	0	0.03398	0.151333	0.117353	0.01
gtf2ird1	ENSDARG00000022203	DreINT0075824	chr5:58850968-58851488	IR	0.198156	0.281894	0.02	0.082535	0.489559	0.407024	0.13
igdcc3	ENSDARG00000075158	DreINT0080372	chr7:31267879-31331997	IR	0.150752	0.356187	0	0.101831	0.625829	0.523998	0.24
igf1ra	ENSDARG00000027423	DreINT0080410	chr18:20906075-20908816	IR	0.152282	0.140822	0	0.043387	0.483427	0.44004	0.17
igf1rb	ENSDARG00000034434	DreINT0080439	chr7:15308852-15311585	IR	0.085006	0.180851	0	0.098794	0.439039	0.340245	0.04
jam3b	ENSDARG00000061794	DreINT0084133	chr21:24948505-24998047	IR	0.037786	0.295918	0	0.101582	0.507452	0.40587	0.14
kat7a	ENSDARG00000070371	DreINT0084555	chr3:32762162-32763784	IR	0.204414	0.316855	0	0.077563	0.381418	0.303855	0.04
kaznb	ENSDARG00000006601	DreINT0084659	chr11:25707093-25802602	IR	0.113751	0.477494	0	0.080368	0.597134	0.516766	0.23
kcnma1a	ENSDARG00000079840	DreINT0084969	chr13:16391904-16491205	IR	0.098656	0.530703	0.12	0.137522	0.379688	0.242166	0.01
kirrela	ENSDARG00000001634	DreINT0086685	chr7:18853827-18894436	IR	0.268991	0.30207	0	0.087085	0.472236	0.385151	0.04
kmt2ca	ENSDARG00000079312	DreINT0087208	chr24:7436743-7442868	IR	NA	NA	NA	0.084128	0.370693	0.286565	0.01
lace1a	ENSDARG00000011466	DreINT0087890	chr17:6619203-6619873	IR	0.207772	0.325111	0	0.121912	0.445431	0.323519	0.06
lamc1	ENSDARG00000036279	DreINT0088212	chr2:35898882-35957361	IR	0.043464	0.219933	0.04	0.061171	0.454751	0.39358	0.21
lhx9	ENSDARG00000056979	DreINT0089089	chr22:23231591-23233203	IR	0.12875	0.11686	0	0.177721	0.444781	0.26706	0.02
lifra	ENSDARG00000098857	DreINT0089115	chr5:7929883-7935484	IR	0.088179	0.07191	0	0.0408	0.323851	0.283051	0.04
lifrb	ENSDARG00000039863	DreINT0089123	chr21:21221788-21221900	IR	0.103473	0.072077	0	0.125841	0.783805	0.657964	0.36
lrp8	ENSDARG00000070074	DreINT0090889	chr6:34530098-34657410	IR	0.141933	0.832157	0.04	0.138953	0.885495	0.746542	0.42
lrrc58b	ENSDARG00000063509	DreINT0091087	chr9:9742736-9753516	IR	NA	NA	NA	0.047922	0.293895	0.245973	0.02
macf1a	ENSDARG00000028533	DreINT0091789	chr19:35634821-35752684	IR	0.072997	0.13279	0	0.0569	0.261855	0.204955	0.03
mamdc1	ENSDARG00000024017	DreINT0092196	chr17:28323986-28390930	IR	0.101657	0.630358	0.11	0.121464	0.556745	0.435281	0.13
man1a2	ENSDARG00000041728	DreINT0092257	chr9:20936030-20936128	IR	0.08744	0.042063	0	0.050181	0.307137	0.256956	0.03
man1a2	ENSDARG00000041728	DreINT0092263	chr9:20853188-20889181	IR	0.094041	0.111102	0	0.040892	0.380479	0.339587	0.09
map3k2	ENSDARG00000062884	DreINT0092622	chr6:9327995-9328543	IR	0.232772	0.158213	0	0.084489	0.354664	0.270175	0.01
mast4	ENSDARG00000078270	DreINT0093590	chr5:54400129-54444681	IR	0.225419	0.908757	0.17	0.160593	0.949545	0.788952	0.54
micu2	ENSDARG00000009939	DreINT0096080	chr5:36003041-36005155	IR	0.096484	0.069806	0	0.053695	0.322108	0.268413	0.03
mllt4a	ENSDARG00000029472	DreINT0096613	chr20:43355420-43448629	IR	0.104377	0.159598	0	0.05345	0.236539	0.183089	0.03
msi2b	ENSDARG00000032614	DreINT0098150	chr15:30833422-30927831	IR	0.035436	0.281	0.05	0.065031	0.29766	0.232629	0.04
msi2b	ENSDARG00000032614	DreINT0098151	chr15:30729620-30833328	IR	0.159813	0.397568	0	0.063731	0.550131	0.4864	0.19
mtfmt	ENSDARG00000005448	DreINT0098441	chr7:52482240-52482587	IR	0.339782	0.260139	0	0.111739	0.57538	0.463641	0.17
MTMR4	ENSDARG00000101246	DreINT0014789	chr5:2084512-2134451	IR	0.24309	0.481969	0	0.082264	0.678237	0.595973	0.3
myo9aa	ENSDARG00000076729	DreINT0101161	chr7:56724777-56732997	IR	0.215782	0.127952	0	0.037699	0.349371	0.311672	0.12
nabp1a	ENSDARG00000004692	DreINT0101692	chr9:24405570-24406279	IR	0.099001	0.126046	0	0.058269	0.294233	0.235964	0.02
NAV1 (2 of 2)	ENSDARG00000078011	DreINT0015245	chr23:5985501-6072896	IR	0.179074	0.429564	0	0.165125	0.614968	0.449843	0.14
ncam1a	ENSDARG00000056181	DreINT0102469	chr21:23442102-23710130	IR	0.055362	0.337006	0.05	0.035866	0.392628	0.356762	0.21
ndor1	ENSDARG00000007429	DreINT0103033	chr5:31890577-31891469	IR	NA	NA	NA	0.137827	0.40473	0.266903	0.02
necab2	ENSDARG00000056745	DreINT0103521	chr18:21513360-21513604	IR	0.058112	0.176152	0.15	0.038753	0.533629	0.494876	0.25
nf1b	ENSDARG00000004184	DreINT0104009	chr10:37420806-37423619	IR	0.146835	0.125001	0	0.089794	0.356073	0.266279	0.02
nlk2	ENSDARG00000028793	DreINT0104841	chr15:30278411-30342757	IR	0.406644	0.345232	0.08	0.064923	0.364894	0.299971	0.07
nme5	ENSDARG00000041617	DreINT0104921	chr14:6648879-6652663	IR	0.193235	0.258231	0	0.145777	0.515723	0.369946	0.17
nr1d2b	ENSDARG00000009594	DreINT0106042	chr19:17944988-17945237	IR	0.109354	0.181818	0	0.052666	0.346396	0.29373	0.05
nudt14	ENSDARG00000062335	DreINT0107210	chr20:21369438-21415103	IR	0.072426	0.17709	0	0.024847	0.20165	0.176803	0.01
nudt4a	ENSDARG00000057767	DreINT0107241	chr18:15827604-15849104	IR	0.233857	0.267541	0	0.133111	0.505355	0.372244	0.08
numb	ENSDARG00000027279	DreINT0107297	chr17:51750167-51757301	IR	NA	NA	NA	0.073122	0.360755	0.287633	0.01
numbl	ENSDARG00000101949	DreINT0107304	chr15:14531024-14615947	IR	0.152485	0.419111	0	0.117861	0.743975	0.626114	0.37
NWD2	ENSDARG00000077162	DreINT0015716	chr7:60806771-60839702	IR	0.120232	0.498206	0	0.054145	0.639465	0.58532	0.28
orc2	ENSDARG00000101465	DreINT0108619	chr11:44906531-44906742	IR	0.529615	0.330741	0	0.290143	0.938926	0.648783	0.3
otulinb	ENSDARG00000079886	DreINT0109203	chr2:31959369-31959523	IR	NA	NA	NA	0.16722	0.468768	0.301548	0.05
palm2	ENSDARG00000099005	DreINT0109868	chr10:4903965-4910580	IR	0.094986	0.058011	0	0.045297	0.314639	0.269342	0.06
pbx1a	ENSDARG00000100494	DreINT0110731	chr2:19085853-19179175	IR	0.163544	0.15767	0	0.04824	0.26147	0.21323	0.02
pcdh10a	ENSDARG00000099729	DreINT0110858	chr1:12106366-12109758	IR	0.795447	0.824148	0	0.475921	0.881656	0.405735	0.03
pcdh17	ENSDARG00000027041	DreINT0110932	chr11:32391962-32457068	IR	0.122741	0.436975	0	0.161458	0.468373	0.306915	0.03
PDE4DIP	ENSDARG00000054723	DreINT0016150	chr20:34648371-34679426	IR	0.365537	0.536024	0	0.182591	0.832192	0.649601	0.28
pld2	ENSDARG00000034262	DreINT0115588	chr5:37824425-37824496	IR	NA	NA	NA	0.096703	0.456808	0.360105	0.07
plekhf2	ENSDARG00000021141	DreINT0115837	chr16:40476809-40508830	IR	0.175653	0.189675	0	0.041234	0.279948	0.238714	0.05
plk2b	ENSDARG00000019130	DreINT0116102	chr8:17044225-17044318	IR	0.1277	0.096598	0	0.06466	0.382013	0.317353	0.08
plxdc2	ENSDARG00000059950	DreINT0116297	chr7:41294710-41347520	IR	0.046069	0.146493	0	0.030642	0.264405	0.233763	0.09
pnpla6	ENSDARG00000010773	DreINT0116743	chr1:45188073-45196743	IR	0.716462	0.440422	0	0.246025	0.598739	0.352714	0.06
pola1	ENSDARG00000045308	DreINT0116978	chr24:23715180-23734640	IR	0.098894	0.079739	0	0.038534	0.213594	0.17506	0.01
pou2f2a	ENSDARG00000019658	DreINT0117819	chr19:6323973-6383647	IR	0.039112	0.117593	0	0.068351	0.34565	0.277299	0.04
ppm1bb	ENSDARG00000011496	DreINT0118335	chr12:25341695-25376199	IR	0.041825	0.183973	0	0.031362	0.17133	0.139968	0.01
prmt3	ENSDARG00000019791	DreINT0120195	chr7:16882249-16909369	IR	0.066974	0.167672	0	0.016636	0.222828	0.206192	0.01
PTP4A3 (2 of 2)	ENSDARG00000054814	DreINT0017463	chr16:31511586-31547801	IR	0.065626	0.149409	0	0.051476	0.294292	0.242816	0.03
ptpn4a	ENSDARG00000000631	DreINT0122110	chr9:29131989-29135038	IR	0.084579	0.078061	0	0.026794	0.199366	0.172572	0.02
PXN (1 of 2)	ENSDARG00000060766	DreINT0017516	chr8:3391654-3439953	IR	0.200252	0.480458	0	0.142217	0.493245	0.351028	0.1
rap1b	ENSDARG00000008867	DreINT0124404	chr4:18903743-18950301	IR	0.029816	0.085517	0	0.028814	0.168257	0.139443	0.01
rassf7a	ENSDARG00000079917	DreINT0125003	chr25:25358576-25392557	IR	NA	NA	NA	0.090286	0.43518	0.344894	0.08
relt	ENSDARG00000099724	DreINT0125979	chr18:2635679-2641990	IR	0.083319	0.058206	0	0.036649	0.323549	0.2869	0.1
rfx1b	ENSDARG00000075904	DreINT0126319	chr1:53437776-53437849	IR	0.201659	0.175393	0	0.101701	0.434886	0.333185	0.01
rictora	ENSDARG00000100867	DreINT0126953	chr5:8054641-8057962	IR	0.184187	0.159397	0	0.065835	0.548995	0.48316	0.21
rnf165a	ENSDARG00000077906	DreINT0127612	chr21:4817273-4842483	IR	0.584013	0.645613	0	0.304571	0.579219	0.274648	0.01
rnpc3	ENSDARG00000011247	DreINT0128143	chr24:28884316-28887712	IR	0.420049	0.372942	0	0.152607	0.528151	0.375544	0.03
rpl6	ENSDARG00000058451	DreINT0128768	chr8:2446170-2447694	IR	0.512275	0.563738	0	0.318758	0.790144	0.471386	0.2
ryk	ENSDARG00000007231	DreINT0130006	chr6:27524617-27580061	IR	0.095753	0.121448	0	0.086872	0.436961	0.350089	0.07
s1pr2	ENSDARG00000036548	DreINT0130455	chr3:54363418-54414218	IR	0.04088	0.659158	0.29	0.110938	0.553402	0.442464	0.13
samhd1	ENSDARG00000071288	DreINT0130650	chr23:527249-527330	IR	NA	NA	NA	0.029368	0.1782	0.148832	0.02
scrib	ENSDARG00000000861	DreINT0131695	chr7:40949319-40952103	IR	0.852553	0.955374	0	0.827154	0.971595	0.144441	0.02
sfxn5b	ENSDARG00000026137	DreINT0133925	chr14:46331759-46332034	IR	NA	NA	NA	0.109981	0.408589	0.298608	0.02
sgk1	ENSDARG00000025522	DreINT0134004	chr23:31718970-31719097	IR	0.088449	0.307696	0	0.177835	0.431988	0.254153	0.01
si:ch211-134n22.1	ENSDARG00000029296	DreINT0136001	chr14:10797880-10928699	IR	0.202643	0.655196	0.14	0.103509	0.768791	0.665282	0.3
si:ch211-266o15.1	ENSDARG00000057681	DreINT0139560	chr17:14723899-14726439	IR	NA	NA	NA	0.046639	0.305652	0.259013	0.02
si:ch211-274j7.3	ENSDARG00000098850	DreINT0139744	chr3:6022592-6077835	IR	0.070235	0.134163	0	0.04538	0.172433	0.127053	0.05
si:ch211-69l10.2	ENSDARG00000093108	DreINT0140433	chr24:10324032-10368763	IR	0.250205	0.794657	0.22	0.357675	0.867748	0.510073	0.17
si:dkey-222l20.1	ENSDARG00000092439	DreINT0144318	chr9:45426303-45533071	IR	0.145583	0.494411	0	0.092199	0.570973	0.478774	0.17
si:dkey-82f1.1	ENSDARG00000096850	DreINT0146943	chr25:2429131-2485109	IR	0.165539	0.22463	0	0.139079	0.545387	0.406308	0.09
si:dkeyp-89c11.3	ENSDARG00000045522	DreINT0148120	chr4:25648584-25648714	IR	0.054884	0.046822	0	0.025973	0.186472	0.160499	0.02
slc12a2	ENSDARG00000086870	DreINT0149059	chr10:16268279-16304410	IR	0.04025	0.144337	0	0.045355	0.262159	0.216804	0.03
slc25a32a	ENSDARG00000089791	DreINT0150026	chr19:13043213-13045090	IR	0.227614	0.222777	0	0.055194	0.317855	0.262661	0.01
slc4a10a	ENSDARG00000063133	DreINT0151417	chr11:10730709-10733098	IR	0.26872	0.455183	0	0.283932	0.945256	0.661324	0.44
slit3	ENSDARG00000034268	DreINT0152464	chr14:24232549-24234062	IR	0.142995	0.136241	0	0.035812	0.566845	0.531033	0.24
slit3	ENSDARG00000034268	DreINT0152459	chr14:24239728-24240942	IR	0.097145	0.124794	0	0.031296	0.180669	0.149373	0.01
smad5	ENSDARG00000037238	DreINT0152614	chr14:26199879-26199952	IR	0.109302	0.13929	0	0.078625	0.314225	0.2356	0.03
smap1	ENSDARG00000031302	DreINT0152640	chr13:27932159-28046182	IR	0.0506	0.177771	0	0.040354	0.229941	0.189587	0.01
snx27b	ENSDARG00000016977	DreINT0154151	chr16:23590509-23598138	IR	0.059939	0.21953	0	0.110564	0.411685	0.301121	0.05
sos2	ENSDARG00000060506	DreINT0154538	chr13:36530106-36530237	IR	0.216552	0.201108	0	0.117865	0.45495	0.337085	0.03
spryd3	ENSDARG00000101982	DreINT0155416	chr23:36449120-36452791	IR	0.11926	0.231268	0	0.122219	0.425961	0.303742	0.06
ssbp3b	ENSDARG00000030155	DreINT0156216	chr8:17989251-17990337	IR	NA	NA	NA	0.267908	0.595124	0.327216	0.01
stag1a	ENSDARG00000061205	DreINT0156788	chr2:25363903-25419101	IR	0.175216	0.263451	0.04	0.0634	0.322172	0.258772	0.04
stau2	ENSDARG00000026801	DreINT0157282	chr24:12884511-12931747	IR	0.034816	0.216166	0.01	0.024052	0.261854	0.237802	0.02
stxbp5b	ENSDARG00000029234	DreINT0158132	chr17:7105671-7108798	IR	0.209025	0.269995	0	0.118314	0.547286	0.428972	0.16
syt1a	ENSDARG00000030614	DreINT0159629	chr4:21485459-21542703	IR	0.095409	0.215218	0	0.022637	0.319004	0.296367	0.13
taf1b	ENSDARG00000028937	DreINT0159972	chr20:29629929-29630015	IR	0.34143	0.355705	0	0.143075	0.609183	0.466108	0.17
taf3	ENSDARG00000045513	DreINT0160012	chr4:25117021-25176255	IR	0.114603	0.143315	0	0.056876	0.321143	0.264267	0.03
tex264a	ENSDARG00000092154	DreINT0162173	chr6:42249210-42292169	IR	0.112844	0.173804	0	0.064098	0.807511	0.743413	0.47
THAP8	ENSDARG00000097546	DreINT0021063	chr24:36447266-36449103	IR	0.288186	0.416376	0	0.141658	0.499851	0.358193	0.06
tmem240a	ENSDARG00000087916	DreINT0164819	chr23:24655289-24655556	IR	NA	NA	NA	0.184928	0.483788	0.29886	0.02
tnfaip2b	ENSDARG00000058160	DreINT0165583	chr13:7119242-7121083	IR	0.060499	0.035759	0	0.011769	0.185688	0.173919	0.03
tnika	ENSDARG00000056218	DreINT0165706	chr2:26026095-26080821	IR	0.081714	0.271514	0	0.061301	0.351907	0.290606	0.03
tnks	ENSDARG00000077650	DreINT0165807	chr21:19960489-19994677	IR	0.061632	0.200033	0	0.080444	0.273641	0.193197	0.02
tnnt3b	ENSDARG00000068457	DreINT0165987	chr7:39183595-39185546	IR	0.021005	0.099724	0.02	0.035866	0.190209	0.154343	0.04
tnnt3b	ENSDARG00000068457	DreINT0165988	chr7:39185588-39188994	IR	0.016096	0.117819	0	0.033551	0.191995	0.158444	0.05
tox	ENSDARG00000032317	DreINT0166582	chr2:22325333-22379561	IR	0.057652	0.181522	0	0.029263	0.490561	0.461298	0.26
traf4a	ENSDARG00000003963	DreINT0167169	chr15:15580984-15632987	IR	0.142958	0.409653	0.05	0.147431	0.406824	0.259393	0.03
tram1	ENSDARG00000019137	DreINT0167270	chr24:14070663-14072421	IR	0.073675	0.09427	0	0.068631	0.490443	0.421812	0.17
triob	ENSDARG00000000370	DreINT0167884	chr16:8998665-9012983	IR	0.09837	0.206985	0	0.055114	0.280222	0.225108	0.04
trip4	ENSDARG00000098074	DreINT0167977	chr7:53050570-53129388	IR	NA	NA	NA	0.024343	0.854643	0.8303	0.66
ttc27	ENSDARG00000007918	DreINT0169143	chr17:22785188-22790159	IR	0.034663	0.093707	0	0.02321	0.273001	0.249791	0.05
ttll9	ENSDARG00000062806	DreINT0169511	chr23:12199916-12200826	IR	NA	NA	NA	0.099234	0.53311	0.433876	0.14
ube3b	ENSDARG00000061960	DreINT0170756	chr5:18947822-18949273	IR	0.123545	0.098594	0	0.054962	0.313634	0.258672	0.05
uckl1b	ENSDARG00000078973	DreINT0171338	chr23:13814248-13819045	IR	0.115585	0.799473	0	0.02977	0.205041	0.175271	0.02
uggt2	ENSDARG00000062089	DreINT0171491	chr9:29647885-29650553	IR	0.064546	0.057125	0	0.038376	0.306602	0.268226	0.05
uggt2	ENSDARG00000062089	DreINT0171500	chr9:29660876-29663081	IR	0.118744	0.10628	0	0.106023	0.520409	0.414386	0.01
upp1	ENSDARG00000040869	DreINT0172031	chr16:16304381-16304501	IR	0.268419	0.386633	0	0.228274	0.631001	0.402727	0.07
ush1c	ENSDARG00000051876	DreINT0172248	chr25:22584115-22594536	IR	NA	NA	NA	0.041528	0.345811	0.304283	0.1
usp16	ENSDARG00000060633	DreINT0172446	chr15:41352945-41353776	IR	0.088189	0.051969	0	0.044943	0.266604	0.221661	0.03
vrk2	ENSDARG00000021547	DreINT0174422	chr13:26666636-26667195	IR	0.05179	0.190792	0	0.067199	0.256404	0.189205	0.03
wwtr1	ENSDARG00000067719	DreINT0176347	chr22:38096665-38141040	IR	0.106174	0.442072	0.03	0.104947	0.423022	0.318075	0.05
xkr6b	ENSDARG00000043410	DreINT0176434	chr20:18910658-19015174	IR	0.142888	0.753438	0.36	0.128317	0.555998	0.427681	0.13
xylt1	ENSDARG00000061248	DreINT0176847	chr3:26338765-26393688	IR	0.119263	0.268651	0	0.091082	0.36438	0.273298	0.09
ypel1	ENSDARG00000035630	DreINT0177033	chr5:12548736-12576432	IR	0.134776	0.239507	0	0.085594	0.27263	0.187036	0.04
zdhhc8b	ENSDARG00000018508	DreINT0177774	chr5:17405046-17502693	IR	0.116664	0.304322	0	0.161459	0.428641	0.267182	0.02
zeb1b	ENSDARG00000013207	DreINT0177800	chr12:26683365-26760282	IR	0.167507	0.510554	0.01	0.117381	0.453823	0.336442	0.02
zgc:113210	ENSDARG00000002872	DreINT0178602	chr3:52392964-52393141	IR	0.199555	0.265195	0	0.057561	0.385803	0.328242	0.08
zgc:162958	ENSDARG00000091869	DreINT0179610	chr4:71742441-71752310	IR	0.395459	0.264813	0.2	0.052721	0.949322	0.896601	0.67
zgc:193811	ENSDARG00000076745	DreINT0180160	chr3:31817045-31819099	IR	0.307118	0.226816	0.17	0.050596	0.276281	0.225685	0.02
ZHX3 (2 of 2)	ENSDARG00000087186	DreINT0023033	chr11:25080909-25086568	IR	0.085463	0.111217	0	0.033276	0.239936	0.20666	0.05

## Sheet: vasttool neurite decreased IR
GENE	GENE_ID	EVENT	COORD	COMPLEX.SIMPLE	sib_cellular.PSI	null_cellular.PSI	cellular_difference	cellular.sibvsnull.dPsi_0.95	sib.neurite.PSI	null.neurite.PSI	neurite.difference	neurite.nullvssib.dPsi_0.95
etv5a	ENSDARG00000069763	DreINT0065000	chr9:22823269-22823368	IR	0.120716	0.15934	0.038624	0	0.180535	0.030424	-0.150111	0.01
MMP15 (1 of 2)	ENSDARG00000013072	DreINT0014637	chr7:64601429-64601526	IR	0.086127	0.060019	-0.026108	0	0.223846	0.033056	-0.19079	0.02
med14	ENSDARG00000009953	DreINT0094763	chr9:34603731-34606076	IR	0.059039	0.084967	0.025928	0	0.243574	0.046285	-0.197289	0.01
zgc:101744	ENSDARG00000038694	DreINT0178171	chr2:37109969-37111859	IR	0.04868	0.06025	0.01157	0	0.244313	0.043187	-0.201126	0.01
ubr4	ENSDARG00000009549	DreINT0171034	chr23:21393865-21395821	IR	0.764625	0.567536	-0.197089	0	0.728357	0.509767	-0.21859	0.02
sec24a	ENSDARG00000104375	DreINT0132224	chr21:45614511-45614628	IR	0.06462	0.122998	0.058378	0	0.277531	0.054191	-0.22334	0.01
ldlrap1a	ENSDARG00000004311	DreINT0088772	chr19:29771120-29775941	IR	NA	NA	#VALUE!	NA	0.298953	0.074814	-0.224139	0.03
arhgef37	ENSDARG00000002463	DreINT0032858	chr14:24551590-24553189	IR	0.112075	0.069021	-0.043054	0	0.274816	0.042465	-0.232351	0.02
adgrl2a	ENSDARG00000069356	DreINT0027027	chr11:7712296-7716834	IR	NA	NA	#VALUE!	NA	0.305346	0.051626	-0.25372	0.02
dpf1	ENSDARG00000099927	DreINT0059598	chr15:14400202-14439426	IR	0.10163	0.483915	0.382285	0	0.285003	0.031194	-0.253809	0.07
grb10a	ENSDARG00000002013	DreINT0074728	chr19:23567518-23567763	IR	0.120505	0.106255	-0.01425	0	0.320651	0.049916	-0.270735	0.04
anks3	ENSDARG00000038557	DreINT0030365	chr24:37783342-37785503	IR	NA	NA	#VALUE!	NA	0.430801	0.15853	-0.272271	0.01
usp20	ENSDARG00000027501	DreINT0172509	chr5:32704454-32704604	IR	0.28525	0.276488	-0.008762	0	0.323523	0.046035	-0.277488	0.04
lmln	ENSDARG00000061265	DreINT0089635	chr9:38696606-38697904	IR	0.095681	0.077407	-0.018274	0	0.324768	0.046761	-0.278007	0.01
bmf2	ENSDARG00000041414	DreINT0037667	chr20:46456380-46458754	IR	0.153846	0.176153	0.022307	0	0.404964	0.10796	-0.297004	0.02
dtnbp1a	ENSDARG00000055115	DreINT0060310	chr16:25611514-25612476	IR	0.102657	0.088718	-0.013939	0	0.348105	0.039492	-0.308613	0.12
cast	ENSDARG00000058693	DreINT0041746	chr21:11521523-11521610	IR	0.07978	0.056406	-0.023374	0	0.344393	0.03526	-0.309133	0.07
efna1b	ENSDARG00000018787	DreINT0061495	chr16:23367904-23379755	IR	0.135588	0.06667	-0.068918	0	0.46441	0.141547	-0.322863	0.09
rab34b	ENSDARG00000010977	DreINT0123465	chr21:26028713-26030145	IR	0.116395	0.068715	-0.04768	0	0.369685	0.046661	-0.323024	0.13
CNTN3 (2 of 2)	ENSDARG00000053454	DreINT0007099	chr6:44593487-44595260	IR	0.119128	0.077242	-0.041886	0	0.363444	0.033454	-0.32999	0.09
bmp3	ENSDARG00000060526	DreINT0037733	chr5:39070417-39073132	IR	0.105109	0.04553	-0.059579	0	0.376901	0.044784	-0.332117	0.08
sema6bb	ENSDARG00000061976	DreINT0132845	chr8:19004909-19017800	IR	0.128338	0.103665	-0.024673	0	0.390719	0.058055	-0.332664	0.07
lrrc6	ENSDARG00000053318	DreINT0091101	chr2:43274207-43274350	IR	0.149933	0.192931	0.042998	0	0.409959	0.069504	-0.340455	0.09
trim46a	ENSDARG00000012367	DreINT0167707	chr16:23457641-23464132	IR	0.306903	0.129974	-0.176929	0.08	0.393466	0.051812	-0.341654	0.09
hnrnph1	ENSDARG00000040881	DreINT0078628	chr14:6686627-6688770	IR	0.031038	0.109454	0.078416	0	0.421686	0.078329	-0.343357	0.01
ryr1b	ENSDARG00000023797	DreINT0130126	chr18:35647168-35653109	IR	NA	NA	#VALUE!	NA	0.421531	0.067518	-0.354013	0.06
fosb	ENSDARG00000055751	DreINT0069455	chr18:36789010-36789157	IR	0.12774	0.289329	0.161589	0	0.465958	0.107132	-0.358826	0.1
galcb	ENSDARG00000016474	DreINT0071131	chr17:18876477-18877727	IR	0.211333	0.129009	-0.082324	0	0.498833	0.126435	-0.372398	0.11
inpp5ja	ENSDARG00000078542	DreINT0081785	chr10:7875582-7880526	IR	NA	NA	#VALUE!	NA	0.421597	0.046876	-0.374721	0.13
UBE2O	ENSDARG00000100674	DreINT0022036	chr16:16067151-16068074	IR	0.098209	0.109826	0.011617	0	0.442812	0.050942	-0.39187	0.03
swt1	ENSDARG00000094010	DreINT0158829	chr20:34482825-34485235	IR	NA	NA	#VALUE!	NA	0.488323	0.08801	-0.400313	0.08
si:ch211-145n14.3	ENSDARG00000097196	DreINT0136217	chr21:42032174-42032246	IR	0.888491	0.938952	0.050461	0	0.951539	0.517529	-0.43401	0.16
dnm1b	ENSDARG00000009281	DreINT0058796	chr5:63049703-63054184	IR	0.218051	0.36508	0.147029	0	0.68721	0.239876	-0.447334	0.1
msrb3	ENSDARG00000045658	DreINT0098249	chr4:12903789-12908004	IR	NA	NA	#VALUE!	NA	0.678727	0.129837	-0.54889	0.25
SLC27A3	ENSDARG00000046054	DreINT0019340	chr10:16529881-16530026	IR	0.191054	0.195244	0.00419	0	0.773235	0.197364	-0.575871	0.28

## Sheet: IRFinder neurite increased IR
coordinates	Intron.GeneName.GeneID	X.	Direction	ExcludedBases	p.diff	p.increased	p.decreased	null.neurites.IRratio	null.neurites.IRok	null.neurites.IntronCover	null.neurites.IntronDepth	null.neurites.SplicesMax	null.neurites.SplicesExact	sib.neurites.IRratio	sib.neurites.IRok	sib.neurites.IntronCover	sib.neurites.IntronDepth	sib.neurites.SplicesMax	sib.neurites.SplicesExact	Ir.ratio.diffrerence
2:15451074-15451160	abcd3b	ENSDARG00000002947	-	10	0.0173415	0.982658	0.0173415	0.238095	NonUniformIntronCover	0.855263	3.75	12	12	0.0161812	-	0.328947	0.09375	18	18	0.221914
25:24521787-24588512	abtb2b	ENSDARG00000062000	+	12720	0.0330579	0.966942	0.0330579	0.312561	LowCover	0.64894	1.36402	3	3	0.0249762	-	0.461087	0.402722	18	18	0.287585
4:25621423-25621529	acot14	ENSDARG00000089159	+	10	0.0251691	0.974831	0.0251691	0.179487	-	1	8.75	40	38	0.0559441	NonUniformIntronCover	0.96875	3.2	54	51	0.123543
14:14365120-14365196	acrc	ENSDARG00000101060	-	10	0.0467495	0.953251	0.0467495	0.132743	LowCover	0.515152	1.07143	7	7	0	-	0	0	29	29	0.132743
1:16855907-16856002	acsl1a	ENSDARG00000030514	-	10	0.00804362	0.991956	0.00804362	0.110169	-	0.847059	5.2	42	42	0.00242817	NonUniformIntronCover	0.141176	0	58	58	0.107741
7:60993117-61022603	adam19a	ENSDARG00000059693	+	3520	0.0169074	0.983093	0.0169074	0.219905	NonUniformIntronCover	0.802241	2.53706	9	9	0.0151062	-	0.52149	0.553716	34	31	0.204799
16:37603031-37603362	adgrb1a	ENSDARG00000075133	+	10	0.0106509	0.989349	0.0106509	0.432343	LowCover	0.856698	3.04651	4	4	0.0559975	-	0.744548	1.36434	23	23	0.376345
13:25014648-25061311	adka	ENSDARG00000039429	-	1386	0.00162221	0.998378	0.00162221	0.145748	NonUniformIntronCover	0.682157	1.70615	10	10	0.00350454	-	0.513462	0.533654	146	146	0.142243
25:28174371-28174462	agbl2	ENSDARG00000079983	-	10	0.0130267	0.986973	0.0130267	0.45	LowCover	0.62963	1.63636	2	2	0	-	0	0	13	13	0.45
8:15915507-15952380	agbl4	ENSDARG00000068050	-	633	0.0134975	0.986503	0.0134975	0.3396	LowCover	0.69622	1.5427	3	2	0.0219316	-	0.358775	0.146937	15	15	0.317668
19:30816609-30816725	agr2	ENSDARG00000070480	-	10	0.0467495	0.953251	0.0467495	0.169811	LowCover	0.877358	1.43182	7	7	0.00870687	-	0.254717	0	29	29	0.161104
20:37777286-37824900	aig1	ENSDARG00000007171	+	1190	0.0453427	0.954657	0.0453427	0.305989	LowCover	0.731281	1.7636	4	4	0.0657831	-	0.664979	1.26747	18	18	0.240206
13:11221375-11227660	akt3a	ENSDARG00000104810	-	70	0.026258	0.973742	0.026258	0.412365	-	0.98037	12.6313	16	16	0.179282	LowCover	0.96251	8.73784	3	1	0.233083
2:31914098-31914333	amph	ENSDARG00000007663	-	10	0.03079	0.96921	0.03079	0.191873	NonUniformIntronCover	1	7.83516	33	27	0.0498615	-	0.937778	2.57143	49	48	0.142011
20:23580327-23580421	anapc4	ENSDARG00000032237	-	10	0.0257036	0.974296	0.0257036	0.504854	LowCover	0.607143	3.05882	3	3	0.0666667	-	0.72619	1	14	14	0.438187
21:21045809-21045899	ank1b	ENSDARG00000074777	-	10	0.0141723	0.985828	0.0141723	0.219512	LowCover	0.525	1.125	4	4	0	-	0	0	37	37	0.219512
16:20342683-20342774	ankrd28b	ENSDARG00000009023	+	10	0.015625	0.984375	0.015625	0.144444	-	1	2.36364	14	14	0.00917431	-	0.444444	0.363636	48	48	0.13527
4:18146574-18212304	anks1b	ENSDARG00000003512	-	860	0.0494059	0.950594	0.0494059	0.238022	LowCover	0.862941	3.4361	8	6	0.0477462	-	0.670433	1.30365	26	21	0.190276
13:31169595-31169694	antxr1d	ENSDARG00000060845	+	10	0.0434028	0.956597	0.0434028	0.2	LowCover	0.808989	1	4	4	0.0236721	-	0.460674	0.405405	19	19	0.176328
12:26547481-26602094	arhgap12b	ENSDARG00000026482	+	695	0.0118241	0.988176	0.0118241	0.236682	NonUniformIntronCover	0.817723	3.1007	10	10	0.0285883	-	0.657851	1.23604	39	39	0.208094
11:29146931-29180228	arhgef10la	ENSDARG00000088630	-	1330	0.00933081	0.990669	0.00933081	0.223218	LowCover	0.710451	1.72417	6	5	0.0130677	-	0.397222	0.243059	30	29	0.21015
23:21670739-21670900	arhgef10lb	ENSDARG00000074244	+	10	0.00215528	0.997845	0.00215528	0.123646	-	0.960265	8.60656	61	61	0.00665583	NonUniformIntronCover	0.569536	0.672131	85	85	0.11699
15:22587430-22588344	arhgef12a	ENSDARG00000030532	+	10	0.0493827	0.950617	0.0493827	0.165349	LowCover	0.74115	1.38674	7	7	0.0174676	-	0.497788	0.494475	28	28	0.147881
2:37541334-37541457	arhgef18a	ENSDARG00000011157	-	10	0.0248119	0.975188	0.0248119	0.126935	-	0.681416	1.74468	12	12	0.00517866	-	0.176991	0	34	34	0.121756
7:73316081-73316178	arhgef40	ENSDARG00000078979	+	10	0.0177529	0.982247	0.0177529	0.285714	LowCover	1	1.6	4	4	0	-	0	0	17	17	0.285714
9:21749483-21749650	arhgef7a	ENSDARG00000006299	+	10	0.0381908	0.961809	0.0381908	0.205298	-	1	10.3333	40	40	0.0840778	-	1	7.61905	83	81	0.12122
20:4914199-4960156	arid1b	ENSDARG00000092503	-	5590	0.0117649	0.988235	0.0117649	0.366091	NonUniformIntronCover	0.905864	4.62012	7	7	0.0707851	-	0.757797	2.13297	28	27	0.295306
4:1821484-1821576	arid2	ENSDARG00000007413	-	10	0.0053992	0.994601	0.0053992	0.139483	NonUniformIntronCover	1	7.29412	45	45	0.0138889	-	0.890244	1	71	71	0.125594
24:16907024-16907130	armc3	ENSDARG00000074708	-	10	0.0276328	0.972367	0.0276328	0.133858	-	0.729167	1.7	11	10	0	NonUniformIntronCover	0	0	30	30	0.133858
2:32340342-32369601	asap1a	ENSDARG00000029463	-	120	0.0313151	0.968685	0.0313151	0.147819	NonUniformIntronCover	0.977213	8.84644	50	49	0.0463342	-	0.900683	3.6439	75	74	0.101485
2:34943514-34943629	astn1	ENSDARG00000068323	+	10	0.0403032	0.959697	0.0403032	0.163424	-	0.695238	1.95349	10	10	0.00289017	NonUniformIntronCover	0.0666667	0	23	23	0.160534
23:19958236-19960397	atp2b3b	ENSDARG00000023445	-	10	0.049849	0.950151	0.049849	0.211177	LowCover	0.658298	1.07085	4	4	0.0325492	-	0.689447	1.04297	31	31	0.178628
16:41659854-41659946	atp2c1	ENSDARG00000060197	-	10	0.0279287	0.972071	0.0279287	0.181818	NonUniformIntronCover	1	4	18	18	0.0202597	-	0.47561	0.441176	23	21	0.161558
10:27229108-27229407	auts2a	ENSDARG00000056427	-	10	0.0370961	0.962904	0.0370961	0.413828	LowCover	0.961938	3.52991	5	5	0.0719951	-	0.643599	1.00855	13	13	0.341833
20:29330193-29360957	aven	ENSDARG00000002894	+	300	0.0169454	0.983055	0.0169454	0.137847	-	0.917936	4.15707	26	24	0.0215519	NonUniformIntronCover	0.687073	1.3216	60	59	0.116295
12:34494514-34494861	bahcc1b	ENSDARG00000080009	-	10	0.00624388	0.993756	0.00624388	0.172504	NonUniformIntronCover	0.848665	4.37778	21	21	0.00849214	-	0.376855	0.192593	44	44	0.164012
18:17535966-17536048	bbs2	ENSDARG00000041621	-	10	0.0421572	0.957843	0.0421572	0.103448	NonUniformIntronCover	0.708333	3	26	26	0	-	0	0	35	35	0.103448
16:24143788-24220334	bcam	ENSDARG00000090190	-	5740	0.000771579	0.999228	0.000771579	0.460765	NonUniformIntronCover	0.977573	15.3806	17	17	0.102676	-	0.912112	5.14913	43	43	0.358089
18:22642233-22680612	bcar1	ENSDARG00000056525	+	5610	0.00468614	0.995314	0.00468614	0.257779	NonUniformIntronCover	0.969422	21.1858	60	58	0.0875332	-	0.918704	7.67442	80	80	0.170246
12:34784268-34784365	bicral	ENSDARG00000016089	-	10	0.0212533	0.978747	0.0212533	0.142857	NonUniformIntronCover	0.954023	3	18	16	0	-	0	0	34	34	0.142857
25:35755073-35755197	bmb	ENSDARG00000096603	+	10	0.0063464	0.993654	0.0063464	0.166031	-	0.903509	7.56522	38	38	0.0250482	NonUniformIntronCover	0.885965	1.69565	66	64	0.140983
15:15325312-15325411	c2cd3	ENSDARG00000074137	+	10	0.037037	0.962963	0.037037	0.25	LowCover	1	2	6	6	0	-	0	0	16	16	0.25
15:15330150-15330229	c2cd3	ENSDARG00000074137	+	10	0.04	0.96	0.04	0.25	LowCover	0.971014	1	3	3	0.0134048	-	0.217391	0	16	16	0.236595
8:31876673-31876756	c7a	ENSDARG00000042172	+	10	0.04	0.96	0.04	0.2	LowCover	1	1	4	4	0	-	0	0	20	20	0.2
12:21200562-21281885	ca10a	ENSDARG00000052644	+	5440	0.0169229	0.983077	0.0169229	0.163728	NonUniformIntronCover	0.94141	7.24398	37	37	0.0312267	-	0.748903	1.90176	59	57	0.132501
15:47478318-47478389	CABZ01079080.1	ENSDARG00000079064	-	10	0.0068453	0.993155	0.0068453	0.112022	-	0.737705	1.64	13	13	0	-	0	0	64	64	0.112022
1:10413123-10413230	casc5	ENSDARG00000070239	-	10	0.032768	0.967232	0.032768	0.131955	NonUniformIntronCover	0.793814	2.12821	14	14	0.0128704	-	0.443299	0.358974	34	34	0.119085
6:59809322-59810040	caskb	ENSDARG00000100119	+	130	0.0301408	0.969859	0.0301408	0.197051	NonUniformIntronCover	0.836735	2.94492	12	12	0.0231013	-	0.496599	0.491525	21	21	0.17395
KN149968.1:81771-81842	CASKIN2	ENSDARG00000103711	-	10	0.0332377	0.966762	0.0332377	0.439776	NonUniformIntronCover	1	6.28	7	7	0.158933	-	1	5.48	23	23	0.280843
4:14990793-14990879	cax1	ENSDARG00000045601	+	10	0.0146369	0.985363	0.0146369	0.352227	LowCover	0.671053	2.71875	5	5	0.015544	-	0.236842	0	15	15	0.336683
6:57648079-57654897	cbfa2t2	ENSDARG00000074337	-	1089	0.0480841	0.951916	0.0480841	0.207534	LowCover	0.692617	1.5713	6	6	0.0323919	-	0.468668	0.421718	14	14	0.175142
15:23324593-23324682	cbl	ENSDARG00000009958	+	10	0.0178077	0.982192	0.0178077	0.188133	NonUniformIntronCover	0.721519	3.93939	16	16	0	-	0	0	26	26	0.188133
2:19622470-19622557	cc2d1b	ENSDARG00000099445	+	10	0.0401185	0.959882	0.0401185	0.138889	-	1	7.25806	45	45	0.0125117	-	0.519481	0.548387	41	41	0.126377
25:13639570-13639667	ccdc135	ENSDARG00000100231	+	10	0.00258573	0.997414	0.00258573	0.235808	LowCover	0.954023	1.54286	5	5	0	-	0	0	44	44	0.235808
4:20468878-20469216	ccdc146	ENSDARG00000004794	+	10	0.0353438	0.964656	0.0353438	0.236364	LowCover	0.719512	2.16667	7	7	0.0394366	-	0.710366	1.27273	31	31	0.196927
17:33459863-33459944	ccdc28a	ENSDARG00000022983	-	10	0.0138395	0.986161	0.0138395	0.170732	NonUniformIntronCover	0.830986	7	34	34	0.0311314	-	0.605634	1.41379	44	44	0.139601
23:20800050-20800125	ccdc30	ENSDARG00000056961	+	10	0.0178179	0.982182	0.0178179	0.333333	NonUniformIntronCover	1	6	12	12	0.0215054	-	0.307692	0.037037	14	14	0.311828
17:38515557-38515637	cdan1	ENSDARG00000042261	+	10	0.04	0.96	0.04	0.333333	LowCover	0.7	1	2	2	0	-	0	0	12	12	0.333333
20:35259218-35259312	cdc42bpab	ENSDARG00000016464	+	10	0.0123457	0.987654	0.0123457	0.116279	-	1	2.5	19	19	0	-	0	0	44	44	0.116279
25:16602394-16602508	cecr1a	ENSDARG00000051746	+	10	0.0422551	0.957745	0.0422551	0.329577	-	1	8.35714	17	17	0.125	NonUniformIntronCover	1	4.42857	31	31	0.204577
25:17876451-17876527	cep290	ENSDARG00000062727	-	10	0.0349411	0.965059	0.0349411	0.110169	-	0.818182	1.85714	15	15	0	-	0	0	35	35	0.110169
1:12521-12794	cep97	ENSDARG00000102407	+	10	0.00896327	0.991037	0.00896327	0.109394	-	0.901141	2.57944	19	19	0.00817096	-	0.444867	0.364486	51	51	0.101223
10:10406022-10406096	cercam	ENSDARG00000079049	+	10	0.0110886	0.988911	0.0110886	0.303571	NonUniformIntronCover	1	5.23077	12	11	0.0248597	-	0.484375	0.461538	19	19	0.278711
22:5747350-5791634	cers5	ENSDARG00000002365	-	8775	0.045867	0.954133	0.045867	0.204957	-	0.925962	4.89806	16	16	0.0447668	NonUniformIntronCover	0.714129	1.64027	34	34	0.16019
17:43610378-43610452	cfap99	ENSDARG00000097485	+	10	0.0363672	0.963633	0.0363672	0.22	-	1	4.23077	15	15	0.037037	NonUniformIntronCover	0.84375	1.5	39	38	0.182963
13:29281741-29281838	chata	ENSDARG00000015854	-	10	0.0132855	0.986715	0.0132855	0.222222	LowCover	1	2	7	7	0.0136826	-	0.402299	0.257143	29	29	0.208539
20:16599422-16649107	ches1	ENSDARG00000043553	-	4750	0.00914694	0.990853	0.00914694	0.179686	-	0.991276	17.5236	80	73	0.0583314	NonUniformIntronCover	0.918838	4.33613	70	68	0.121355
6:45057768-45058259	chl1b	ENSDARG00000103109	+	10	0.013282	0.986718	0.013282	0.527347	-	1	13.3886	11	11	0.245685	-	1	23.4508	72	69	0.281662
19:1909129-1909209	clptm1l	ENSDARG00000021048	-	10	0.037037	0.962963	0.037037	0.1	NonUniformIntronCover	0.857143	2	18	18	0	-	0	0	40	40	0.1
7:50895541-50895621	col4a5	ENSDARG00000052063	+	10	0.0291306	0.970869	0.0291306	0.166667	-	1	2	10	10	0	NonUniformIntronCover	0	0	27	27	0.166667
11:33736767-33736848	col6a1	ENSDARG00000074908	-	10	0.0339335	0.966066	0.0339335	0.142857	LowCover	0.71831	1	6	6	0	-	0	0	31	31	0.142857
5:53773785-53773853	coq4	ENSDARG00000104733	-	10	0.0469877	0.953012	0.0469877	0.15122	NonUniformIntronCover	1	5.16667	27	27	0.0384615	-	1	2	44	44	0.112758
15:24831689-24831796	cpda	ENSDARG00000055648	+	10	0.009103	0.990897	0.009103	0.256499	-	1	3.79487	11	11	0.0160609	NonUniformIntronCover	0.587629	0.717949	36	36	0.240438
16:20698669-20698747	cpvl	ENSDARG00000056480	+	10	0.0356804	0.96432	0.0356804	0.137577	-	0.823529	4.78571	30	30	0	-	0	0	26	26	0.137577
22:26905360-26905450	crebbpa	ENSDARG00000104609	+	10	0.0409334	0.959067	0.0409334	0.186785	NonUniformIntronCover	0.8625	4.59375	20	19	0.0551671	-	1	2.21875	38	38	0.131618
3:21654453-21679774	crhr1	ENSDARG00000003989	+	470	0.0214335	0.978567	0.0214335	0.444202	LowCover	0.833608	2.39765	3	3	0.0258565	-	0.345057	0.112665	13	13	0.418345
8:20494561-20507889	csnk1g2b	ENSDARG00000034056	+	1180	0.0396892	0.960311	0.0396892	0.173274	-	0.974564	8.59321	41	38	0.0665898	NonUniformIntronCover	0.882038	3.49568	49	48	0.106684
19:11800950-11860853	ctdp1	ENSDARG00000017522	-	6316	0.00704324	0.992957	0.00704324	0.284322	NonUniformIntronCover	0.875343	3.97275	10	9	0.033587	-	0.73781	1.66821	48	47	0.250735
10:33145767-33212866	cux1a	ENSDARG00000078459	-	3000	0.000520266	0.99948	0.000520266	0.398807	NonUniformIntronCover	0.977956	23.2176	35	34	0.0944542	-	0.917643	5.63254	54	54	0.304353
15:2571209-2571283	cux1b	ENSDARG00000043134	+	10	0.0481644	0.951836	0.0481644	0.191329	NonUniformIntronCover	1	7.80769	33	33	0.037037	-	0.796875	1	26	26	0.154292
9:31080562-31158936	dachd	ENSDARG00000069440	+	560	0.0320964	0.967904	0.0320964	0.15877	NonUniformIntronCover	0.894145	4.7184	25	20	0.0378571	-	0.697291	1.45582	37	34	0.120913
21:37187939-37286857	dbn1	ENSDARG00000069113	-	4770	1.37386e-06	0.999999	1.37386e-06	0.297232	MinorIsoform	0.89371	15.649	27	27	0.0451179	-	0.913562	9.54445	200	198	0.252114
9:34359611-34359698	dcaf6	ENSDARG00000078311	-	10	0.028455	0.971545	0.028455	0.126761	-	1	2.90323	20	20	0.00974279	-	0.324675	0.0645161	33	33	0.117018
14:31265939-31267436	ddx26b	ENSDARG00000017931	+	10	0.04796	0.95204	0.04796	0.149514	-	0.726295	1.75798	10	10	0.0383838	NonUniformIntronCover	0.673167	1.43697	36	36	0.11113
5:29117140-29117240	ddx31	ENSDARG00000035507	+	10	0.04	0.96	0.04	0.2	LowCover	0.855556	1	4	4	0.0206746	-	0.422222	0.305556	20	20	0.179325
8:16686231-16686325	depdc1a	ENSDARG00000018165	-	10	0.0142472	0.985753	0.0142472	0.25	LowCover	0.845238	2	6	6	0	-	0	0	25	25	0.25
2:235791-235945	dhx30	ENSDARG00000077839	+	10	0.0335672	0.966433	0.0335672	0.15942	LowCover	0.618056	1.51724	8	8	0.0111184	-	0.236111	0	21	21	0.148302
14:38887471-38890755	diaph2	ENSDARG00000076060	+	156	0.0301218	0.969878	0.0301218	0.176509	NonUniformIntronCover	0.81266	3.0008	14	14	0.0323041	-	0.679668	1.30192	39	39	0.144205
24:27140340-27140873	dip2ca	ENSDARG00000062154	+	10	0.00910542	0.990895	0.00910542	0.159697	-	0.869981	1.90047	10	10	0.0138958	-	0.695985	1.05687	75	75	0.145801
2:42652480-42652571	dip2cb	ENSDARG00000025513	-	10	0.00630233	0.993698	0.00630233	0.280523	NonUniformIntronCover	0.851852	5.84848	15	15	0.0294118	-	0.851852	1	33	33	0.251111
6:30081486-30081581	dlg1	ENSDARG00000009677	+	10	0.00518126	0.994819	0.00518126	0.136364	-	1	3	19	19	0	-	0	0	60	60	0.136364
16:9234747-9234824	dnah5	ENSDARG00000087373	+	10	0.0410062	0.958994	0.0410062	0.166667	-	0.731343	3	15	15	0.0107383	NonUniformIntronCover	0.238806	0	22	22	0.155929
21:17922339-17922436	dnai1.2	ENSDARG00000038788	+	10	0.0123457	0.987654	0.0123457	0.330601	-	1	3.45714	7	7	0.0051458	NonUniformIntronCover	0.103448	0	20	20	0.325455
21:17920343-17920537	dnai1.2	ENSDARG00000038788	+	10	0.0338102	0.96619	0.0338102	0.114908	-	0.929348	3.63514	25	25	0.0136607	-	0.429348	0.324324	31	31	0.101247
11:41785872-41785983	dnajc11b	ENSDARG00000102696	-	10	0.0049263	0.995074	0.0049263	0.250538	NonUniformIntronCover	1	5.68293	17	17	0.0393627	-	1	2.04878	50	50	0.211175
3:50362594-50364453	dnm2a	ENSDARG00000069937	+	25	0.0234187	0.976581	0.0234187	0.258555	NonUniformIntronCover	1	16.7384	48	47	0.115772	-	0.991821	8.90327	68	54	0.142783
4:6918558-6918643	dock4b	ENSDARG00000024874	+	10	0.0202259	0.979774	0.0202259	0.167164	-	1	3.6129	18	18	0.00662252	-	0.173333	0	26	26	0.160541
15:26116363-26147408	dph1	ENSDARG00000057973	-	3738	0.0277778	0.972222	0.0277778	0.267859	LowCover	0.67642	1.46343	2	2	0.0180927	-	0.460651	0.40163	25	25	0.249766
7:47043607-47043814	dpy19l3	ENSDARG00000079013	+	10	0.0225933	0.977407	0.0225933	0.204384	-	0.852792	4.36709	17	17	0.0328853	-	0.84264	1.73418	51	51	0.171499
3:36099642-36099742	dus1l	ENSDARG00000089260	+	10	0.0111774	0.988823	0.0111774	0.134228	-	1	6.66667	41	41	0.0191205	NonUniformIntronCover	0.888889	1.11111	57	57	0.115107
22:20115829-20115902	eef2a.1	ENSDARG00000042094	+	10	0.0289263	0.971074	0.0289263	0.262389	NonUniformIntronCover	1	15.2963	43	39	0.111936	-	1	7.81481	62	61	0.150453
11:26382051-26384136	efcc1	ENSDARG00000077826	-	10	0.0480215	0.951979	0.0480215	0.634806	LowCover	0.855904	3.47653	2	2	0.196053	-	0.960964	4.87726	20	20	0.438753
10:22592924-22630534	efnb3a	ENSDARG00000044029	+	310	0.0491158	0.950884	0.0491158	0.205922	NonUniformIntronCover	0.837694	3.11186	12	12	0.0494545	-	0.694477	1.45677	28	28	0.156467
1:45246015-45247578	eif5b	ENSDARG00000016548	+	10	0.0285549	0.971445	0.0285549	0.145806	NonUniformIntronCover	0.956858	5.97432	35	35	0.0399572	-	0.913071	3.53772	85	85	0.105849
19:34409157-34476279	elmo1	ENSDARG00000098753	-	1704	0.000155755	0.999844	0.000155755	0.24251	NonUniformIntronCover	0.876334	11.2052	34	29	0.0295234	-	0.755786	2.95089	97	92	0.212987
20:36546764-36588116	enah	ENSDARG00000032049	-	11223	0.0215002	0.9785	0.0215002	0.146391	-	0.857679	3.25844	19	19	0.0201005	-	0.734508	1.62051	79	79	0.12629
3:36020537-36020624	engase	ENSDARG00000010035	-	10	0.0169189	0.983081	0.0169189	0.132548	-	1	2.90323	19	19	0	NonUniformIntronCover	0	0	39	39	0.132548
20:2341216-2391673	EPB41L2	ENSDARG00000093374	-	6678	0.0178916	0.982108	0.0178916	0.138017	NonUniformIntronCover	0.896183	6.2445	38	38	0.0260786	-	0.738756	1.92794	72	72	0.111938
23:25419594-25419673	esyt1a	ENSDARG00000034714	+	10	0.041881	0.958119	0.041881	0.153285	-	0.695652	2.89655	16	16	0.0068836	NonUniformIntronCover	0.15942	0	23	23	0.146401
6:55969755-55969833	eya2	ENSDARG00000018984	-	10	0.0198293	0.980171	0.0198293	0.190476	NonUniformIntronCover	0.808824	4	17	17	0.0122022	-	0.308824	0.0357143	25	25	0.178274
2:22550963-22570266	fam110b	ENSDARG00000088073	-	280	0.0375977	0.962402	0.0375977	0.21918	NonUniformIntronCover	0.811491	2.52634	9	9	0.0522904	-	0.780161	1.87597	34	34	0.16689
20:41652804-41743576	fam184a	ENSDARG00000014081	+	4580	0.00877248	0.991228	0.00877248	0.286566	LowCover	0.714567	2.00835	5	5	0.0282288	-	0.656906	1.27815	44	44	0.258337
25:18617462-18617550	fam185a	ENSDARG00000019142	+	10	0.0474145	0.952586	0.0474145	0.142857	NonUniformIntronCover	0.666667	3.5	21	21	0.0108696	-	0.230769	0	21	21	0.131987
11:21426423-21426525	FAM72B	ENSDARG00000070621	+	10	0.0400554	0.959945	0.0400554	0.152866	NonUniformIntronCover	0.554348	2.52632	14	14	0	-	0	0	21	21	0.152866
25:8380843-8380922	fanci	ENSDARG00000026224	+	10	0.0322126	0.967787	0.0322126	0.25641	LowCover	0.652174	1.72414	5	5	0	-	0	0	15	15	0.25641
14:32062984-32063058	fgf13a	ENSDARG00000035056	-	10	0.0042598	0.99574	0.0042598	0.167066	-	1	21.4615	107	92	0.0435518	MinorIsoform	1	3.96154	87	53	0.123514
14:17195766-17257067	fgfrl1a	ENSDARG00000032617	-	1940	0.00271516	0.997285	0.00271516	0.471515	LowCover	0.816277	2.67661	3	3	0.0347751	-	0.644683	1.11687	31	31	0.43674
14:30376806-30376885	fibpa	ENSDARG00000016058	-	10	0.0214498	0.97855	0.0214498	0.14757	-	1	8.48276	47	47	0.0417391	-	1	3.31034	76	76	0.105831
23:19706353-19706433	flnb	ENSDARG00000092281	+	10	0.0236686	0.976331	0.0236686	0.5	LowCover	0.728571	1	1	1	0.00259067	-	0.0285714	0	11	11	0.497409
8:15040570-15042654	fnbp1l	ENSDARG00000020131	+	277	0.01645	0.98355	0.01645	0.209066	NonUniformIntronCover	1	16.917	64	64	0.0915699	-	1	10.7856	105	105	0.117496
4:5817592-5817665	foxm1	ENSDARG00000003200	-	10	0.016845	0.983155	0.016845	0.273839	NonUniformIntronCover	1	8.2963	22	22	0.070529	-	1	3.11111	41	41	0.20331
4:2243471-2243897	frs2a	ENSDARG00000045873	+	70	0.0334086	0.966591	0.0334086	0.168286	NonUniformIntronCover	1	4.45139	22	22	0.0140503	-	0.58427	0.708333	41	41	0.154236
25:7397822-7397901	fuk	ENSDARG00000032650	+	10	0.04	0.96	0.04	0.25641	LowCover	0.927536	1.37931	4	4	0	-	0	0	20	20	0.25641
17:24865055-24865153	gale	ENSDARG00000002401	-	10	0.00537278	0.994627	0.00537278	0.108601	NonUniformIntronCover	0.988636	6.94444	57	57	0	-	0	0	59	59	0.108601
3:49277364-49326828	gas7a	ENSDARG00000074443	+	8690	0.0413285	0.958671	0.0413285	0.134092	NonUniformIntronCover	0.697258	1.70343	11	10	0.0285347	-	0.648109	1.23366	42	39	0.105557
11:30401594-30401682	gb:eh507706	ENSDARG00000078959	+	10	0.0330331	0.966967	0.0330331	0.6	LowCover	0.641026	1.5	1	1	0.111111	-	0.75641	1.25	10	10	0.488889
3:61907927-61908519	GID4	ENSDARG00000079482	+	10	0.034398	0.965602	0.034398	0.281547	NonUniformIntronCover	0.927835	3.9188	10	10	0.082053	-	0.977663	3.21795	36	35	0.199494
7:33101764-33136065	glceb	ENSDARG00000068981	+	1570	0.0209103	0.97909	0.0209103	0.317199	-	0.86829	3.25189	7	7	0.0467472	-	0.675323	1.27503	26	26	0.270452
9:41497014-41508578	glsb	ENSDARG00000040705	-	150	0.000487009	0.999513	0.000487009	0.327783	-	0.990275	46.3235	95	80	0.145864	-	0.991852	23.396	137	131	0.181919
22:21844523-21872089	gna11a	ENSDARG00000010002	-	760	0.0034117	0.996588	0.0034117	0.159201	NonUniformIntronCover	0.977468	10.982	54	54	0.0344836	-	0.907185	3.78581	106	102	0.124717
13:33087631-33087717	golga5	ENSDARG00000039279	-	10	0.0107869	0.989213	0.0107869	0.168059	NonUniformIntronCover	1	11.3125	56	56	0.03688	-	0.697368	2.71875	71	71	0.131179
17:30395249-30395329	greb1	ENSDARG00000070794	+	10	0.00549562	0.994504	0.00549562	0.308642	LowCover	0.657143	1.78571	4	4	0	-	0	0	28	28	0.308642
2:12030089-12030195	greb1l	ENSDARG00000039196	+	10	0.00243865	0.997561	0.00243865	0.375	LowCover	0.854167	3	5	5	0	-	0	0	28	28	0.375
21:22011758-22033843	gria4b	ENSDARG00000059368	+	1470	0.00999451	0.990005	0.00999451	0.424615	NonUniformIntronCover	0.944555	5.16576	7	7	0.0789529	-	0.879505	2.82879	33	33	0.345662
8:20866072-20866158	haus5	ENSDARG00000019156	-	10	0.0406356	0.959364	0.0406356	0.12518	-	1	2.71875	19	19	0	-	0	0	27	27	0.12518
7:58856056-58856149	haus6	ENSDARG00000101652	-	10	0.0459602	0.95404	0.0459602	0.244186	NonUniformIntronCover	1	4.2	12	12	0.0801577	-	1	3.48571	40	40	0.164028
13:340332-340657	heatr5b	ENSDARG00000059116	-	10	0.0223218	0.977678	0.0223218	0.187735	NonUniformIntronCover	0.968254	3.92913	17	17	0.025641	-	0.736508	1	38	37	0.162094
7:28964801-28964883	herc1	ENSDARG00000077901	-	10	0.0207544	0.979246	0.0207544	0.128414	NonUniformIntronCover	0.791667	7.36667	50	50	0.0236291	-	0.763889	1.76667	73	73	0.104785
19:15456873-15493327	hivep3a	ENSDARG00000075928	-	3840	0.00842625	0.991574	0.00842625	0.192486	NonUniformIntronCover	0.970595	13.3486	56	53	0.0578409	-	0.911357	4.4816	72	72	0.134645
8:32710768-32710847	hmcn2	ENSDARG00000079327	+	10	0.0311419	0.968858	0.0311419	0.166667	LowCover	0.898551	1	5	5	0	-	0	0	28	28	0.166667
23:36020421-36021239	hoxc5a	ENSDARG00000070340	+	10	0.00682894	0.993171	0.00682894	0.29067	-	1	10.6543	26	25	0.086107	NonUniformIntronCover	0.998762	5.1821	54	54	0.204563
19:30937651-30975175	hpcal4	ENSDARG00000070491	-	890	0.0183234	0.981677	0.0183234	0.150932	NonUniformIntronCover	0.815963	2.66644	15	14	0.0226444	-	0.660316	1.15846	50	50	0.128288
10:13385663-13438523	il11ra	ENSDARG00000026736	-	7579	0.0236686	0.976331	0.0236686	0.570028	LowCover	0.636382	1.32573	1	1	0.0361531	-	0.412601	0.281511	11	11	0.533875
9:29923188-29953244	il1rapl1a	ENSDARG00000062045	-	1250	0.0390829	0.960917	0.0390829	0.195817	NonUniformIntronCover	0.868187	3.65246	15	15	0.0574896	-	0.816983	2.31786	36	36	0.138327
9:7085638-7085738	inpp4aa	ENSDARG00000063352	+	10	0.0452675	0.954733	0.0452675	0.14611	NonUniformIntronCover	0.933333	4.27778	25	25	0.04	-	1	2.33333	56	56	0.10611
10:9089000-9089387	itga2.2	ENSDARG00000062974	+	10	0.0341145	0.965886	0.0341145	0.131685	-	0.72679	1.51656	10	10	0.0182292	NonUniformIntronCover	0.464191	0.430464	25	25	0.113456
9:44281393-44281466	itga4	ENSDARG00000103056	+	10	0.041881	0.958119	0.041881	0.162791	-	0.666667	3.11111	16	16	0.020284	NonUniformIntronCover	0.47619	0.444444	23	23	0.142507
20:25470822-25470964	itsn2a	ENSDARG00000000161	-	10	0.018963	0.981037	0.018963	0.5	LowCover	0.659091	2	2	2	0	-	0	0	11	11	0.5
20:34434722-34435584	ivns1abpa	ENSDARG00000031100	+	10	0.000171493	0.999829	0.000171493	0.274028	NonUniformIntronCover	1	49.0702	130	130	0.122613	-	1	31.1637	219	219	0.151415
20:34431544-34434614	ivns1abpa	ENSDARG00000031100	+	10	0.0220089	0.977991	0.0220089	0.360283	NonUniformIntronCover	1	79.973	142	108	0.255209	-	1	57.2239	167	134	0.105074
19:19971132-19971613	jazf1a	ENSDARG00000102551	+	10	0.0322126	0.967787	0.0322126	0.114754	-	0.656051	1.55556	12	12	0.0136814	NonUniformIntronCover	0.416136	0.291005	30	30	0.101073
5:23093555-23093739	kat5a	ENSDARG00000004587	+	10	0.0249096	0.97509	0.0249096	0.112865	NonUniformIntronCover	1	6.74286	53	53	0.0109549	-	0.609195	0.8	55	55	0.10191
3:32550213-32550296	kat8	ENSDARG00000027187	+	10	0.0230679	0.976932	0.0230679	0.144828	NonUniformIntronCover	0.986301	4.74194	28	28	0.031746	-	0.890411	2	61	61	0.113082
20:23975437-23975511	katna1	ENSDARG00000021827	-	10	0.0122895	0.987711	0.0122895	0.198238	LowCover	1	1.73077	7	7	0.00723888	-	0.21875	0	30	30	0.190999
13:16687269-16687401	kcnma1a	ENSDARG00000079840	+	10	0.0216263	0.978374	0.0216263	0.2	LowCover	0.729508	1	4	4	0.0153075	-	0.45082	0.44	29	29	0.184693
1:21262082-21262168	kdm4c	ENSDARG00000061504	+	10	0.0065918	0.993408	0.0065918	0.644444	LowCover	0.671053	1.8125	1	1	0	-	0	0	13	13	0.644444
9:34029940-34030027	kdm6a	ENSDARG00000061759	+	10	0.0393083	0.960692	0.0393083	0.247344	NonUniformIntronCover	0.662338	5.25806	16	16	0.0634441	-	1	2.70968	40	40	0.1839
12:16416599-16416688	kif20bb	ENSDARG00000040110	+	10	0.0122895	0.987711	0.0122895	0.3125	LowCover	1	1.81818	4	4	0	-	0	0	20	20	0.3125
17:45917790-45971772	kif26ab	ENSDARG00000015016	+	2097	0.0393983	0.960602	0.0393983	0.429112	NonUniformIntronCover	0.841823	4.50995	6	6	0.077477	-	0.60291	1.00781	10	10	0.351635
9:28552581-28587868	klf7b	ENSDARG00000043821	-	1050	0.000134776	0.999865	0.000134776	0.202073	-	0.991997	46.5974	184	171	0.0677943	NonUniformIntronCover	0.982387	11.9268	164	163	0.134279
14:26532154-26532390	klhl4	ENSDARG00000016531	+	10	0.0365176	0.963482	0.0365176	0.256566	NonUniformIntronCover	0.858407	2.76087	8	8	0.0416667	-	0.800885	1	23	23	0.214899
15:23470261-23484539	kmt2a	ENSDARG00000004537	-	220	0.00406772	0.995932	0.00406772	0.280179	NonUniformIntronCover	1	33.4742	86	71	0.112582	-	0.997012	10.1492	80	71	0.167597
15:37574173-37574255	kmt2bb	ENSDARG00000060697	-	10	0.0199646	0.980035	0.0199646	0.111111	NonUniformIntronCover	0.777778	3.5	28	28	0	-	0	0	38	38	0.111111
5:65765854-65765977	kntc1	ENSDARG00000101670	+	10	0.0295297	0.97047	0.0295297	0.11985	NonUniformIntronCover	0.59292	2.04255	15	15	0	-	0	0	38	38	0.11985
10:37301092-37301179	ksr1a	ENSDARG00000068714	+	10	0.0277778	0.972222	0.0277778	0.333333	LowCover	0.805195	1	2	2	0	-	0	0	15	15	0.333333
12:18857539-18857659	l3mbtl2	ENSDARG00000056079	+	12	0.0492963	0.950704	0.0492963	0.181818	-	0.907407	2	9	9	0	NonUniformIntronCover	0	0	19	19	0.181818
24:41847438-41847762	lama1	ENSDARG00000102277	+	10	0.0258614	0.974139	0.0258614	0.330233	NonUniformIntronCover	0.964968	3.94444	8	8	0.060221	-	0.761146	1.73016	27	27	0.270012
3:19155129-19155739	ldlra	ENSDARG00000029476	+	10	0.0287274	0.971273	0.0287274	0.1133	-	0.63	1.15	9	9	0.0100677	NonUniformIntronCover	0.498333	0.495833	48	48	0.103232
3:19149626-19155006	ldlra	ENSDARG00000029476	+	10	0.0427794	0.957221	0.0427794	0.201339	-	0.800931	2.01676	8	8	0.0390141	NonUniformIntronCover	0.797765	1.78631	44	41	0.162325
20:4750915-4751089	lgals8a	ENSDARG00000037066	+	10	0.0157337	0.984266	0.0157337	0.165312	NonUniformIntronCover	0.72561	2.77273	14	14	0.0147287	-	0.463415	0.409091	31	31	0.150583
13:292743-292819	lgi1a	ENSDARG00000020493	+	10	0.02331	0.97669	0.02331	0.155452	NonUniformIntronCover	1	4.78571	26	26	0.0338983	-	0.954545	2	57	57	0.121554
4:22089436-22130360	lin7a	ENSDARG00000013414	-	730	0.037037	0.962963	0.037037	0.154719	NonUniformIntronCover	0.742399	1.83039	10	10	0.0193606	-	0.473827	0.434569	24	24	0.135358
6:28303776-28386811	lpp	ENSDARG00000023578	+	6256	0.00171563	0.998284	0.00171563	1	LowCover	0.675054	1.56627	0	0	0.0247852	-	0.584548	0.908117	21	21	0.975215
6:30123399-30123686	lrrc40	ENSDARG00000017708	+	10	0.0266821	0.973318	0.0266821	0.162078	NonUniformIntronCover	1	6.57658	34	34	0.047074	-	1	2.96396	60	60	0.115004
11:18923839-18926640	magi1b	ENSDARG00000003169	+	70	0.0109186	0.989081	0.0109186	0.743698	LowCover	0.965947	5.80329	2	2	0.198169	-	0.983523	5.68435	23	23	0.545529
25:20773246-20830328	magi2b	ENSDARG00000073769	-	4320	0.0406442	0.959356	0.0406442	0.143631	-	0.840719	3.68985	20	18	0.0347224	-	0.713658	1.87051	52	52	0.108909
1:39622680-39692285	maml3	ENSDARG00000079552	-	930	0.0197238	0.980276	0.0197238	0.279655	-	0.990506	14.7525	38	30	0.102616	-	0.912137	4.45965	39	38	0.177039
9:20813210-20853090	man1a2	ENSDARG00000041728	+	3620	0.00865999	0.99134	0.00865999	0.146812	NonUniformIntronCover	0.956977	7.74338	45	45	0.0288158	-	0.833729	2.58136	87	86	0.117996
25:26377627-26377783	man2c1	ENSDARG00000079835	+	10	0.0385875	0.961413	0.0385875	0.248292	NonUniformIntronCover	1	3.63333	11	11	0.0216266	-	0.486301	0.733333	22	21	0.226665
3:31701331-31701420	map3k3	ENSDARG00000060348	-	10	0.0069107	0.993089	0.0069107	0.5	LowCover	0.810127	2	2	2	0	-	0	0	17	17	0.5
3:31694773-31694858	map3k3	ENSDARG00000060348	-	10	0.0184293	0.981571	0.0184293	0.219144	NonUniformIntronCover	0.68	5.6129	20	20	0.0125082	-	0.253333	0	20	20	0.206636
3:31700867-31701290	map3k3	ENSDARG00000060348	-	10	0.0305901	0.96941	0.0305901	0.330326	NonUniformIntronCover	0.893462	3.94611	8	8	0.0606868	-	0.728814	1.22754	19	19	0.269639
11:30142278-30142733	map4k3a	ENSDARG00000087742	-	80	0.0242565	0.975744	0.0242565	0.161111	-	0.698667	1.72848	9	9	0.0132541	-	0.362667	0.15894	27	27	0.147857
11:30151965-30154756	map4k3a	ENSDARG00000087742	-	10	0.0459602	0.95404	0.0459602	0.217765	-	0.975189	3.61905	11	11	0.0660401	-	0.93096	2.82839	38	38	0.151725
17:24637983-24638088	map4k3b	ENSDARG00000071357	+	10	0.00797788	0.992022	0.00797788	0.196704	NonUniformIntronCover	1	4.89744	20	20	0.0208333	-	0.810526	1	47	47	0.175871
17:10524047-10524159	mapkbp1	ENSDARG00000103746	+	10	0.015625	0.984375	0.015625	0.130435	-	0.852941	1.5	10	10	0	-	0	0	36	36	0.130435
15:36339776-36339854	masp1	ENSDARG00000068726	+	10	0.015625	0.984375	0.015625	0.3	LowCover	0.529412	1.71429	4	4	0	-	0	0	18	18	0.3
11:25328325-25328414	mbd1b	ENSDARG00000025699	+	10	0.00365042	0.99635	0.00365042	0.13806	-	1	10.0909	63	61	0.0140845	NonUniformIntronCover	0.78481	1	70	70	0.123975
6:58877861-58877946	mbd6	ENSDARG00000086980	-	10	0.0109739	0.989026	0.0109739	0.5	LowCover	1	2	2	2	0	-	0	0	14	14	0.5
1:45887239-45887320	mcf2la	ENSDARG00000075859	+	10	0.0208465	0.979153	0.0208465	0.145125	-	1	4.41379	26	26	0.0175439	-	0.71831	1	56	56	0.127581
9:29792749-29792887	mcf2lb	ENSDARG00000076480	+	10	0.0123457	0.987654	0.0123457	0.302013	LowCover	0.945312	2.59615	6	6	0.0153846	-	0.28125	0	18	18	0.286628
9:38663583-38663657	mcm3ap	ENSDARG00000021402	+	10	0.0256	0.9744	0.0256	0.105915	-	1	2.96154	25	25	0	-	0	0	42	42	0.105915
13:4663137-4720134	mcu	ENSDARG00000101175	-	4170	0.0141845	0.985815	0.0141845	0.296089	LowCover	0.769701	2.10317	5	5	0.0146519	-	0.535313	0.596328	36	35	0.281437
20:24022678-24022836	mdn1	ENSDARG00000008976	-	10	0.00306636	0.996934	0.00306636	0.126944	NonUniformIntronCover	0.864865	4.21667	28	28	0.00485618	-	0.351351	0.133333	72	72	0.122088
15:20133271-20133397	med13b	ENSDARG00000003910	-	10	0.0330046	0.966995	0.0330046	0.117506	NonUniformIntronCover	0.810345	3.0625	23	23	0	-	0	0	35	35	0.117506
13:5403154-5422552	meis1b	ENSDARG00000012078	-	710	1.86331e-07	1	1.86331e-07	0.152365	-	0.997592	35.2317	189	172	0.0318863	NonUniformIntronCover	0.992723	12.6806	383	383	0.120479
1:30142358-30151925	metap1d	ENSDARG00000019715	+	360	0.0112009	0.988799	0.0112009	0.423591	NonUniformIntronCover	0.972847	6.6139	9	8	0.111486	-	0.877267	4.0152	32	29	0.312105
21:25762845-25762917	mettl27	ENSDARG00000069507	-	10	0.00595374	0.994046	0.00595374	0.272	LowCover	0.564516	2.61538	7	7	0	-	0	0	26	26	0.272
21:19836323-19866904	mfhas1	ENSDARG00000079104	-	280	0.0292594	0.970741	0.0292594	0.260169	-	0.909442	4.57157	13	13	0.0752223	NonUniformIntronCover	0.804363	2.44023	30	27	0.184947
14:16312574-16448372	mgat4b	ENSDARG00000004115	-	5900	0.0365798	0.96342	0.0365798	0.374179	LowCover	0.772198	2.39161	3	3	0.0556736	-	0.637285	1.17912	20	19	0.318505
2:5911212-5911294	mier1b	ENSDARG00000001447	-	10	0.0452675	0.954733	0.0452675	0.117647	-	1	3.2	24	24	0.0129333	NonUniformIntronCover	0.694444	0.966667	53	53	0.104714
13:42490310-42490401	mlh1	ENSDARG00000025948	+	10	0.018931	0.981069	0.018931	0.6	LowCover	0.790123	3	2	2	0.0348304	-	0.469136	0.848485	13	13	0.56517
20:43355419-43448629	mllt4a	ENSDARG00000029472	-	6610	0.0101104	0.98989	0.0101104	0.166312	NonUniformIntronCover	0.933614	12.5678	63	63	0.0531921	-	0.854827	5.61804	100	100	0.11312
6:48361870-48361940	mov10a	ENSDARG00000015829	+	10	0.0131617	0.986838	0.0131617	0.139442	NonUniformIntronCover	1	2.91667	18	18	0.00445164	-	0.183333	0	40	40	0.13499
3:38541371-38541444	mpp3a	ENSDARG00000015184	-	10	0.0290082	0.970992	0.0290082	0.129032	-	0.857143	5.48148	37	37	0.0181818	NonUniformIntronCover	0.84127	1	54	54	0.11085
16:21675363-21683597	mpp6a	ENSDARG00000056892	-	543	0.0262542	0.973746	0.0262542	0.143644	-	0.908334	3.85798	21	21	0.0316614	NonUniformIntronCover	0.846054	2.58304	70	70	0.111983
12:23098326-23127523	mpp7a	ENSDARG00000102470	-	1370	0.0065918	0.993408	0.0065918	0.326017	LowCover	0.753297	1.93487	2	2	0.0179577	-	0.475438	0.438595	25	25	0.308059
9:29247532-29247669	MRAS	ENSDARG00000075285	+	10	0.0347699	0.96523	0.0347699	0.147335	NonUniformIntronCover	0.748031	2.76471	16	16	0	-	0	0	25	25	0.147335
17:24707250-24707392	mtfr1l	ENSDARG00000003940	+	10	0.0103131	0.989687	0.0103131	0.483967	-	1	42.2037	45	45	0.29758	-	1	51.6852	122	122	0.186387
16:46093044-46093171	mtmr11	ENSDARG00000069755	+	10	0.0455539	0.954446	0.0455539	0.125894	-	0.735043	1.87234	13	13	0.0137371	-	0.376068	0.382979	27	27	0.112157
2:42795223-42795326	myo10	ENSDARG00000017004	-	10	0.00802331	0.991977	0.00802331	0.227723	NonUniformIntronCover	0.72043	3.53846	12	12	0.00329761	-	0.0860215	0	26	26	0.224425
22:5008788-5008873	MYO9B	ENSDARG00000078313	+	10	0.049165	0.950835	0.049165	0.125464	NonUniformIntronCover	1	5.45161	38	37	0.0212766	-	0.906667	1	46	46	0.104187
10:3367862-3367937	naa25	ENSDARG00000075446	-	10	0.0310049	0.968995	0.0310049	0.155272	NonUniformIntronCover	1	4.96296	27	27	0.0166415	-	0.676923	0.925926	40	40	0.13863
2:28688313-28688412	nadsyn1	ENSDARG00000101378	+	10	0.0251182	0.974882	0.0251182	0.285714	LowCover	0.977528	2	5	5	0.0196696	-	0.561798	0.648649	28	28	0.266044
15:9651704-9651814	nars2	ENSDARG00000098441	-	10	0.0214335	0.978567	0.0214335	0.168831	LowCover	0.77	1.625	8	8	0.0166415	-	0.44	0.35	26	26	0.15219
4:21211486-21228571	nav3	ENSDARG00000005476	+	230	0.0116635	0.988336	0.0116635	0.23358	NonUniformIntronCover	0.962504	11.886	39	36	0.0755461	-	0.899733	4.49459	53	53	0.158034
6:15018360-15083131	nck2b	ENSDARG00000043361	+	7960	0.0308561	0.969144	0.0308561	0.221525	NonUniformIntronCover	0.747743	2.84563	10	10	0.0371997	-	0.679358	1.54548	40	40	0.184325
5:41300506-41300853	ncor1	ENSDARG00000035285	-	10	0.0178326	0.982167	0.0178326	0.169231	NonUniformIntronCover	0.949555	4.07407	20	20	0.0212864	-	0.709199	1.02222	47	47	0.147945
18:21435005-21503215	necab2	ENSDARG00000056745	+	3670	0.000695023	0.999305	0.000695023	0.204406	NonUniformIntronCover	0.859033	3.59692	14	14	0.00687118	-	0.608847	0.893438	88	88	0.197535
25:19454316-19454839	nedd1	ENSDARG00000013472	+	10	0.0390067	0.960993	0.0390067	0.199145	-	0.912281	4.72464	19	19	0.0609367	-	0.927875	2.40097	37	37	0.138208
25:26386541-26386679	neil1	ENSDARG00000018061	-	10	0.0421938	0.957806	0.0421938	0.564854	-	1	7.78846	6	6	0.236977	NonUniformIntronCover	1	6.21154	20	20	0.327877
21:25225047-25225169	nfrkb	ENSDARG00000091512	-	10	0.00927468	0.990725	0.00927468	0.2	-	1	4	14	14	0.0153148	-	0.482143	0.456522	31	31	0.184685
22:33423492-33423563	nicn1	ENSDARG00000069677	+	10	0.0257199	0.97428	0.0257199	0.230769	-	0.918033	2.4	8	8	0.0133441	-	0.540984	0.6	40	40	0.217425
6:37453783-37453864	nit2	ENSDARG00000017590	-	10	0.0393444	0.960656	0.0393444	0.162887	NonUniformIntronCover	1	2.72414	14	14	0.0166205	-	0.591549	0.724138	35	35	0.146266
14:6652764-6652847	nme5	ENSDARG00000041617	+	10	0.00231209	0.997688	0.00231209	0.127157	NonUniformIntronCover	1	4.51613	31	31	0.00648088	-	0.410959	0.290323	63	63	0.120676
23:17294769-17325248	nol4lb	ENSDARG00000037607	+	460	0.00217014	0.99783	0.00217014	1	LowCover	0.758286	2.05662	0	0	0.0262589	-	0.566308	0.690815	17	17	0.973741
16:49896314-49896396	nr1d2a	ENSDARG00000003820	+	10	0.0361416	0.963858	0.0361416	0.202363	NonUniformIntronCover	1	4.56667	18	18	0.0239234	-	0.416667	0.3	17	17	0.17844
19:17944987-17945237	nr1d2b	ENSDARG00000009594	+	10	0.010601	0.989399	0.010601	0.2513	NonUniformIntronCover	1	6.04167	18	18	0.0356164	-	0.808333	1.21875	33	33	0.215684
21:37678933-37679081	nsd1b	ENSDARG00000060705	+	10	0.0197754	0.980225	0.0197754	0.5	LowCover	1	3	3	3	0.0322581	-	0.333333	0.357143	10	10	0.467742
20:21369437-21415103	nudt14	ENSDARG00000062335	+	4150	0.0111551	0.988845	0.0111551	0.12777	NonUniformIntronCover	0.78324	2.92973	20	20	0.0179335	-	0.750723	1.89914	104	104	0.109836
4:1942352-1942460	nudt4b	ENSDARG00000045878	-	10	0.0123323	0.987668	0.0123323	0.158957	NonUniformIntronCover	1	4.725	25	25	0.0243902	-	0.72449	1.25	49	49	0.134567
17:51744041-51744401	numb	ENSDARG00000027279	-	10	0.0120221	0.987978	0.0120221	0.203036	-	0.92	3.82143	15	15	0.0126424	-	0.345714	0.114286	27	27	0.190394
23:567239-567314	ogfr	ENSDARG00000037837	+	10	0.00154593	0.998454	0.00154593	0.124324	NonUniformIntronCover	0.984615	5.96296	42	42	0	-	0	0	73	73	0.124324
16:39375175-39406671	osbpl10b	ENSDARG00000040027	+	1440	0.0387696	0.96123	0.0387696	0.238888	MinorIsoform	0.890438	4.39413	10	10	0.0525175	-	0.781574	1.99543	33	32	0.18637
20:31278040-31278126	otofa	ENSDARG00000030832	+	10	0.015625	0.984375	0.015625	0.446686	NonUniformIntronCover	0.697368	4.84375	6	6	0.00947867	-	0.105263	0	11	11	0.437207
17:24302599-24303012	otx1b	ENSDARG00000094992	+	10	0.0170004	0.983	0.0170004	0.198525	LowCover	0.918114	1.9816	8	8	0.0301227	-	0.741935	1.4908	48	48	0.168402
5:63324379-63335041	pappab	ENSDARG00000059858	-	1070	0.0314915	0.968509	0.0314915	0.14601	-	0.689846	1.70974	10	10	0.0173099	-	0.457986	0.394997	26	26	0.1287
13:29671690-29671989	pax2a	ENSDARG00000028148	+	10	0.0309187	0.969081	0.0309187	0.18345	LowCover	0.719723	1.57265	7	7	0.0192308	-	0.647059	0.863248	33	28	0.164219
11:3925494-3925572	pbrm1	ENSDARG00000003877	-	10	0.00509881	0.994901	0.00509881	0.375	LowCover	0.823529	3	5	5	0.0285714	-	0.75	1	34	34	0.346429
2:19085852-19179175	pbx1a	ENSDARG00000100494	-	3673	0.0312022	0.968798	0.0312022	0.163084	NonUniformIntronCover	0.830775	3.89727	17	17	0.0441331	-	0.809682	3.04727	65	65	0.118951
14:39976388-40014197	pcdh19	ENSDARG00000034344	-	260	0.0319897	0.96801	0.0319897	0.234876	-	0.990812	22.7163	74	58	0.129257	MinorIsoform	0.985539	14.2507	96	72	0.105619
10:21083684-21085881	pcdh1a	ENSDARG00000062720	-	10	0.0229725	0.977027	0.0229725	0.498309	-	0.974394	9.93257	8	8	0.151074	LowCover	0.923182	3.73714	1	1	0.347235
14:2316873-2346800	pcdh2aa15	ENSDARG00000088136	-	4670	0.0372359	0.962764	0.0372359	0.234277	-	0.95328	14.3799	47	41	0.0778236	NonUniformIntronCover	0.849032	3.62882	43	37	0.156453
4:11432926-11433366	pcloa	ENSDARG00000063299	+	10	0.0341406	0.965859	0.0341406	0.227901	-	0.990698	7.67442	26	26	0.0798354	NonUniformIntronCover	0.839535	3.38372	39	39	0.148066
7:27457018-27526416	PDE3B	ENSDARG00000062190	-	620	0.0196616	0.980338	0.0196616	0.63884	LowCover	0.904882	5.30656	3	3	0.145355	-	0.80251	2.38107	14	14	0.493485
3:48789569-48789647	pde4a	ENSDARG00000032344	+	10	0.0459184	0.954082	0.0459184	0.166667	LowCover	0.838235	1	5	5	0.00399467	-	0.0882353	0	22	22	0.162672
18:50958759-50958833	PDPR	ENSDARG00000103288	+	10	0.0452675	0.954733	0.0452675	0.311258	NonUniformIntronCover	1	3.61538	8	8	0.0774194	-	0.8125	1.84615	22	22	0.233839
19:34269369-34269440	pex1	ENSDARG00000098904	+	10	0.00550169	0.994498	0.00550169	0.356775	NonUniformIntronCover	1	8.32	15	15	0.0231317	-	0.42623	0.32	18	18	0.333643
11:18629993-18630071	pfkfb2b	ENSDARG00000002037	-	10	0.0314301	0.96857	0.0314301	0.339623	LowCover	0.852941	2.57143	5	5	0.010582	-	0.117647	0	11	11	0.329041
13:37540271-37540366	phf3	ENSDARG00000034768	+	10	0.0243525	0.975648	0.0243525	0.113924	NonUniformIntronCover	1	2.31429	18	18	0	-	0	0	49	49	0.113924
11:33639290-33639423	phka2	ENSDARG00000030687	-	10	0.00855549	0.991445	0.00855549	0.206843	-	0.886179	2.60784	10	10	0.0119638	NonUniformIntronCover	0.569106	0.666667	47	47	0.194879
7:33650216-33678030	pias1a	ENSDARG00000036094	-	1119	0.0272	0.9728	0.0272	0.620127	LowCover	0.693201	1.63246	1	1	0.0956758	-	0.646863	1.16378	11	10	0.524451
18:20031760-20031905	pias1b	ENSDARG00000062445	+	10	0.0420476	0.957952	0.0420476	0.108108	NonUniformIntronCover	0.8	2.54545	21	21	0	-	0	0	29	29	0.108108
10:17795915-17796086	pigo	ENSDARG00000011743	+	10	0.0119413	0.988059	0.0119413	0.388075	-	1	5.70769	9	9	0.0890597	-	1	3.03077	31	31	0.299015
15:7143686-7143842	pik3cb	ENSDARG00000075253	+	10	0.0392483	0.960752	0.0392483	0.200627	NonUniformIntronCover	1	4.26667	17	16	0.0184342	-	0.582192	0.7	31	31	0.182193
16:9835261-9850700	pip5k1ab	ENSDARG00000024642	+	1020	0.0041633	0.995837	0.0041633	0.170242	NonUniformIntronCover	0.998752	13.9516	68	62	0.0558151	-	0.984881	7.44843	126	123	0.114427
12:21593150-21593239	pkd1b	ENSDARG00000033029	+	10	0.0126521	0.987348	0.0126521	0.6	NonUniformIntronCover	0.924051	6	4	4	0.0943396	-	0.886076	1.66667	16	16	0.50566
12:21607627-21607707	pkd1b	ENSDARG00000033029	+	10	0.0209103	0.97909	0.0209103	0.284672	LowCover	0.957143	2.78571	7	4	0.0246517	-	0.657143	0.892857	26	24	0.26002
7:59964365-59964455	plcb3	ENSDARG00000068246	-	10	0.0433735	0.956626	0.0433735	0.175644	NonUniformIntronCover	0.65	2.34375	11	11	0.00877646	-	0.2125	0	24	24	0.166868
2:25945110-25945182	pld1a	ENSDARG00000056228	+	10	0.0352605	0.96474	0.0352605	0.230769	NonUniformIntronCover	0.83871	3	10	10	0	-	0	0	17	17	0.230769
7:41294709-41347520	plxdc2	ENSDARG00000059950	-	1150	0.00105061	0.998949	0.00105061	0.238036	NonUniformIntronCover	0.973462	7.18514	22	22	0.0327447	-	0.892685	3.52074	104	102	0.205291
4:14455433-14455586	plxnb2a	ENSDARG00000003811	-	10	0.019164	0.980836	0.019164	0.105263	-	1	2	17	17	0.00241481	-	0.125874	0	52	52	0.102848
16:32714349-32714961	pnisr	ENSDARG00000069855	-	10	0.00755558	0.992444	0.00755558	0.609758	NonUniformIntronCover	1	60.938	36	35	0.39196	-	1	57.3719	89	89	0.217798
6:12799186-12799438	pnkd	ENSDARG00000071032	+	10	0.0492963	0.950704	0.0492963	0.178006	-	0.942149	1.94898	9	9	0.0135164	NonUniformIntronCover	0.260331	0	19	19	0.16449
16:38180480-38180562	pogzb	ENSDARG00000076542	+	10	0.0301408	0.969859	0.0301408	0.101996	NonUniformIntronCover	0.486111	3.06667	27	27	0	-	0	0	42	42	0.101996
5:12263974-12264080	pole	ENSDARG00000058533	+	10	0.037037	0.962963	0.037037	0.255319	LowCover	0.895833	2.4	7	7	0.0264789	-	0.489583	0.475	18	18	0.22884
5:50467337-50467427	pomt1	ENSDARG00000067670	+	10	0.00473768	0.995262	0.00473768	0.306233	NonUniformIntronCover	1	3.53125	8	8	0.0118153	-	0.275	0	22	22	0.294418
16:54871730-54871793	pop1	ENSDARG00000102087	+	10	0.0114058	0.988594	0.0114058	0.510638	NonUniformIntronCover	1	8.34783	8	8	0.151292	-	1	5.34783	30	29	0.359346
8:22532548-22532844	porcnl	ENSDARG00000052455	-	14	0.00321368	0.996786	0.00321368	0.270567	LowCover	0.712766	2.59649	7	7	0.00474247	-	0.152482	0	32	32	0.265825
17:14609403-14609554	ppp1r13ba	ENSDARG00000004377	-	10	0.037481	0.962519	0.037481	0.254902	NonUniformIntronCover	0.666667	2.73684	8	8	0	-	0	0	14	14	0.254902
25:3352031-3352116	PRKAR2B	ENSDARG00000036446	-	10	0.0383561	0.961644	0.0383561	0.272016	NonUniformIntronCover	0.986667	4.48387	12	12	0.075202	-	0.906667	3.90323	48	48	0.196814
5:39081773-39081892	prkg2	ENSDARG00000054741	-	10	0.0202259	0.979774	0.0202259	0.358452	NonUniformIntronCover	0.981651	3.91111	7	7	0	-	0	0	13	12	0.358452
5:39079709-39080647	prkg2	ENSDARG00000054741	-	10	0.0318878	0.968112	0.0318878	0.205553	LowCover	0.594828	1.03495	4	4	0.0124005	-	0.288793	0	23	23	0.193153
5:39084004-39085513	prkg2	ENSDARG00000054741	-	10	0.0351562	0.964844	0.0351562	0.370021	LowCover	0.655771	1.17471	2	2	0.0321828	-	0.432288	0.331115	13	13	0.337838
15:19967689-19967854	prkrirb	ENSDARG00000020964	+	10	0.0490745	0.950925	0.0490745	0.161243	NonUniformIntronCover	0.987097	5.19048	27	27	0.0351351	-	0.741935	1.2381	34	34	0.126108
2:12472335-12472500	prtfdc1	ENSDARG00000011683	+	10	0.0350054	0.964995	0.0350054	0.188251	-	1	13.6825	59	59	0.083795	NonUniformIntronCover	1	7.68254	82	82	0.104456
16:10174729-10174870	ptpn2a	ENSDARG00000016481	-	10	0.0152394	0.984761	0.0152394	0.222874	NonUniformIntronCover	1	2.86792	10	10	0.0134923	-	0.328244	0.0754717	24	24	0.209382
9:29178840-29178968	ptpn4a	ENSDARG00000000631	-	10	0.0122039	0.987796	0.0122039	0.126001	-	1	3.60417	25	25	0.00575421	NonUniformIntronCover	0.237288	0	41	41	0.120247
7:40062402-40133866	ptprn2	ENSDARG00000035970	+	590	0.0406498	0.95935	0.0406498	0.281351	LowCover	0.645907	1.566	4	3	0.030059	-	0.58882	0.829735	19	19	0.251292
6:59686341-59686480	R3HDM2	ENSDARG00000102610	+	10	0.0459184	0.954082	0.0459184	0.166667	LowCover	0.775194	1	5	5	0	-	0	0	22	22	0.166667
17:25601162-25601251	rab3gap2	ENSDARG00000044136	-	10	0.0328332	0.967167	0.0328332	0.140625	-	0.822785	4.90909	30	30	0.0227273	-	0.734177	1	43	43	0.117898
5:25593451-25593616	rad17	ENSDARG00000018918	-	10	0.00896327	0.991037	0.00896327	0.219008	NonUniformIntronCover	0.722581	2.52381	9	9	0	-	0	0	27	27	0.219008
4:5191823-5191916	rad51ap1	ENSDARG00000045853	+	10	0.0227199	0.97728	0.0227199	0.312227	NonUniformIntronCover	1	4.08571	9	9	0.0518257	-	0.554217	1.25714	23	23	0.260401
23:22467770-22467864	rap1gap	ENSDARG00000056554	+	10	0.0106743	0.989326	0.0106743	0.122581	NonUniformIntronCover	0.559524	3.35294	24	24	0.00333056	-	0.190476	0	57	57	0.11925
16:39795288-39879916	rbms3	ENSDARG00000044574	-	2430	0.00303205	0.996968	0.00303205	0.21411	-	0.876201	4.08665	15	14	0.0293657	-	0.839801	3.11618	102	102	0.184744
16:39907166-39950550	rbms3	ENSDARG00000044574	-	806	0.00422668	0.995773	0.00422668	0.266497	NonUniformIntronCover	0.951595	5.4498	15	15	0.0406865	-	0.818146	2.4599	55	55	0.22581
1:13770375-13770464	rbpja	ENSDARG00000003398	+	10	0.0393989	0.960601	0.0393989	0.116393	NonUniformIntronCover	1	6.45455	49	49	0.0122626	-	0.64557	0.848485	52	52	0.10413
13:25688624-25689291	rel	ENSDARG00000055276	-	10	0.0320923	0.967908	0.0320923	0.16242	NonUniformIntronCover	0.939117	8.92015	46	46	0.0509446	-	0.939117	3.65019	67	67	0.111475
8:20435466-20435536	rexo1	ENSDARG00000026986	+	10	0.01024	0.98976	0.01024	0.227882	-	1	3.54167	12	12	0.0163934	-	0.4	0.25	23	23	0.211489
1:53437775-53437849	rfx1b	ENSDARG00000075904	-	10	0.0219752	0.978025	0.0219752	0.25608	-	1	6.88462	20	20	0.0434783	-	1	1.5	33	33	0.212602
7:24366633-24366727	rgp1	ENSDARG00000006545	-	10	0.00156997	0.99843	0.00156997	0.120329	-	1	8.61765	63	63	0.00673872	NonUniformIntronCover	0.630952	0.911765	93	93	0.11359
8:31897575-31897648	rgs7bpa	ENSDARG00000060601	-	10	0.0434028	0.956597	0.0434028	0.2	LowCover	0.714286	1	4	4	0	-	0	0	18	18	0.2
21:21191183-21191282	rictorb	ENSDARG00000002020	+	10	0.0238198	0.97618	0.0238198	0.286747	NonUniformIntronCover	1	3.21622	8	8	0.0232408	-	0.404494	0.27027	17	17	0.263506
21:18338839-18338930	RIMBP2	ENSDARG00000104101	+	10	0.0122895	0.987711	0.0122895	0.297872	LowCover	0.54321	1.69697	4	4	0	-	0	0	20	20	0.297872
25:19009363-19009719	rlbp1b	ENSDARG00000045808	+	10	0.0343941	0.965606	0.0343941	0.401942	NonUniformIntronCover	0.893064	7.39286	11	10	0.123783	-	0.968208	3.81429	27	26	0.278159
22:34434190-34514948	rnf123	ENSDARG00000031269	-	7313	0.0493827	0.950617	0.0493827	0.315595	LowCover	0.646892	1.38337	3	3	0.0320938	-	0.464211	0.410531	14	14	0.283501
22:35186885-35187038	rnf13	ENSDARG00000019438	+	10	0.0480841	0.951916	0.0480841	0.116578	-	0.734266	1.84746	14	14	0.0128205	NonUniformIntronCover	0.363636	0.169492	28	28	0.103758
23:43976351-43976869	rnf150b	ENSDARG00000009524	+	10	0.0333985	0.966601	0.0333985	0.21459	NonUniformIntronCover	0.862205	5.19118	19	19	0.0208693	-	0.61811	0.794118	29	29	0.193721
25:33364388-33454300	roraa	ENSDARG00000031768	+	5030	0.0026494	0.997351	0.0026494	0.639598	LowCover	0.796553	3.54936	2	2	0.0613934	-	0.647263	1.30818	19	19	0.578205
5:24776992-24806454	rorb	ENSDARG00000033498	-	410	0.0382547	0.961745	0.0382547	0.257304	LowCover	0.757469	1.73223	5	5	0.058848	-	0.695167	1.43813	23	23	0.198456
8:18858369-18858620	rorca	ENSDARG00000057231	-	10	0.0352605	0.96474	0.0352605	0.202303	NonUniformIntronCover	0.717842	2.53608	9	9	0.0122951	-	0.211618	0	17	17	0.190008
25:35564330-35564406	rpgrip1l	ENSDARG00000051754	+	10	0.0342936	0.965706	0.0342936	0.2	LowCover	0.80303	1	4	4	0	-	0	0	22	22	0.2
17:27140210-27140295	rps6ka1	ENSDARG00000033437	+	10	0.0116069	0.988393	0.0116069	0.157609	-	0.68	1.87097	10	10	0	-	0	0	41	41	0.157609
7:12697807-12697930	saa	ENSDARG00000045999	+	10	0.0138811	0.986119	0.0138811	0.638462	LowCover	0.946903	1.76596	0	0	0.0374787	-	0.584071	0.702128	15	15	0.600983
25:8069487-8069584	saal1	ENSDARG00000018681	-	10	0.0305176	0.969482	0.0305176	0.133333	-	1	2	10	10	0	NonUniformIntronCover	0	0	33	33	0.133333
20:22944075-23007995	scfd2	ENSDARG00000040005	+	4090	0.0434028	0.956597	0.0434028	0.200421	LowCover	0.599699	1.00263	4	4	0.0179551	-	0.347384	0.118461	19	19	0.182466
6:39400231-39400404	scn8ab	ENSDARG00000018032	-	10	0.0470893	0.952911	0.0470893	0.146991	-	0.920245	1.89552	11	11	0.0134211	-	0.312883	0.0447761	23	23	0.13357
6:42389821-42390008	sec61a1l	ENSDARG00000005675	-	10	0.0155689	0.984431	0.0155689	0.258873	NonUniformIntronCover	1	19.2113	53	53	0.0953356	-	1	5.90141	56	56	0.163537
19:24796195-24796284	sema4ab	ENSDARG00000062352	+	12	0.00904225	0.990958	0.00904225	0.375839	LowCover	0.662338	1.80645	3	3	0	-	0	0	19	19	0.375839
6:40914823-40914911	sfi1	ENSDARG00000053992	-	10	0.0491158	0.950884	0.0491158	0.213115	NonUniformIntronCover	1	3.25	11	11	0.0197487	-	0.564103	0.65625	28	28	0.193366
19:40446205-40452280	sfpq	ENSDARG00000011564	+	10	1.74e-09	1	1.74e-09	0.2412	NonUniformIntronCover	1	78.1961	246	245	0.0970131	-	1	106.039	987	925	0.144187
21:15105200-15134250	sfswap	ENSDARG00000005980	-	1320	0.0307108	0.969289	0.0307108	0.151467	-	0.95128	6.06915	34	34	0.0387247	NonUniformIntronCover	0.826902	2.73936	68	68	0.112742
14:46327482-46327555	sfxn5b	ENSDARG00000026137	+	10	0.0128535	0.987147	0.0128535	0.233266	-	1	4.25926	14	14	0.0125392	-	0.31746	0.0740741	25	25	0.220727
25:14215489-14254932	shank2	ENSDARG00000062325	+	1390	0.00672	0.99328	0.00672	0.446653	LowCover	0.893543	3.22873	4	4	0.0219814	-	0.606838	0.926756	27	27	0.424672
21:5624401-5649883	shroom3	ENSDARG00000102180	+	3720	0.0277778	0.972222	0.0277778	0.544069	LowCover	0.645115	1.19331	0	0	0.0349317	-	0.361961	0.154951	10	10	0.509137
12:280557-280791	si:ch1073-357b18.4	ENSDARG00000096602	-	10	0.0479763	0.952024	0.0479763	0.126685	-	0.825893	2.61111	17	17	0.0167892	-	0.683036	0.955556	40	40	0.109896
17:53219694-53219859	si:ch1073-416d2.4	ENSDARG00000101867	-	10	0.0455267	0.954473	0.0455267	0.475728	NonUniformIntronCover	1	5.44444	6	6	0.110169	-	0.987097	1.85714	15	14	0.365559
5:26177076-26179531	si:ch211-102c2.8	ENSDARG00000093823	+	10	0.0243556	0.975644	0.0243556	1	LowCover	0.633947	1.14402	0	0	0.113292	-	0.730061	1.5332	12	12	0.886708
17:23927226-23927342	si:ch211-189k9.2	ENSDARG00000079857	+	10	0.0210472	0.978953	0.0210472	0.209418	NonUniformIntronCover	1	7.68182	29	28	0.0725008	-	1	5.15909	66	66	0.136917
2:44092470-44092544	si:ch211-195h23.3	ENSDARG00000068431	+	10	0.0183234	0.981677	0.0183234	0.25	NonUniformIntronCover	0.703125	3	9	9	0.0185874	-	0.625	0.807692	33	33	0.231413
2:44084441-44084992	si:ch211-195h23.3	ENSDARG00000068431	+	10	0.0257036	0.974296	0.0257036	0.143196	NonUniformIntronCover	0.752311	2.50691	15	15	0.0222222	-	0.772643	1	44	44	0.120974
24:26267188-26267292	si:ch211-230g15.5	ENSDARG00000079167	+	10	0.0260123	0.973988	0.0260123	0.211073	LowCover	0.829787	1.60526	6	6	0.0208333	-	0.404255	0.263158	19	19	0.19024
9:34640753-34640928	si:ch211-269e2.1	ENSDARG00000074225	+	10	0.0223405	0.97766	0.0223405	0.156609	NonUniformIntronCover	0.987879	6.31343	34	34	0.0217391	-	1	1	45	45	0.13487
5:22338020-22338104	si:ch211-26b3.2	ENSDARG00000010331	+	10	0.00723681	0.992763	0.00723681	0.433962	LowCover	0.662162	3.06667	4	4	0.0015873	-	0.027027	0	17	17	0.432375
5:22421401-22448068	si:ch211-26b3.4	ENSDARG00000075491	-	2550	0.0498074	0.950193	0.0498074	0.184928	NonUniformIntronCover	0.906166	4.76459	21	21	0.0555445	-	0.8103	2.17601	37	37	0.129384
1:40785258-40785603	si:ch211-89o9.6	ENSDARG00000075639	+	10	0.0264322	0.973568	0.0264322	0.180228	NonUniformIntronCover	0.979104	5.4963	25	25	0.0363636	-	0.859701	2	53	53	0.143864
7:25540481-25540623	si:ch73-211e3.1	ENSDARG00000105619	+	10	0.0291306	0.970869	0.0291306	0.134615	-	0.954545	1.55556	10	10	0.00140095	-	0.0378788	0	27	27	0.133214
7:67619337-67619410	si:ch73-315f9.2	ENSDARG00000098937	-	10	0.0403814	0.959619	0.0403814	0.208211	NonUniformIntronCover	1	2.62963	10	10	0	-	0	0	16	16	0.208211
1:39343462-39344453	si:dkey-117m1.4	ENSDARG00000093120	-	10	0.0452027	0.954797	0.0452027	0.203585	-	0.832824	6.64631	26	26	0.0718853	NonUniformIntronCover	0.831804	3.17557	41	41	0.1317
23:16972050-16972129	si:dkey-147f3.8	ENSDARG00000092166	+	10	0.0300296	0.96997	0.0300296	0.187759	-	1	6.24138	27	27	0.0502183	NonUniformIntronCover	1	2.37931	45	45	0.137541
15:23594009-23594108	si:dkey-182i3.8	ENSDARG00000075834	+	10	0.0316764	0.968324	0.0316764	0.294721	-	1	5.43243	13	13	0	-	0	0	14	14	0.294721
7:23711677-23713027	si:dkey-183c6.8	ENSDARG00000076443	-	10	0.0197265	0.980274	0.0197265	0.368173	LowCover	0.751493	1.74813	3	3	0.0632348	-	0.718657	1.48507	22	22	0.304938
1:18897907-18898083	si:dkey-245p14.7	ENSDARG00000061952	-	10	0.0203763	0.979624	0.0203763	0.150169	-	1	11.1324	63	63	0.0491655	-	1	4.80882	93	93	0.101003
1:20485313-20485403	si:dkey-253i9.4	ENSDARG00000061459	-	10	0.0102495	0.989751	0.0102495	0.145401	-	1	3.0625	18	18	0	NonUniformIntronCover	0	0	45	45	0.145401
16:22197059-22197464	si:dkey-71b5.7	ENSDARG00000080675	-	10	0.0464792	0.953521	0.0464792	0.187268	NonUniformIntronCover	1	7.60377	33	33	0.0766138	-	0.992405	4.31447	52	52	0.110654
14:20826169-20826278	si:dkey-74k8.4	ENSDARG00000104037	-	10	0.025876	0.974124	0.025876	0.283495	NonUniformIntronCover	1	3.56098	9	9	0	-	0	0	14	14	0.283495
7:48102689-48102789	sin3ab	ENSDARG00000059812	-	10	0.0297716	0.970228	0.0297716	0.111111	-	0.966667	3	24	24	0.00494617	-	0.188889	0	38	38	0.106165
20:28756562-28756988	sipa1l1	ENSDARG00000020134	-	10	0.00896327	0.991037	0.00896327	0.19171	-	0.992788	3.08333	12	12	0.00998215	NonUniformIntronCover	0.362981	0.160714	28	28	0.181728
8:17393117-17479442	skia	ENSDARG00000042151	-	540	0.034782	0.965218	0.034782	0.291849	-	0.936119	6.18193	13	13	0.0721473	NonUniformIntronCover	0.818978	2.56599	31	31	0.219702
11:25553478-25590867	skib	ENSDARG00000008034	-	348	0.0281503	0.97185	0.0281503	0.248128	-	0.977619	11.2205	34	32	0.0974592	NonUniformIntronCover	0.961745	7.55882	70	67	0.150669
20:23548783-23548861	slain2	ENSDARG00000032114	-	10	0.00875765	0.991242	0.00875765	0.559441	-	1	11.4286	9	9	0.137134	NonUniformIntronCover	0.882353	3.17857	20	20	0.422307
10:16351671-16352354	slc12a2	ENSDARG00000104573	-	10	0.0416727	0.958327	0.0416727	0.173938	-	0.861813	3.369	16	16	0.0369172	NonUniformIntronCover	0.971768	2.56827	67	67	0.137021
25:34761679-34761761	slc17a6a	ENSDARG00000001127	+	10	0.0040569	0.995943	0.0040569	0.175476	-	1	5.53333	26	26	0.0353698	NonUniformIntronCover	1	3.3	90	90	0.140106
7:32547771-32549779	slc17a6b	ENSDARG00000041150	-	38	0.00185997	0.99814	0.00185997	0.267794	-	0.963452	23.7728	65	65	0.0937422	-	0.912183	10.5508	102	102	0.174052
7:39272618-39272759	slc22a18	ENSDARG00000052271	-	10	0.0371496	0.96285	0.0371496	0.184615	-	0.870229	3.39623	15	15	0.0201626	-	0.473282	0.433962	23	23	0.164452
8:42956298-42957083	slc23a2	ENSDARG00000017365	+	10	0.025971	0.974029	0.025971	0.178854	NonUniformIntronCover	1	5.00965	23	23	0.0331065	-	0.722581	1.26688	37	36	0.145748
25:16543318-16543422	slc25a18	ENSDARG00000070717	-	10	0.000503467	0.999497	0.000503467	0.113133	NonUniformIntronCover	1	7.52632	59	59	0.00373071	-	0.468085	0.842105	124	124	0.109402
4:14944014-14944108	slc26a5	ENSDARG00000022424	-	10	0.042081	0.957919	0.042081	0.244444	LowCover	0.547619	1.94118	6	6	0	-	0	0	15	15	0.244444
23:4914502-4914601	slc6a1a	ENSDARG00000045944	-	10	0.0272	0.9728	0.0272	0.654206	LowCover	0.685393	1.89189	1	1	0.109409	-	0.573034	1.35135	11	11	0.544797
7:16978841-16979939	slc6a5	ENSDARG00000067964	+	10	0.0252249	0.974775	0.0252249	1	LowCover	0.671875	1.12844	0	0	0.194581	-	0.948529	4.34862	18	18	0.805419
13:465341-465430	slit1a	ENSDARG00000044954	-	10	0.0177529	0.982247	0.0177529	0.111111	-	0.708861	2	16	16	0.0066568	-	0.341772	0.242424	51	51	0.104454
14:24319547-24441495	slit3	ENSDARG00000034268	-	11040	0.00170961	0.99829	0.00170961	1	LowCover	0.678112	1.98057	0	0	0.0661942	-	0.764282	2.19748	29	29	0.933806
8:29634065-29634159	smarcad1a	ENSDARG00000014041	+	10	0.0386914	0.961309	0.0386914	0.209302	NonUniformIntronCover	1	5.82353	22	22	0.0555556	-	0.821429	2.05882	35	35	0.153746
10:15679129-15679217	smc5	ENSDARG00000044282	-	10	0.029133	0.970867	0.029133	0.394799	NonUniformIntronCover	0.653846	5.21875	8	8	0.0318076	-	0.525641	0.5625	16	16	0.362991
4:5265417-5271001	SNAP91 (1 of many)	ENSDARG00000015931	-	80	0.0492191	0.950781	0.0492191	0.22285	NonUniformIntronCover	0.945131	10.0363	35	34	0.105703	-	0.951126	7.44641	62	60	0.117147
24:42196089-42196161	snx16	ENSDARG00000046072	+	10	0.0275496	0.97245	0.0275496	0.136364	NonUniformIntronCover	0.822581	3	19	19	0.0134262	-	0.435484	0.346154	32	32	0.122938
15:17511059-17513199	snx19b	ENSDARG00000079931	+	60	0.0236938	0.976306	0.0236938	0.458862	LowCover	0.773077	1.69591	2	2	0.036005	-	0.597596	0.800481	15	15	0.422857
8:38326168-38332139	sorbs3	ENSDARG00000037476	-	1200	0.00960881	0.990391	0.00960881	0.410302	NonUniformIntronCover	0.856843	5.56627	8	8	0.0763499	-	0.787047	2.06653	25	25	0.333952
15:21702363-21702632	sorl1	ENSDARG00000013892	-	10	0.0349411	0.965059	0.0349411	0.125971	-	0.938224	2.1619	15	15	0.0127423	-	0.451737	0.380952	35	35	0.113229
9:2756401-2756638	sp3a	ENSDARG00000001549	+	10	0.0496601	0.95034	0.0496601	0.499358	-	1	29.9231	30	30	0.317908	NonUniformIntronCover	1	21.4396	46	45	0.18145
1:50380244-50380331	spast	ENSDARG00000024933	-	10	0.0241807	0.975819	0.0241807	0.210526	-	1	4	15	15	0	NonUniformIntronCover	0	0	21	21	0.210526
24:21726706-21726787	spata13	ENSDARG00000062837	-	10	0.0146369	0.985363	0.0146369	0.364035	LowCover	0.788732	2.86207	5	5	0.010223	-	0.15493	0	15	14	0.353812
9:41854859-41855060	spegb	ENSDARG00000009567	+	10	0.0143533	0.985647	0.0143533	0.269103	-	1	7.36364	20	20	0.0566225	-	1	2.22078	36	36	0.21248
19:33478566-33478657	spire1a	ENSDARG00000035868	+	10	0.0155745	0.984425	0.0155745	0.168317	NonUniformIntronCover	1	5.66667	28	28	0.0344828	-	1	2	56	55	0.133834
18:46128876-46128954	SPTBN4	ENSDARG00000092624	-	10	0.0160498	0.98395	0.0160498	0.157191	NonUniformIntronCover	1	3.35714	18	18	0.00500578	-	0.191176	0	38	38	0.152185
12:26982477-26982560	srcap	ENSDARG00000005236	+	10	0.0199807	0.980019	0.0199807	0.183153	-	1	13.6774	61	61	0.0802529	NonUniformIntronCover	1	10.6452	122	120	0.1029
4:9322280-9323274	srgap1b	ENSDARG00000045789	+	10	0.0437812	0.956219	0.0437812	0.549714	LowCover	0.694106	1.22081	1	1	0.0867886	-	0.747967	1.71066	18	18	0.462925
5:19783364-19783463	ssh1a	ENSDARG00000056780	+	10	0.0433735	0.956626	0.0433735	0.132196	-	0.797753	1.67568	11	11	0	-	0	0	24	24	0.132196
23:29449951-29450251	sst6	ENSDARG00000093804	-	10	0.0480841	0.951916	0.0480841	0.169054	NonUniformIntronCover	0.658621	2.03448	10	10	0	-	0	0	21	21	0.169054
2:25428295-25428370	stag1a	ENSDARG00000061205	+	10	0.00982247	0.990178	0.00982247	0.187097	-	1	3.22222	14	14	0.00701899	NonUniformIntronCover	0.261538	0	37	37	0.180078
5:23002030-23002123	stag2a	ENSDARG00000011783	-	10	0.0362796	0.96372	0.0362796	0.162063	-	0.722892	2.51429	13	13	0.0293638	-	0.843373	1.02857	34	34	0.132699
17:38600650-38600743	stard9	ENSDARG00000091548	+	10	0.0493827	0.950617	0.0493827	0.146341	LowCover	0.542169	1.2	7	7	0	-	0	0	28	28	0.146341
5:28390477-28392361	stxbp1b	ENSDARG00000056036	+	10	0.0492963	0.950704	0.0492963	0.14805	-	0.740128	1.564	9	9	0.0162458	-	0.313767	0.0346667	19	19	0.131804
17:5139465-5257989	supt3h	ENSDARG00000098141	-	12640	0.0493827	0.950617	0.0493827	0.117812	-	0.671773	1.469	11	11	0.0109218	NonUniformIntronCover	0.463781	0.409454	42	42	0.10689
19:259849-259931	syngap1a	ENSDARG00000063713	+	10	0.037037	0.962963	0.037037	0.230769	LowCover	0.666667	1.5	5	5	0.0019802	-	0.0277778	0	14	14	0.228789
4:21408837-21452280	syt1a	ENSDARG00000030614	+	150	0.0262337	0.973766	0.0262337	0.466537	LowCover	0.840967	3.49818	4	2	0.0828126	-	0.787725	1.98637	18	18	0.383724
16:9689974-9690053	taf2	ENSDARG00000102307	+	10	0.0456359	0.954364	0.0456359	0.184665	NonUniformIntronCover	1	9.96552	44	44	0.0688762	-	1	4.58621	62	62	0.115789
14:16488608-16490270	tcirg1b	ENSDARG00000105142	-	10	0.043965	0.956035	0.043965	0.147347	-	0.700363	1.7281	10	10	0.0200868	NonUniformIntronCover	0.450969	0.377644	22	22	0.12726
6:42249209-42292169	tex264a	ENSDARG00000092154	-	1510	0.0276151	0.972385	0.0276151	0.357962	NonUniformIntronCover	0.864922	3.90277	7	7	0.0324789	-	0.604246	0.973402	18	18	0.325483
9:27585089-27585188	tex30	ENSDARG00000030636	-	10	0.043965	0.956035	0.043965	0.333333	LowCover	1	2	4	4	0.0229541	-	0.258427	0	11	10	0.310379
6:24320807-24369507	tgfbr3	ENSDARG00000099979	+	400	0.0237719	0.976228	0.0237719	0.335427	LowCover	0.848592	3.53307	7	5	0.0582283	-	0.64619	1.17474	19	19	0.277199
3:34595462-34623763	thraa	ENSDARG00000000151	-	974	0.0353145	0.964685	0.0353145	0.204279	-	0.90643	4.36429	15	14	0.052198	NonUniformIntronCover	0.836352	3.029	54	51	0.152081
15:42532965-42565559	tiam1b	ENSDARG00000025920	+	3080	0.037037	0.962963	0.037037	0.138845	NonUniformIntronCover	0.65928	1.61232	10	10	0.0151906	-	0.370197	0.175504	24	24	0.123654
7:19507122-19507199	tkfc	ENSDARG00000062085	+	10	0.0440877	0.955912	0.0440877	0.227273	NonUniformIntronCover	1	5	17	17	0.04	-	0.731343	1	24	24	0.187273
3:18747279-18769740	tmem104	ENSDARG00000088560	+	1915	0.0406498	0.95935	0.0406498	0.297991	LowCover	0.750949	1.69793	4	3	0.0619538	-	0.688601	1.25487	19	19	0.236037
11:18105967-18106150	tmem110	ENSDARG00000013694	-	10	0.00168151	0.998318	0.00168151	0.155291	-	1	6.98592	38	38	0.00885417	-	0.491329	0.478873	55	55	0.146437
5:59847401-59917028	tmem132e	ENSDARG00000090830	+	1860	0.000807209	0.999193	0.000807209	0.206428	-	0.965175	16.9081	65	56	0.0551123	NonUniformIntronCover	0.925849	7.11587	122	121	0.151316
10:5052178-5052271	tmem150c	ENSDARG00000069590	-	10	0.0401688	0.959831	0.0401688	0.328767	NonUniformIntronCover	0.855422	3.42857	7	7	0.0275337	-	0.566265	0.657143	20	20	0.301233
25:28147315-28147425	tmem17	ENSDARG00000074518	+	10	0.0115558	0.988444	0.0115558	0.156328	-	1	3.15	17	17	0.00533721	NonUniformIntronCover	0.22	0	41	41	0.150991
4:9428688-9428769	tmtc1	ENSDARG00000063149	+	10	0.037037	0.962963	0.037037	0.144262	-	0.521127	1.51724	9	9	0.00446144	-	0.0985915	0	22	22	0.139801
23:30082254-30082341	tnfrsf9a	ENSDARG00000060498	+	10	0.00473189	0.995268	0.00473189	0.297909	NonUniformIntronCover	0.766234	5.51613	13	13	0.0202783	-	0.662338	0.903226	32	32	0.277631
23:30082008-30082119	tnfrsf9a	ENSDARG00000060498	+	10	0.0177904	0.98221	0.0177904	0.254545	-	1	4.78049	14	14	0.0194175	NonUniformIntronCover	0.554455	0.634146	28	28	0.235128
24:26856546-26856987	tnfsf10	ENSDARG00000057241	+	10	0.043965	0.956035	0.043965	0.281412	LowCover	0.714617	1.56647	4	4	0.0429956	-	0.4942	0.485549	11	11	0.238416
2:26026094-26080821	tnika	ENSDARG00000056218	+	720	0.00101282	0.998987	0.00101282	0.44609	NonUniformIntronCover	0.935138	8.05346	10	10	0.0662041	-	0.859481	3.0486	42	41	0.379886
24:25903483-25903617	tnk2a	ENSDARG00000090646	+	10	0.0357075	0.964293	0.0357075	0.213012	-	0.91129	4.06	15	14	0.000447828	-	0.00806452	0	18	18	0.212564
3:40328069-40329779	tnrc18	ENSDARG00000077052	+	10	0.0343945	0.965605	0.0343945	0.347826	LowCover	0.837059	1.6	3	3	0.0669895	-	0.606471	1.22059	17	17	0.280837
12:18286095-18286640	tom1l2	ENSDARG00000009217	-	10	0.0188416	0.981158	0.0188416	0.130463	-	1	4.65116	31	31	0.0271493	-	0.783178	1.47907	52	52	0.103314
11:34904020-34904105	traip	ENSDARG00000011262	-	10	0.0091786	0.990821	0.0091786	0.226933	-	0.866667	2.93548	10	10	0.00275103	-	0.08	0	29	29	0.224182
25:17403438-17403605	trim35-40	ENSDARG00000042116	-	10	0.0461571	0.953843	0.0461571	0.193293	-	0.955414	5.03175	21	21	0.0496229	NonUniformIntronCover	0.687898	1.98413	38	38	0.14367
16:9035088-9087177	triob	ENSDARG00000000370	-	2241	7.51593e-05	0.999925	7.51593e-05	0.142867	NonUniformIntronCover	0.864267	10.8342	65	61	0.0189956	-	0.80932	3.46605	179	145	0.123871
16:40094015-40094103	trmt11	ENSDARG00000040033	+	10	0.0113017	0.988698	0.0113017	0.148828	NonUniformIntronCover	1	7.34375	42	40	0.0307054	-	1	2.3125	73	72	0.118123
18:27754264-27791181	tspan18b	ENSDARG00000015015	+	897	0.00400365	0.995996	0.00400365	0.229331	MinorIsoform	0.931705	5.95149	17	12	0.0217446	-	0.623792	1.02249	45	44	0.207586
6:49116517-49116593	tspan2a	ENSDARG00000003754	-	10	0.037037	0.962963	0.037037	0.149171	NonUniformIntronCover	0.69697	1.92857	11	11	0	-	0	0	26	26	0.149171
3:17770898-17770989	ttc25	ENSDARG00000058140	+	10	0.009629	0.990371	0.009629	0.115385	NonUniformIntronCover	0.740741	3	23	23	0	-	0	0	57	57	0.115385
9:43027668-43027857	ttn.1	ENSDARG00000000563	-	10	0.0387688	0.961231	0.0387688	0.260759	NonUniformIntronCover	1	5.64384	16	16	0.0336379	-	0.452514	0.383562	13	10	0.227121
20:282745-282819	tube1	ENSDARG00000096620	+	10	0.0309262	0.969074	0.0309262	0.204893	NonUniformIntronCover	0.875	2.57692	10	8	0	-	0	0	18	18	0.204893
6:37670363-37670506	tubgcp5	ENSDARG00000077442	+	10	0.0398137	0.960186	0.0398137	0.12234	-	0.721805	1.67273	12	12	0.0175103	-	0.481203	0.454545	27	27	0.10483
2:11338107-11338200	tyw3	ENSDARG00000038222	+	10	0.0322368	0.967763	0.0322368	0.12	NonUniformIntronCover	0.626506	3	22	22	0	-	0	0	34	34	0.12
11:26238903-26262574	unm_sa1614	ENSDARG00000002607	+	1720	0.0437022	0.956298	0.0437022	0.200939	LowCover	0.760922	1.76028	7	6	0.0213164	-	0.609858	0.931329	28	23	0.179623
5:32704216-32704339	usp20	ENSDARG00000027501	+	10	0.0314301	0.96857	0.0314301	0.115591	NonUniformIntronCover	0.99115	2.74468	21	21	0.00187366	-	0.0619469	0	33	33	0.113717
5:62396423-62397901	usp2b	ENSDARG00000074120	-	10	0.0448873	0.955113	0.0448873	0.174801	-	0.728202	1.90646	9	9	0.0390771	-	0.735695	1.38265	34	34	0.135724
19:27861009-27861083	vars2	ENSDARG00000056717	-	10	0.0361025	0.963898	0.0361025	0.165138	-	1	2.76923	13	13	0.00984529	NonUniformIntronCover	0.21875	0	22	22	0.155293
22:16147822-16147900	vcam1b	ENSDARG00000062479	-	10	0.015982	0.984018	0.015982	0.16129	NonUniformIntronCover	0.970588	2.5	13	13	0.014	-	0.411765	0.285714	29	29	0.14729
7:29431410-29431541	vps13c	ENSDARG00000074465	-	10	0.00442685	0.995573	0.00442685	0.169492	-	1	3.87755	19	19	0.00927948	-	0.421488	0.306122	45	45	0.160213
19:40953225-40953325	vps50	ENSDARG00000002880	+	10	0.00114679	0.998853	0.00114679	0.151515	-	1	5	28	28	0.000804505	NonUniformIntronCover	0.0555556	0	69	69	0.15071
18:14680370-14680460	vps9d1	ENSDARG00000019195	+	10	0.0214131	0.978587	0.0214131	0.146992	NonUniformIntronCover	0.8875	6.03125	35	35	0.0115321	-	0.35	0.125	30	30	0.13546
1:20822991-20823100	wdr19	ENSDARG00000037406	-	10	0.0144583	0.985542	0.0144583	0.129085	NonUniformIntronCover	0.59596	3.85366	26	26	0.0104948	-	0.424242	0.317073	40	40	0.11859
1:20823183-20823299	wdr19	ENSDARG00000037406	-	10	0.0478658	0.952134	0.0478658	0.109728	-	1	3.20455	26	26	0	-	0	0	33	33	0.109728
5:42473913-42476517	wdr54	ENSDARG00000010248	+	10	0.044905	0.955095	0.044905	0.284014	LowCover	0.716654	1.58671	4	4	0.0625339	-	0.833076	1.66763	25	23	0.22148
7:52107354-52107441	wdr93	ENSDARG00000087191	-	10	0.0453102	0.95469	0.0453102	0.412879	LowCover	1	3.51613	5	5	0.0484037	-	0.61039	0.774194	12	11	0.364475
9:21509152-21517732	xpo4	ENSDARG00000010281	+	251	0.0182228	0.981777	0.0182228	0.458291	-	0.955697	6.76808	8	8	0.153775	NonUniformIntronCover	0.969864	5.45155	30	30	0.304516
11:36178482-36178546	zbtb40	ENSDARG00000091762	-	10	0.00151007	0.99849	0.00151007	0.5	NonUniformIntronCover	0.907407	7	7	7	0.0644719	-	1	2.13636	30	30	0.435528
13:30458027-30509438	zcchc24	ENSDARG00000078026	-	670	0.00123746	0.998763	0.00123746	0.337151	NonUniformIntronCover	0.961451	6.61231	13	11	0.0329255	-	0.71392	1.60019	47	47	0.304225
1:43848032-43848117	zdhhc5a	ENSDARG00000016263	+	10	0.0171161	0.982884	0.0171161	0.176471	NonUniformIntronCover	1	3	14	14	0.00574459	-	0.173333	0	30	30	0.170726
10:2983698-2983794	zfyve16	ENSDARG00000075747	+	10	0.0250722	0.974928	0.0250722	0.13253	-	0.755814	1.52778	10	10	0	-	0	0	29	29	0.13253
23:4425768-4425873	zgc:112175	ENSDARG00000037810	+	10	0.0450868	0.954913	0.0450868	0.236403	-	1	8.35897	27	27	0.0758294	-	1	2.46154	30	30	0.160574
4:5334947-5335042	zgc:113263	ENSDARG00000045842	+	10	0.030684	0.969316	0.030684	0.112319	-	1	5.31429	42	42	0.00882446	NonUniformIntronCover	0.329412	0.0857143	37	37	0.103495
5:27438124-27438223	zgc:113436	ENSDARG00000056204	-	10	0.028687	0.971313	0.028687	0.107607	-	1	1.56757	13	11	0.00754346	NonUniformIntronCover	0.258427	0	34	31	0.100064
21:11432625-11432694	zgc:114104	ENSDARG00000058679	+	10	0.0348664	0.965134	0.0348664	0.353448	LowCover	0.864407	3.28	6	6	0.0327869	-	0.644068	0.92	19	19	0.320661
8:26417160-26417316	zgc:136971	ENSDARG00000055970	+	10	0.0144583	0.985542	0.0144583	0.225092	NonUniformIntronCover	0.917808	4.06667	14	14	0	-	0	0	24	24	0.225092
23:20879234-20879319	zgc:154075	ENSDARG00000067630	+	10	0.0382735	0.961727	0.0382735	0.130435	-	0.986667	3	20	20	0.000918695	-	0.0266667	0	29	29	0.129516
21:2146856-2147021	zgc:163077	ENSDARG00000101593	-	10	0.0396607	0.960339	0.0396607	0.11349	NonUniformIntronCover	1	5.88889	46	46	0.0106813	-	0.529032	0.571429	49	49	0.102809
24:25071718-25071852	zgc:174160	ENSDARG00000058260	+	10	0.0285279	0.971472	0.0285279	0.187726	-	0.846774	2.08	9	9	0.00863447	-	0.217742	0	25	25	0.179092
1:48848058-48853006	zgc:175214	ENSDARG00000022891	-	10	0.0327677	0.967232	0.0327677	0.229121	-	0.888416	3.86387	13	13	0.0638275	NonUniformIntronCover	0.884164	2.45445	35	35	0.165293
5:31476343-31476448	zmat5	ENSDARG00000035434	+	10	0.0411083	0.958892	0.0411083	0.156315	-	1	5.74359	31	31	0.0416667	NonUniformIntronCover	0.726316	2	46	46	0.114648
10:45478771-45478931	zmiz2	ENSDARG00000098683	+	10	0.015625	0.984375	0.015625	0.382716	LowCover	0.886667	3.1	5	5	0.0248728	-	0.586667	0.8	23	23	0.357843
21:10704562-10706789	znf532	ENSDARG00000052894	+	276	0.0361983	0.963802	0.0361983	0.260417	LowCover	0.625833	1.05634	3	3	0.0204676	-	0.626858	0.837388	30	30	0.239949
6:37327824-37328304	zranb2	ENSDARG00000044332	+	10	0.0452099	0.95479	0.0452099	0.31205	-	1	26.3085	58	58	0.187376	-	1	19.1383	83	83	0.124674
20:16294328-16294412	zyg11	ENSDARG00000007737	+	10	0.0447746	0.955225	0.0447746	0.117647	NonUniformIntronCover	0.810811	2.66667	20	20	0.00646445	-	0.175676	0	27	27	0.111183
20:47042406-47042505	GNPAT	ENSDARG00000078770	+	10	0.0164916	0.983508	0.0164916	0.132579	-	1	4.43243	29	29	0.000801925	-	0.0337079	0	42	42	0.131777
5:45618686-45639746	si:ch211-130m23.3	ENSDARG00000057395	-	770	0.00568979	0.99431	0.00568979	0.278842	-	0.860227	3.09327	8	8	0.0252337	-	0.763726	1.5791	61	59	0.253608
16:35682403-35683299	si:ch211-1i11.3	ENSDARG00000104760	+	90	0.0410062	0.958994	0.0410062	0.32028	LowCover	0.796526	2.82716	6	6	0.0231379	-	0.260546	0	11	11	0.297142
12:28233763-28234023	uts2r2	ENSDARG00000078481	-	10	0.0225	0.9775	0.0225	0.333333	LowCover	0.664	1	2	2	0	-	0	0	17	17	0.333333
5:68376890-68376985	GANAB	ENSDARG00000076888	-	10	0.0309553	0.969045	0.0309553	0.202454	NonUniformIntronCover	1	6.6	26	26	0.0421598	-	0.929412	1.62857	37	37	0.160294
KN150487.1:994-1067	kdm5a	ENSDARG00000104567	+	10	0.0245714	0.975429	0.0245714	0.150073	-	1	7.59259	43	43	0.0363636	-	1	2	53	53	0.113709
6:48047437-48048031	si:dkey-92f12.2	ENSDARG00000086490	+	10	0.043965	0.956035	0.043965	0.327586	LowCover	0.782534	1.94872	4	4	0.017737	-	0.19863	0	11	11	0.309849

## Sheet: IRFinder neurite decreased IR
coordinates	Intron.GeneName.GeneID	X.	Direction	ExcludedBases	p.diff	p.increased	p.decreased	null.neurite.IRratio	null.neurite.IRok	null.neurite.IntronCover	null.neurite.IntronDepth	null.neurite.SplicesMax	null.neurite.SplicesExact	sib.neurite.IRratio	sib.neurite.IRok	sib.neurite.IntronCover	sib.neurite.IntronDepth	sib.neurite.SplicesMax	sib.neurite.SplicesExact	Ir.ratio.difference
5:18843041-18843128	acacb	ENSDARG00000061994	+	10	0.0202259	0.0202259	0.979774	0	-	0	0	13	13	0.340426	NonUniformIntronCover	0.662338	3.6129	7	7	-0.340426
20:29700520-29700611	adam17b	ENSDARG00000093093	+	10	0.015625	0.015625	0.984375	0	-	0	0	14	14	0.355748	-	1	4.9697	9	9	-0.355748
17:49409333-49409407	AREL1	ENSDARG00000100359	+	10	0.0470275	0.0470275	0.952973	0.0160428	NonUniformIntronCover	0.375	0.269231	23	23	0.149864	-	1	6.34615	36	36	-0.133821
4:76575521-76575621	arfgap3	ENSDARG00000097583	+	10	0.0272	0.0272	0.9728	0.045323	-	0.522222	0.555556	11	11	0.632653	LowCover	0.733333	1.72222	1	1	-0.58733
8:6970618-6970779	asic1a	ENSDARG00000008329	+	10	0.03125	0.03125	0.96875	0.0117421	-	0.403974	0.262295	34	34	0.11423	NonUniformIntronCover	0.735099	3.86885	30	30	-0.102488
11:19365260-19365380	atxn7	ENSDARG00000074804	-	10	0.037037	0.037037	0.962963	0.00900901	-	0.109091	0	11	11	0.3125	LowCover	0.736364	1.81818	4	4	-0.303491
2:57011776-57011851	btbd2b	ENSDARG00000104653	-	10	0.0325236	0.0325236	0.967476	0.0445205	-	1	1.44444	31	31	0.179331	-	1	10.9259	50	50	-0.13481
23:17031003-17031074	cdc42l2	ENSDARG00000057869	-	10	0.0314915	0.0314915	0.968509	0.0112219	-	0.147541	0	13	13	0.280576	LowCover	0.967213	1.56	4	4	-0.269354
19:38960838-38960957	col16a1	ENSDARG00000009194	-	10	0.0455539	0.0455539	0.954446	0.00574324	-	0.155963	0	27	27	0.133333	-	0.706422	2	13	13	-0.12759
17:19429327-19429407	dicer1	ENSDARG00000001129	-	10	0.00684584	0.00684584	0.993154	0.0243902	-	0.728571	2	80	79	0.133043	NonUniformIntronCover	1	9.82143	64	64	-0.108653
15:20530051-20530389	dlc	ENSDARG00000002336	-	10	0.0364282	0.0364282	0.963572	0.0322445	-	0.466463	0.416667	14	14	0.255739	NonUniformIntronCover	0.954268	4.81061	14	14	-0.223494
13:5951885-5951966	dld	ENSDARG00000020219	-	10	0.0410021	0.0410021	0.958998	0	-	0	0	19	19	0.231788	NonUniformIntronCover	0.901408	2.41379	8	8	-0.231788
13:5951016-5951627	dld	ENSDARG00000020219	-	10	0.028191	0.028191	0.971809	0.015964	-	0.259567	0	16	16	0.250156	LowCover	0.868552	1.66805	5	5	-0.234192
12:38525232-38525315	dnai2b	ENSDARG00000074081	+	10	0.0232515	0.0232515	0.976749	0	-	0	0	34	34	0.128926	-	0.794521	5.03226	34	34	-0.128926
4:6947384-6947476	dock4b	ENSDARG00000024874	+	10	0.0453766	0.0453766	0.954623	0.00734976	-	0.207317	0	28	28	0.110834	-	1	2.61765	21	21	-0.103484
13:10838293-10838438	dync2li1	ENSDARG00000039770	+	10	0.0447746	0.0447746	0.955225	0.0135318	-	0.37037	0.181818	27	27	0.120703	-	0.822222	2.74545	20	20	-0.107171
8:19454680-19454765	edem3	ENSDARG00000074129	-	10	0.0410062	0.0410062	0.958994	0.0060241	-	0.133333	0	22	22	0.166667	NonUniformIntronCover	0.986667	3	15	15	-0.160643
17:8599250-8599646	edrf1	ENSDARG00000019834	+	10	0.0347699	0.0347699	0.96523	0.00658843	-	0.165803	0	25	25	0.146667	NonUniformIntronCover	0.748705	2.75	16	15	-0.140079
16:26578224-26578307	epb41b	ENSDARG00000029019	+	10	0.037037	0.037037	0.962963	0	-	0	0	10	10	0.4	LowCover	1	2	3	3	-0.4
6:43270575-43270660	frmd4ba	ENSDARG00000074599	-	10	0.00596518	0.00596518	0.994035	0.0382627	-	1	1.19355	30	30	0.286061	NonUniformIntronCover	1	7.6129	19	19	-0.247798
2:48054582-48054648	ftr23	ENSDARG00000067985	+	10	0.0212767	0.0212767	0.978723	0.100865	-	1	1.45833	13	13	0.480144	NonUniformIntronCover	1	5.54167	6	6	-0.379279
17:18877791-18877888	galcb	ENSDARG00000016474	-	10	0.0124407	0.0124407	0.987559	0.0384615	-	0.712644	1	21	21	0.383803	LowCover	1	3.11429	4	4	-0.345342
5:37529462-37529556	gc3	ENSDARG00000026820	-	10	0.0449492	0.0449492	0.955051	0	-	0	0	29	29	0.101887	NonUniformIntronCover	0.511905	1.58824	14	14	-0.101887
5:33986965-33987208	gfm2	ENSDARG00000005561	+	10	0.0480064	0.0480064	0.951994	0.0182033	-	0.463519	0.410526	25	25	0.150588	-	0.948498	3.36842	19	19	-0.132385
5:33986739-33986824	gfm2	ENSDARG00000005561	+	10	0.0301408	0.0301408	0.969859	0	-	0	0	21	21	0.211864	NonUniformIntronCover	0.906667	3.22581	12	12	-0.211864
4:4507235-4507322	gnsa	ENSDARG00000023766	+	10	0.0100164	0.0100164	0.989984	0	NonUniformIntronCover	0	0	60	60	0.100617	-	1	5.25806	47	47	-0.100617
4:4505370-4505468	gnsa	ENSDARG00000023766	+	10	0.0235475	0.0235475	0.976452	0.0517073	-	0.863636	1.47222	27	27	0.255172	NonUniformIntronCover	1	5.13889	15	15	-0.203465
13:74101-74284	gtf2a1l	ENSDARG00000063670	-	44	0.0277749	0.0277749	0.972225	0.137552	-	0.913669	1.75439	11	11	1	LowCover	0.769784	1	0	0	-0.862448
7:58724178-58725562	hacd1	ENSDARG00000103744	+	10	0.0386008	0.0386008	0.961399	0.11541	-	0.954876	4.82727	29	29	0.346987	MinorIsoform	0.979622	6.37636	7	7	-0.231577
20:34323897-34323984	hmcn1	ENSDARG00000016936	-	10	0.0277778	0.0277778	0.972222	0	-	0	0	10	10	0.586667	LowCover	0.584416	1.41935	1	1	-0.586667
15:29622701-29622772	hspa13	ENSDARG00000040984	-	10	0.0254749	0.0254749	0.974525	0.0196078	-	0.836066	1	50	50	0.124088	NonUniformIntronCover	1	6.8	48	48	-0.10448
1:18787325-18787423	kitb	ENSDARG00000056133	-	10	0.0213712	0.0213712	0.978629	0.0163371	-	0.647727	0.861111	39	39	0.194888	LowCover	1	1.69444	7	7	-0.178551
16:26646480-26647363	l3mbtl1b	ENSDARG00000074346	-	10	0.0305176	0.0305176	0.969482	0.065108	-	0.709049	1.25356	18	18	0.364897	LowCover	0.697595	1.72365	3	3	-0.299789
25:36758100-36758178	ldlrad3	ENSDARG00000078600	-	10	0.0452685	0.0452685	0.954731	0.0222222	NonUniformIntronCover	0.5	0.714286	22	22	0.244318	-	1	6.14286	19	19	-0.222096
16:12370190-12370263	leng8	ENSDARG00000076805	-	10	0.00352349	0.00352349	0.996477	0.0203349	-	1	1.88889	91	91	0.13253	NonUniformIntronCover	1	11	70	70	-0.112195
25:10552308-10552396	lrp5	ENSDARG00000006921	-	10	0.0322126	0.0322126	0.967787	0	-	0	0	15	15	0.266055	LowCover	0.679487	1.8125	5	5	-0.266055
1:46798756-46798839	lrrc58a	ENSDARG00000076773	+	10	0.00933081	0.00933081	0.990669	0	-	0	0	15	15	0.5	LowCover	0.712329	2	2	2	-0.5
5:65639880-65639948	malt1	ENSDARG00000077768	+	10	0.0455539	0.0455539	0.954446	0	-	0	0	27	27	0.133333	-	0.775862	2	13	13	-0.133333
7:17411413-17411513	map4k2	ENSDARG00000001234	-	10	0.0272	0.0272	0.9728	0.0289608	-	0.566667	0.666667	19	19	0.389831	LowCover	1	1.91667	3	3	-0.36087
11:1539336-1539414	mybl2b	ENSDARG00000032264	+	10	0.0341503	0.0341503	0.96585	0.00893277	-	0.279412	0	31	31	0.12	NonUniformIntronCover	0.764706	6	44	44	-0.111067
24:38423582-38423672	mybpc2b	ENSDARG00000021265	+	10	0.0277778	0.0277778	0.972222	0	-	0	0	40	40	0.125	LowCover	0.775	1	7	7	-0.125
24:9509277-9509360	nphp3	ENSDARG00000078261	+	10	0.0434356	0.0434356	0.956564	0.0092291	-	0.232877	0	25	24	0.122642	NonUniformIntronCover	0.712329	2.51613	18	18	-0.113413
25:7598052-7598179	phf21ab	ENSDARG00000021378	-	10	0.0192868	0.0192868	0.980713	0.0155812	NonUniformIntronCover	0.42735	0.468085	27	27	0.158209	-	1	4.51064	24	24	-0.142628
13:25333216-25333310	pkd2l1	ENSDARG00000022503	+	10	0.037037	0.037037	0.962963	0.0104712	-	0.190476	0	18	18	0.17931	LowCover	0.607143	1.52941	7	7	-0.168839
15:17096793-17096883	plin2	ENSDARG00000042332	+	10	0.0152503	0.0152503	0.98475	0.0238095	NonUniformIntronCover	0.7625	3	123	114	0.125	-	1	3	21	21	-0.101191
4:10817012-10817089	ppfibp1a	ENSDARG00000045749	-	10	0.0474272	0.0474272	0.952573	0.0236794	NonUniformIntronCover	0.38806	0.222222	16	16	0.234536	-	1	3.37037	11	11	-0.210857
13:32679282-32679365	pqlc3	ENSDARG00000054251	+	10	0.0468	0.0468	0.9532	0	-	0	0	23	23	0.131796	NonUniformIntronCover	0.808219	2.58065	17	17	-0.131796
1:20871851-20871949	primpol	ENSDARG00000033273	+	10	0.0337359	0.0337359	0.966264	0	-	0	0	28	28	0.145119	NonUniformIntronCover	1	3.05556	18	18	-0.145119
21:38594176-38594276	rbmx2	ENSDARG00000044380	+	10	0.0381189	0.0381189	0.961881	0	-	0	0	24	24	0.172414	NonUniformIntronCover	0.977778	3.33333	16	16	-0.172414
2:7313314-7313411	rc3h1b	ENSDARG00000063182	-	10	0.0272492	0.0272492	0.972751	0.00601323	-	0.114943	0	19	19	0.217252	NonUniformIntronCover	1	3.88571	14	14	-0.211239
3:59703109-59703478	recql5	ENSDARG00000059556	-	10	0.0178326	0.0178326	0.982167	0.057377	-	0.924791	1.4	23	23	0.316441	NonUniformIntronCover	0.89415	3.70345	8	8	-0.259064
3:56701272-56701346	rnf213a	ENSDARG00000099465	+	10	0.0351562	0.0351562	0.964844	0	-	0	0	13	13	0.333333	LowCover	0.78125	1	2	2	-0.333333
25:35558979-35559074	rpgrip1l	ENSDARG00000051754	+	10	0.0408266	0.0408266	0.959173	0.0206186	NonUniformIntronCover	0.4	0.714286	19	19	0.270833	-	1	5.57143	15	15	-0.250214
20:29376329-29376400	ryr3	ENSDARG00000071331	-	10	0.041535	0.041535	0.958465	0.030303	-	0.868852	1	32	32	0.2	-	0.770492	2	8	8	-0.169697
20:27095821-27095919	sel1l	ENSDARG00000004581	+	10	0.0177643	0.0177643	0.982236	0	NonUniformIntronCover	0	0	40	40	0.118727	-	1	2.69444	20	20	-0.118727
6:40910501-40910584	sfi1	ENSDARG00000053992	-	10	0.0173415	0.0173415	0.982658	0	-	0	0	15	15	0.318681	NonUniformIntronCover	0.69863	3.74194	7	7	-0.318681
16:26662624-26662993	sgk2b	ENSDARG00000006598	-	25	0.0425977	0.0425977	0.957402	0.0833236	NonUniformIntronCover	0.968023	5.18116	54	54	0.230567	-	1	5.0942	16	16	-0.147243
15:38117712-38117832	si:ch73-380l3.1	ENSDARG00000075697	+	10	0.0453582	0.0453582	0.954642	0.0514096	-	0.745455	1.40909	25	25	0.212806	NonUniformIntronCover	1	5.13636	19	19	-0.161396
5:36683883-36684047	si:dkey-17o15.2	ENSDARG00000103956	+	10	0.0123322	0.0123322	0.987668	0.0520951	-	0.74026	1.48387	27	27	0.401929	LowCover	0.701299	2.01613	3	3	-0.349834
22:20721814-20721886	si:dkey-211f22.5	ENSDARG00000101128	+	10	0.00632867	0.00632867	0.993671	0	-	0	0	28	28	0.272727	NonUniformIntronCover	0.725806	3	8	8	-0.272727
24:497451-497540	si:dkey-225n22.4	ENSDARG00000077245	+	10	0.0459184	0.0459184	0.954082	0	-	0	0	28	28	0.122924	LowCover	0.544304	1.12121	8	8	-0.122924
20:35701276-35701487	si:dkey-30j22.1	ENSDARG00000042829	-	10	0.0236686	0.0236686	0.976331	0	-	0	0	11	11	0.5	LowCover	0.721393	1	1	1	-0.5
2:358969-359212	si:dkey-33c14.7	ENSDARG00000097391	+	10	0.0274412	0.0274412	0.972559	0.0999139	-	0.708155	1.22105	11	11	0.56621	LowCover	1	5.22105	4	4	-0.466296
8:46332534-46332674	si:dkey-75a21.2	ENSDARG00000093188	+	10	0.0447856	0.0447856	0.955214	0.0100712	-	0.315385	0.0384615	31	30	0.114423	NonUniformIntronCover	1	4.13462	32	32	-0.104352
20:34106370-34106473	si:dkey-97o5.1	ENSDARG00000042120	+	10	0.0396473	0.0396473	0.960353	0.0290023	-	0.537634	0.589744	18	18	0.321739	LowCover	1	2.84615	6	6	-0.292737
4:14946215-14946785	slc26a5	ENSDARG00000022424	-	10	0.0350567	0.0350567	0.964943	0.0212235	-	0.455357	0.388393	21	21	0.171053	NonUniformIntronCover	0.967857	3.71429	18	18	-0.14983
23:1071923-1072037	slc34a2b	ENSDARG00000036864	+	10	0.013278	0.013278	0.986722	0.0593963	NonUniformIntronCover	0.951923	1.45238	23	22	0.330677	-	1	5.92857	12	11	-0.271281
8:25601890-25602005	slc38a5a	ENSDARG00000009901	+	10	0.0453427	0.0453427	0.954657	0.0618182	-	0.647619	1.18605	18	18	0.346008	LowCover	0.695238	2.11628	4	4	-0.28419
22:31596872-31598499	slc6a6b	ENSDARG00000098438	-	10	0.0324543	0.0324543	0.967546	0.0349324	-	0.66914	1.1221	31	31	0.200966	NonUniformIntronCover	0.861472	2.76662	11	11	-0.166034
6:19078421-19078499	spega	ENSDARG00000039256	+	10	0.0209931	0.0209931	0.979007	0	-	0	0	21	20	0.25	LowCover	0.735294	2	6	6	-0.25
2:37510020-37510099	sppl2	ENSDARG00000030448	+	10	0.0123964	0.0123964	0.987604	0	-	0	0	45	45	0.112568	-	1	3.55172	28	28	-0.112568
8:8295677-8295783	srpk3	ENSDARG00000005916	+	10	0.0148078	0.0148078	0.985192	0.0157451	-	0.447917	0.375	28	27	0.189189	-	1	2.8	12	12	-0.173444
21:17919427-17919679	stx2a	ENSDARG00000004618	-	29	0.037037	0.037037	0.962963	0.0128375	-	0.26009	0	20	20	0.16895	LowCover	0.67713	1.62637	8	8	-0.156112
12:48627383-48627729	SYDE1	ENSDARG00000077440	+	10	0.013654	0.013654	0.986346	0.0144114	-	0.33631	0.0955882	23	23	0.215473	-	1	4.66912	17	16	-0.201062
3:18706514-18706622	tmem104	ENSDARG00000088560	+	10	0.042875	0.042875	0.957125	0.0158362	NonUniformIntronCover	0.418367	0.3	26	26	0.142857	-	0.989796	2	12	12	-0.127021
9:45833227-45836495	traf3ip1	ENSDARG00000010300	+	10	0.0365798	0.0365798	0.96342	0.0428707	-	0.702578	1.20936	27	27	0.204878	LowCover	0.695826	1.54601	6	6	-0.162007
11:24935963-24936042	trpc4apa	ENSDARG00000018840	+	10	0.0297668	0.0297668	0.970233	0	-	0	0	43	43	0.100063	NonUniformIntronCover	1	5.44828	49	49	-0.100063
9:42942323-42942422	ttn.1	ENSDARG00000000563	-	10	0.0168042	0.0168042	0.983196	0.00728733	-	0.550562	0.621622	75	75	0.112617	-	0.696629	2.91892	23	23	-0.10533
9:43169014-43169109	ttn.2	ENSDARG00000028213	-	10	0.0378278	0.0378278	0.962172	0.0235397	-	0.694118	1.54286	64	64	0.132231	NonUniformIntronCover	0.941176	4.11429	27	27	-0.108691
9:43220242-43220334	ttn.2	ENSDARG00000028213	-	10	0.0261464	0.0261464	0.973854	0.0689775	NonUniformIntronCover	1	5.85294	79	79	0.206226	-	1	4.67647	18	18	-0.137248
10:17016641-17016805	UNC13B	ENSDARG00000099113	+	10	0.0071871	0.0071871	0.992813	0.0096463	-	0.448052	0.419355	46	46	0.164671	-	0.655844	1.77419	9	9	-0.155025
12:26140976-26141055	usp54b	ENSDARG00000077749	-	10	0.0470893	0.0470893	0.952911	0	-	0	0	23	23	0.121212	-	0.898551	1.51724	11	11	-0.121212
17:1508803-1508933	wars	ENSDARG00000100954	-	12	0.046656	0.046656	0.953344	0.00126957	-	0.0254237	0	20	20	0.156711	NonUniformIntronCover	1	4.64583	25	25	-0.155441
KN149696.1:162506-163623	zgc:174680	ENSDARG00000100702	+	10	0.0319631	0.0319631	0.968037	0.135703	-	0.963866	4.23928	23	23	0.417105	LowCover	0.901536	3.57788	4	4	-0.281402
25:19905281-19905388	TMEM178B	ENSDARG00000004577	+	10	0.0238476	0.0238476	0.976152	0.00614754	-	0.185567	0	30	30	0.13417	NonUniformIntronCover	0.680412	3.5641	23	23	-0.128022
KN150487.1:5072-5159	kdm5a	ENSDARG00000104567	+	10	0.0230714	0.0230714	0.976929	0.0243902	-	0.831169	1	40	40	0.157827	NonUniformIntronCover	1	7.87097	42	42	-0.133437
