# Supplementary material for: Prematurely terminated intron-retaining mRNAs invade axons in SFPQ null-driven neurodegeneration and are a hallmark of ALS
Source: Nat Commun. 2022 Nov 22;13:6994. doi: 10.1038/s41467-022-34331-4 (PMC9681851; doi:10.1038/s41467-022-34331-4)
Supplement: Supplementary file 9 — Supplementary Data 6 [file 41467_2022_34331_MOESM9_ESM.xlsx]

## Sheet: Padj<0.05 neurite
gene	gene_ID	padj	avg_expr	log2FC
Pxn	ENSRNOG00000001149	6.52e-09	177.79	1.14
Git2	ENSRNOG00000001190	0.0383	333.49	0.33
Col6a1	ENSRNOG00000001249	2.58e-17	100.17	2.15
Cux1	ENSRNOG00000001424	8.33e-07	125.31	1.17
Tnk2	ENSRNOG00000001769	1.87e-12	535.84	0.99
Tmtc1	ENSRNOG00000001854	0.0261	143.73	0.45
Tgfbr3	ENSRNOG00000002093	0.000448	179.1	0.7
Lamc1	ENSRNOG00000002680	4.01e-16	639.58	1.1
Cdc42bpa	ENSRNOG00000002841	3.02e-10	787.96	0.77
Nedd1	ENSRNOG00000004011	1.35e-07	40.81	1.93
Caskin2	ENSRNOG00000004310	3.84e-53	476.73	2.17
Meis1	ENSRNOG00000004606	0.00931	18.39	1.19
Gpm6b	ENSRNOG00000004613	8.74e-17	13919.4	0.82
Upp1	ENSRNOG00000004972	3.45e-05	48.8	1.38
Mier1	ENSRNOG00000007175	0.0263	155	0.46
Tmem132e	ENSRNOG00000007455	0.001	186.37	0.62
Dnm2	ENSRNOG00000007649	7.12e-13	701.1	0.93
Vrk2	ENSRNOG00000007864	0.00368	15.4	1.45
Tram1	ENSRNOG00000007892	0.00978	348.82	0.4
Dennd4c	ENSRNOG00000008036	3.49e-24	254.68	1.85
Cbl	ENSRNOG00000008444	0.0254	529.31	0.31
Abtb2	ENSRNOG00000008510	2.59e-12	77.01	1.97
Cc2d1b	ENSRNOG00000008634	0.00434	128.82	0.62
Cbx1	ENSRNOG00000008689	0.0247	198.46	0.42
Col5a1	ENSRNOG00000008749	0.0193	36.94	0.86
Tspan18	ENSRNOG00000008758	0.00202	20.25	1.41
Sorbs3	ENSRNOG00000008829	4.32e-20	193.52	1.83
Arhgef12	ENSRNOG00000008924	9.91e-19	962.94	1.03
Thra	ENSRNOG00000009066	3.77e-10	2014.47	0.66
Jam3	ENSRNOG00000009149	6.39e-18	349.99	1.44
Efcc1	ENSRNOG00000009787	0.0134	5.24	1.4
Stard9	ENSRNOG00000010050	0.00491	25.34	1.29
Tox	ENSRNOG00000010777	3.59e-07	54.72	1.62
Pde3b	ENSRNOG00000011417	2.18e-07	103.12	1.28
Nars2	ENSRNOG00000011476	0.0254	134.69	0.48
Lifr	ENSRNOG00000011696	0.000166	330.28	0.64
F3	ENSRNOG00000011800	1.16e-21	200.76	2
Sgk1	ENSRNOG00000011815	0.00102	720.11	0.57
LOC691143	ENSRNOG00000011895	0.000284	62.93	1.07
Abcd3	ENSRNOG00000011929	4.59e-06	1332.06	0.54
Otulin	ENSRNOG00000012017	0.000163	112.07	0.9
Adk	ENSRNOG00000012325	2.49e-20	1027.66	1.21
Mov10	ENSRNOG00000012946	0.0161	22.78	1.01
Zfyve16	ENSRNOG00000013055	0.0198	176.08	0.46
Traf4	ENSRNOG00000013169	1.33e-10	87.72	1.81
Tnfsf10	ENSRNOG00000013269	0.000333	21.98	1.67
Rorb	ENSRNOG00000013413	6.91e-44	343.01	2.29
Kif26a	ENSRNOG00000013661	1.49e-10	58.8	2.01
Spata13	ENSRNOG00000013707	4.69e-09	101.68	1.49
Dnai1	ENSRNOG00000013734	0.0004	20.44	1.66
Sec61a1	ENSRNOG00000013743	1.58e-05	935.04	0.51
Fnbp1l	ENSRNOG00000013798	0.0373	360.85	0.35
Mras	ENSRNOG00000014060	3.29e-14	863.93	0.9
Vcam1	ENSRNOG00000014333	1.01e-34	606.46	1.81
Sun2	ENSRNOG00000015177	2.29e-07	507.29	0.71
Stag1	ENSRNOG00000015389	7.66e-06	240	0.79
Macf1	ENSRNOG00000016047	3.38e-06	1466.57	0.59
Ssbp2	ENSRNOG00000016213	0.0112	410.59	0.37
Myo9b	ENSRNOG00000016256	1.16e-16	219.81	1.64
Kirrel	ENSRNOG00000016408	5.3e-10	63	1.88
Wwtr1	ENSRNOG00000016617	2.43e-22	187.62	1.88
Armc3	ENSRNOG00000016716	8.38e-06	27.04	2.24
Tcirg1	ENSRNOG00000017220	2.26e-20	111.62	2.26
Lama1	ENSRNOG00000017237	9.97e-19	79.71	2.57
Zeb1	ENSRNOG00000017863	1.92e-35	272.66	2.18
Lgals8	ENSRNOG00000018046	4.08e-07	244.01	0.87
Ank1	ENSRNOG00000018241	0.00133	277.18	0.52
Csnk1g2	ENSRNOG00000018529	3.03e-15	298.41	1.26
Col4a5	ENSRNOG00000018951	6.16e-38	585.7	1.77
Bbs2	ENSRNOG00000019020	8.65e-05	326.7	0.61
Eya2	ENSRNOG00000019203	0.0105	4.04	1.33
Bcar1	ENSRNOG00000019253	0.0061	429.76	0.39
Dag1	ENSRNOG00000019400	1.69e-10	2351.22	0.67
Sema4a	ENSRNOG00000019737	0.0136	473.09	0.35
S1pr2	ENSRNOG00000020653	2.52e-06	27.21	2.1
Tkfc	ENSRNOG00000020704	0.0123	122.14	0.54
Snx27	ENSRNOG00000020893	7.73e-06	728.56	0.56
Mtmr11	ENSRNOG00000021176	0.000203	24.23	1.62
Pdpr	ENSRNOG00000022593	0.00132	324.8	0.49
Tspan2	ENSRNOG00000023338	1.53e-35	551.92	2.1
Fgfrl1	ENSRNOG00000024207	8.32e-14	145	1.64
Haus5	ENSRNOG00000024266	0.00912	57.09	0.77
Tnrc18	ENSRNOG00000024482	0.00105	785.23	0.45
Greb1	ENSRNOG00000024651	0.00738	9.29	1.49
Prtfdc1	ENSRNOG00000024874	3.96e-27	331.28	1.75
Chat	ENSRNOG00000025012	0.000488	7.97	2.09
Relt	ENSRNOG00000025075	0.0166	33 45	0.87
Spire1	ENSRNOG00000025324	8.3e-14	724.79	0.98
Crb2	ENSRNOG00000025498	0.0105	30.45	1
Rbms3	ENSRNOG00000025881	2.44e-05	64.49	1.24
Cercam	ENSRNOG00000026604	0.00441	11.21	1.53
Plekhf2	ENSRNOG00000026662	1.5e-14	115.05	1.84
Rora	ENSRNOG00000027145	0.00212	173.7	0.59
Lrrc58	ENSRNOG00000027151	3.69e-12	789.48	0.84
Nit2	ENSRNOG00000027797	3.27e-12	284.4	1.16
Zhx3	ENSRNOG00000027988	0.00602	806.55	0.34
Mcf2l	ENSRNOG00000028426	0.00145	860.22	0.39
Ebf1	ENSRNOG00000028845	0.000751	12.04	1.87
Rnf13	ENSRNOG00000029209	8.14e-06	372.51	0.68
Bcam	ENSRNOG00000029399	1.54e-15	101.07	2.04
Stag2	ENSRNOG00000029885	2.9e-08	742.87	0.74
Man2c1	ENSRNOG00000030654	2.09e-05	528.06	0.57
Lpp	ENSRNOG00000031669	8.72e-14	108.82	1.89
Ncam1	ENSRNOG00000031890	0.00544	8213.73	0.27
Enah	ENSRNOG00000031934	9.57e-15	774.68	1.1
Scrib	ENSRNOG00000032574	6.56e-08	288.36	0.91
Cxxc5	ENSRNOG00000032878	0.0152	85.14	0.62
Ogfod3	ENSRNOG00000036668	1.14e-07	63.3	1.63
Pole	ENSRNOG00000037449	0.00778	31.22	1.01
Sfxn5	ENSRNOG00000037871	1.89e-84	3235.94	2.02
Rps6ka1	ENSRNOG00000042411	6.45e-10	108.92	1.47
Fgf13	ENSRNOG00000042753	5.92e-30	1571.28	1.21
Bahcc1	ENSRNOG00000043102	0.0141	140.26	0.51
Nr1d2	ENSRNOG00000046912	0.0164	478.6	0.34
Erbin	ENSRNOG00000047137	7.58e-37	425.73	2.07
Ube3b	ENSRNOG00000047219	1.68e-08	376.5	0.84
Cntfr	ENSRNOG00000047307	7.17e-16	881.04	0.95
Dnah5	ENSRNOG00000048363	0.00375	17.85	1.37
Rnf165	ENSRNOG00000048824	0.0217	395.63	0.35
Shank2	ENSRNOG00000050206	0.000184	115.76	0.86
Arhgef40	ENSRNOG00000052354	5.41e-27	275.45	1.94
Dip2b	ENSRNOG00000056106	0.0181	1059 97	0.28
Xylt1	ENSRNOG00000056658	0.0246	657.78	0.29
Itga2	ENSRNOG00000058111	0.000159	8.15	2.28
Elmo1	ENSRNOG00000059705	2.58e-20	344.32	1.68
Esyt1	ENSRNOG00000060753	0.00125	56.82	0.97
LOC100910506	ENSRNOG00000060946	0.0142	18.72	1.12
C7	ENSRNOG00000061379	0.00767	12.93	1.37
RIbp1	ENSRNOG00000016897	1.31e-43	315.97	2.42
SIc17a8	ENSRNOG00000007581	2.65e-17	80.78	2.41
SIc25a18	ENSRNOG00000042731	1.6e-64	554.91	2.37
Epb41l2	ENSRNOG00000012346	1.39e-72	1240.04	2.32
SIc22a18	ENSRNOG00000020562	0.00024	9.6	2.18
My010	ENSRNOG00000010161	1.4e-61	1106.95	2.17
PId1	ENSRNOG00000028156	4.64e-18	122.82	2.03
PId2	ENSRNOG00000019604	6.38e-34	328.03	2
PIcb3	ENSRNOG00000021150	2.1e-23	177.76	2
Zcchc24	ENSRNOG00000040205	2.96e-38	435.51	1.99
GIi3	ENSRNOG00000014395	1.2e-21	173.46	1.98
1111ra1	ENSRNOG00000015068	3.98e-18	134 83	1.92
Arhgef101	ENSRNOG00000050636	4.02e-22	201.94	1.84
SIc12a2	ENSRNOG00000015971	3.67e-35	889.94	1.69
PIxnb2	ENSRNOG00000007133	6.31e-38	862.65	1.53
SIc6a1	ENSRNOG00000006527	2.06e-41	7658.49	1.27
TtIl9	ENSRNOG00000008596	0.034	9.81	1.1
Hpcal4	ENSRNOG00000050983	2.33e-21	5464.34	0.92
DIg1	ENSRNOG00000038597	1.58e-06	340.09	0.74
Rbpi	ENSRNOG00000007797	0.0256	74.03	0.59
PIxdc2	ENSRNOG00000000142	0.000122	531.93	0.52
Tom112	ENSRNOG00000003590	2.36e-06	2109.62	0.49
Epb4111	#N/A	0.000551	424.58	0.49
Ldir	ENSRNOG00000009946	0.00121	472.16	0.46
Nol4l	ENSRNOG00000010417	0.0324	206.5	0.39
lvns1abo	ENSRNOG00000002618	0.0391	906.22	0.26
