# Supplementary material for: Prematurely terminated intron-retaining mRNAs invade axons in SFPQ null-driven neurodegeneration and are a hallmark of ALS
Source: Nat Commun. 2022 Nov 22;13:6994. doi: 10.1038/s41467-022-34331-4 (PMC9681851; doi:10.1038/s41467-022-34331-4)
Supplement: Supplementary file 10 — Supplementary Data 7 [file 41467_2022_34331_MOESM10_ESM.xlsx]

## Sheet: Stable genes VAST
chromosomal_coordinates	gene_id	gene_name	strand	neurites.exon.deltaSlope	neurites.exon.FDR
4:12082106-12086381	ENSDARG00000017661	braf	-	0.00883249	0.464609
3:7284822-7285487	ENSDARG00000103222	BX005085.5	-	0.0236961	0.249665
4:20729587-20730496	ENSDARG00000008398	cacna1c	+	0.0159513	0.0370003
12:28756640-28762892	ENSDARG00000054442	cbx1b	-	0.0425563	0.104173
17:43610522-43610604	ENSDARG00000097485	CFAP99	+	0.0480473	0.0204945
2:43314623-43330345	ENSDARG00000023217	crema	-	0.0203215	9.88969e-07
25:21468056-21470937	ENSDARG00000076213	DOCK4 (1 of many)	-	0.00245582	0.000400662
3:55193319-55197741	ENSDARG00000013997	ern1	-	0.0138578	8.35406e-05
9:33084568-33086493	ENSDARG00000078188	fam160a2	-	0.0639801	0.0634893
5:19403521-19405219	ENSDARG00000061915	git2a	-	0.0305003	0.015577
3:32762162-32763784	ENSDARG00000070371	kat7a	-	0.00738923	0.00125473
22:23231591-23233203	ENSDARG00000056979	lhx9	-	0.0569295	1.18371e-05
19:35634821-35752684	ENSDARG00000028533	macf1a	-	0.0405531	0.125978
6:9327995-9328543	ENSDARG00000062884	map3k2	-	0.0607596	1.21223e-07
7:52482240-52482587	ENSDARG00000005448	mtfmt	+	0.0594252	0.832834
24:36447266-36449103	ENSDARG00000097546	si:ch211-40k21.9	-	0.0516736	0.170048
5:31890577-31891469	ENSDARG00000007429	ndor1	+	0.00411925	0.192136
20:21369438-21415103	ENSDARG00000062335	nudt14	+	0.00229318	0.703675
18:15827604-15849104	ENSDARG00000057767	nudt4a	+	0.00208647	7.74499e-09
2:31959369-31959523	ENSDARG00000079886	otulinb	+	0.013258	2.90353e-06
5:37824425-37824496	ENSDARG00000034262	pld2	-	0.0389067	0.737183
8:17044225-17044318	ENSDARG00000019130	plk2b	+	0.0405875	0.0559091
24:23715180-23734640	ENSDARG00000045308	pola1	+	0.00834899	0.00100486
12:25341695-25376199	ENSDARG00000011496	ppm1bb	+	0.00357663	0.0531285
25:25358576-25392557	ENSDARG00000079917	rassf7a	+	0.0140816	0.21893
24:28884316-28887712	ENSDARG00000011247	rnpc3	+	0.0304917	2.19786e-08
7:40949319-40952103	ENSDARG00000000861	scrib	+	0.00911315	0.162407
14:46331759-46332034	ENSDARG00000026137	sfxn5b	+	0.0362875	0.0506182
20:34648371-34679426	ENSDARG00000054723	si:ch211-242b18.1	+	0.0940039	0.144602
17:14723899-14726439	ENSDARG00000057681	si:ch211-266o15.1	-	0.0105752	0.0014173
3:6022592-6077835	ENSDARG00000098850	si:ch211-274j7.3	-	0.0115086	0.35047
19:13043213-13045090	ENSDARG00000089791	slc25a32a	-	0.0157596	0.225574
14:26199879-26199952	ENSDARG00000037238	smad5	-	0.00668368	0.512327
4:21485459-21542703	ENSDARG00000030614	syt1a	+	0.0110996	0.442357
20:29629929-29630015	ENSDARG00000028937	taf1b	-	0.00201906	0.00198355
4:25117021-25176255	ENSDARG00000045513	taf3	-	0.0622469	5.16629e-05
23:24655289-24655556	ENSDARG00000087916	tmem240a	-	0.0432353	0.0157469
13:7119242-7121083	ENSDARG00000058160	tnfaip2b	+	0.0282004	0.702261
7:39183595-39185546	ENSDARG00000068457	tnnt3b	+	0.0201287	0.0343096
7:39185588-39188994	ENSDARG00000068457	tnnt3b	+	0.0201287	0.0343096
9:29660876-29663081	ENSDARG00000062089	uggt2	+	0.000468911	0.00996388
9:29647885-29650553	ENSDARG00000062089	uggt2	+	0.000468911	0.00996388
16:16304381-16304501	ENSDARG00000040869	upp1	-	0.10199	0.44324
25:22584115-22594536	ENSDARG00000051876	ush1c	+	0.0194835	0.00341552
4:71742441-71752310	ENSDARG00000091869	zgc:171727	-	0.00808972	2.72919e-05
3:31817045-31819099	ENSDARG00000076745	zgc:193811	+	0.0779031	0.124023

## Sheet: Negative sloping genes VAST
chromosomal_coordinates	gene_id	gene_name	strand	neurites.exon.deltaSlope	neurites.exon.FDR
5:44724351-44725469	ENSDARG00000060127	adamts3	+	-0.0790975	3.39615e-08
19:11959594-11961340	ENSDARG00000075405	adck5	+	-0.00928059	0.0204516
4:5040354-5083304	ENSDARG00000039343	ahcyl2	-	-0.0542643	0.898436
24:16920728-16920860	ENSDARG00000074708	armc3	-	-0.0107378	0.924874
2:32340343-32369601	ENSDARG00000029463	asap1a	-	-0.0141937	0.00569806
5:41053158-41054968	ENSDARG00000052897	atxn2	-	-0.034347	6.33126e-10
20:24123471-24200115	ENSDARG00000004074	bach2b	-	-0.102828	0.0637117
20:24200393-24223449	ENSDARG00000004074	bach2b	-	-0.102828	0.0637117
12:35958785-35960493	ENSDARG00000103333	baiap2b	+	-0.0711071	8.48689e-09
24:4341722-4372922	ENSDARG00000063677	ccny	+	-0.0893185	0.000788483
24:21384748-21384829	ENSDARG00000016496	cdk8	+	-0.0294043	0.0130644
25:16602395-16602508	ENSDARG00000051746	cecr1a	+	-0.030427	0.000431951
22:19785622-19963274	ENSDARG00000071375	celf5a	-	-0.362812	3.0433e-05
25:18341165-18342098	ENSDARG00000038500	cep41	+	-0.0170365	0.945161
6:44817235-44919124	ENSDARG00000103109	chl1b	+	-0.00750626	1.82563e-06
14:49762109-49764448	ENSDARG00000101072	cnot6b	-	-0.0829458	1.66812e-05
10:13714741-13814505	ENSDARG00000028661	cntfr	-	-0.170434	2.34588e-06
21:8394312-8420404	ENSDARG00000060106	crb2a	-	-0.000268387	2.7007e-06
17:39102581-39199662	ENSDARG00000029668	crim1	-	-0.161292	0.00329627
21:28827795-28863367	ENSDARG00000078865	cxxc5a	-	-0.150108	0.00038146
20:8333676-8431172	ENSDARG00000059939	dab1a	-	-0.115408	0.000966792
5:33139982-33168912	ENSDARG00000075110	dab2ipb	-	-0.063081	0.0379174
21:34491828-34623148	ENSDARG00000010132	dacha	-	-0.353843	1.7342e-06
22:33180851-33220619	ENSDARG00000016153	dag1	+	-0.028429	0.0470326
13:33179521-33179843	ENSDARG00000053744	dcdc2b	+	-0.000262962	0.0404846
7:58820637-58853512	ENSDARG00000102766	DENND4C	-	-0.0468256	0.0834464
23:27449827-27451136	ENSDARG00000005350	dip2ba	-	-0.0251539	0.0153683
24:26944536-27037391	ENSDARG00000062154	dip2ca	+	-0.30181	0.000125747
14:32761056-32776958	ENSDARG00000076796	dlg3	-	-0.0268463	0.0935275
18:2883403-2885465	ENSDARG00000099161	dyx1c1	+	-0.0223883	0.924844
14:34705702-34824660	ENSDARG00000099849	ebf1a	+	-0.062269	7.10971e-06
12:42286968-42373751	ENSDARG00000100244	ebf3a	+	-0.128451	0.00014752
2:26648845-26766610	ENSDARG00000031372	efna2a	+	-0.199593	3.35707e-07
23:11986120-12079796	ENSDARG00000076364	EPB41L1	-	-0.015329	0.457164
10:15497172-15553767	ENSDARG00000044281	erbb2ip	+	-0.113202	0.122704
16:48520338-48602897	ENSDARG00000103155	ext1a	+	-0.200038	5.4717e-13
24:31346571-31348957	ENSDARG00000099124	f3a	+	-0.00217282	0.0175465
3:21187014-21217645	ENSDARG00000075249	fam171a2	-	-0.0709489	3.16156e-07
12:18117463-18197714	ENSDARG00000090338	fam20cb	+	-0.17192	0.00395531
4:20118708-20118977	ENSDARG00000056152	fam3c	-	-0.0344594	5.11896e-05
2:32232696-32234508	ENSDARG00000020929	fam49ba	-	-0.00628139	0.259786
15:29521507-29523450	ENSDARG00000076962	gdpd5b	+	-0.0434835	0.512442
24:11550383-11610010	ENSDARG00000052131	gli3	-	-0.419696	0.00339278
9:55186589-55250607	ENSDARG00000001676	gpm6bb	-	-0.0313741	1.16959e-08
4:13157630-13256718	ENSDARG00000015053	grip1	-	-0.0754267	0.557784
9:9652507-9692419	ENSDARG00000017803	gsk3b	-	-0.0247069	0.000456157
5:58850968-58851488	ENSDARG00000022203	gtf2ird1	+	-0.0343658	0.511056
7:31267879-31331997	ENSDARG00000075158	igdcc3	-	-0.16134	4.39149e-05
18:20906075-20908816	ENSDARG00000027423	igf1ra	-	-0.0561053	7.97695e-09
7:15308852-15311585	ENSDARG00000034434	igf1rb	+	-0.028781	8.78134e-13
21:24948505-24998047	ENSDARG00000061794	jam3b	+	-0.0223187	7.47987e-06
11:25707093-25802602	ENSDARG00000006601	kaznb	-	-0.106512	0.0818929
13:16391904-16491205	ENSDARG00000079840	kcnma1a	+	-0.148012	0.000825916
7:18853827-18894436	ENSDARG00000001634	kirrela	-	-0.0237801	0.0146873
24:7436743-7442868	ENSDARG00000079312	kmt2ca	+	-0.0674405	0.00947098
17:6619203-6619873	ENSDARG00000011466	lace1a	+	-0.0714663	2.15064e-05
2:35898882-35957361	ENSDARG00000036279	lamc1	+	-0.0695645	0.00835035
5:7929883-7935484	ENSDARG00000098857	lifra	-	-0.0394122	0.00703214
6:34530098-34657410	ENSDARG00000070074	lrp8	+	-0.215423	0.00316311
9:9742736-9753516	ENSDARG00000063509	lrrc58b	-	-0.0389002	0.862929
17:28323986-28390930	ENSDARG00000024017	mamdc1	+	-0.202176	3.39705e-06
9:20853188-20889181	ENSDARG00000041728	man1a2	+	-0.0826599	0.000652759
5:54400129-54444681	ENSDARG00000078270	mast4	-	-0.0281638	0.716643
20:43355420-43448629	ENSDARG00000029472	mllt4a	-	-0.0522338	2.36715e-07
15:30729620-30833328	ENSDARG00000032614	msi2b	-	-0.352022	0.203734
15:30833422-30927831	ENSDARG00000032614	msi2b	-	-0.352022	0.203734
5:2084512-2134451	ENSDARG00000101246	MTMR4	-	-0.0945241	0.000266916
18:25615566-25652601	ENSDARG00000038121	si:ch211-13k12.2	-	-0.125709	0.351543
11:25080909-25086568	ENSDARG00000087186	si:ch211-232b12.5	-	-0.0155606	0.556111
9:24405570-24406279	ENSDARG00000004692	nabp1a	-	-0.0528207	0.19652
23:5985501-6072896	ENSDARG00000078011	NAV1 (1 of many)	+	-0.0422214	0.461512
21:23442102-23710130	ENSDARG00000056181	ncam1a	-	-0.101094	0.00524665
10:37420806-37423619	ENSDARG00000004184	nf1b	+	-0.118472	4.19457e-12
15:30278411-30342757	ENSDARG00000028793	nlk2	+	-0.24271	5.48962e-11
14:6648879-6652663	ENSDARG00000041617	nme5	+	-0.0148706	0.371786
19:17944988-17945237	ENSDARG00000009594	nr1d2b	+	-0.0218736	0.171849
17:51750167-51757301	ENSDARG00000027279	numb	-	-0.00821773	0.292522
15:14531024-14615947	ENSDARG00000101949	numbl	-	-0.0629586	2.06045e-07
7:60806771-60839702	ENSDARG00000077162	NWD2	+	-0.0888674	0.000252342
10:4903965-4910580	ENSDARG00000069608	palm2	+	-0.0171702	3.86472e-06
2:19085853-19179175	ENSDARG00000100494	pbx1a	-	-0.207963	0.0016757
1:12106366-12109758	ENSDARG00000099729	pcdh10a	+	-0.0355901	5.31857e-14
11:32391962-32457068	ENSDARG00000027041	pcdh17	-	-0.077721	1.77396e-10
16:40476809-40508830	ENSDARG00000021141	plekhf2	-	-0.0766264	0.276864
7:41294710-41347520	ENSDARG00000059950	plxdc2	-	-0.0394879	4.50026e-05
1:45188073-45196743	ENSDARG00000010773	pnpla6	-	-0.0166218	5.979e-13
19:6323973-6383647	ENSDARG00000036816	pou2f2a	-	-0.0207771	0.602058
7:16882249-16909369	ENSDARG00000019791	prmt3	+	-0.0155158	1.31132e-06
16:31511586-31547801	ENSDARG00000054814	PTP4A3 (1 of many)	-	-0.0273346	0.0234095
9:29131989-29135038	ENSDARG00000000631	ptpn4a	-	-0.00779994	0.00119674
8:3391654-3439953	ENSDARG00000060766	PXN (1 of many)	+	-0.0832519	0.000251826
4:18903743-18950301	ENSDARG00000008867	rap1b	-	-0.00323937	7.78848e-12
1:53437776-53437849	ENSDARG00000075904	rfx1b	-	-0.0180273	0.0359455
5:8054641-8057962	ENSDARG00000100867	rictora	-	-0.0294425	1.06249e-08
21:4817273-4842483	ENSDARG00000077906	rnf165a	-	-0.112988	0.000920799
8:2446170-2447694	ENSDARG00000058451	rpl6	-	-2.0169e-05	0.000500173
6:27524617-27580061	ENSDARG00000007231	ryk	+	-0.0563901	0.0111339
3:54363418-54414218	ENSDARG00000036548	s1pr2	-	-0.0832097	0.0744822
23:31718970-31719097	ENSDARG00000025522	sgk1	-	-0.0527419	0.153959
14:10797880-10928699	ENSDARG00000029296	si:ch211-134n22.1	+	-0.064785	0.00153825
24:10324032-10368763	ENSDARG00000093108	si:ch211-69l10.2	+	-0.130312	4.98288e-13
9:45426303-45533071	ENSDARG00000092439	si:dkey-222l20.1	+	-0.141764	0.415229
25:2429131-2485109	ENSDARG00000096850	si:dkey-82f1.1	-	-0.0271848	0.000323462
10:16268279-16304410	ENSDARG00000086870	slc12a2	+	-0.0345508	0.00239541
11:10730709-10733098	ENSDARG00000063133	slc4a10a	-	-0.0183721	0.000129349
14:24232549-24234062	ENSDARG00000034268	slit3	-	-0.0139709	0.245051
14:24239728-24240942	ENSDARG00000034268	slit3	-	-0.0139709	0.245051
13:27932159-28046182	ENSDARG00000031302	smap1	-	-0.114814	7.5354e-08
16:23590509-23598138	ENSDARG00000016977	snx27b	+	-0.0813353	0.183251
13:36530106-36530237	ENSDARG00000060506	sos2	-	-0.018757	1.75565e-08
23:36449120-36452791	ENSDARG00000101982	spryd3	-	-0.0577113	2.93585e-10
8:17989251-17990337	ENSDARG00000030155	ssbp3b	+	-0.0220211	0.361483
2:25363903-25419101	ENSDARG00000061205	stag1a	+	-0.0437372	0.0452278
24:12884511-12931747	ENSDARG00000026801	stau2	+	-0.209503	0.0217713
17:7105671-7108798	ENSDARG00000029234	stxbp5b	-	-0.0195899	0.00684602
6:42249210-42292169	ENSDARG00000092154	tex264a	-	-0.0856633	0.000112334
2:26026095-26080821	ENSDARG00000056218	tnika	+	-0.0485075	7.86469e-06
21:19960489-19994677	ENSDARG00000077650	tnks	+	-0.0570062	0.510915
2:22325333-22379561	ENSDARG00000032317	tox	+	-0.107128	0.000517273
15:15580984-15632987	ENSDARG00000003963	traf4a	+	-0.0639581	5.51271e-08
24:14070663-14072421	ENSDARG00000019137	tram1	+	-0.0321848	0.0614802
16:8998665-9012983	ENSDARG00000000370	triob	-	-0.0267297	0.00272174
7:53050570-53129388	ENSDARG00000098074	trip4	+	-0.0963819	0.000185412
17:22785188-22790159	ENSDARG00000007918	ttc27	+	-0.219037	0.000358067
5:18947822-18949273	ENSDARG00000061960	ube3b	+	-0.00217507	0.00259642
23:13814248-13819045	ENSDARG00000078973	uckl1b	+	-0.0217859	0.12736
15:41352945-41353776	ENSDARG00000060633	usp16	-	-0.00584458	0.0651795
13:26666636-26667195	ENSDARG00000021547	vrk2	-	-0.0222909	0.489006
22:38096665-38141040	ENSDARG00000067719	wwtr1	+	-0.0239119	0.0890605
20:18910658-19015174	ENSDARG00000043410	xkr6b	-	-0.284528	8.94066e-07
3:26338765-26393688	ENSDARG00000061248	xylt1	-	-0.0693346	0.00052877
5:12548736-12576432	ENSDARG00000035630	ypel1	-	-0.00128673	0.0179779
5:17405046-17502693	ENSDARG00000018508	zdhhc8b	-	-0.00378562	0.000677618
12:26683365-26760282	ENSDARG00000013207	zeb1b	-	-0.0202574	8.74859e-07
3:52392964-52393141	ENSDARG00000002872	zgc:113210	-	-0.0126576	0.000542017

## Sheet: Stable genes IRFinder
chromosomal_coordinates	gene_id	gene_name	strand	neurites.exon.deltaSlope	neurites.exon.FDR
2:15451075-15451160	ENSDARG00000002947	abcd3b	-	0.00951646	0.939745
25:24521788-24588512	ENSDARG00000062000	abtb2b	+	0.00127695	0.123248
7:60993118-61022603	ENSDARG00000059693	adam19a	+	0.0489882	4.76e-06
16:37603032-37603362	ENSDARG00000075133	adgrb1a	+	0.00963606	0.0259504
8:15915508-15952380	ENSDARG00000068050	agbl4	-	0.0384553	0.00494658
19:30816610-30816725	ENSDARG00000070480	agr2	-	0.00898549	4.88e-05
20:23580328-23580421	ENSDARG00000032237	anapc4	-	0.00593168	0.865842
13:31169596-31169694	ENSDARG00000060845	antxr1d	+	0.0276013	0.0956639
11:29146932-29180228	ENSDARG00000088630	arhgef10la	-	0.0120147	2.3e-06
23:21670740-21670900	ENSDARG00000074244	arhgef10lb	+	0.000956276	3.63e-08
15:22587431-22588344	ENSDARG00000030532	ARHGEF12 (1 of many)	+	0.0195511	0.179712
7:73316082-73316178	ENSDARG00000078979	arhgef40	+	0.000738929	0.659615
9:21749484-21749650	ENSDARG00000006299	arhgef7a	+	0.000313356	0.00245154
10:27229109-27229407	ENSDARG00000056427	auts2a	-	0.00764201	1.06e-11
20:29330194-29360957	ENSDARG00000002894	aven	+	0.0738967	0.20227
12:21200563-21281885	ENSDARG00000052644	ca10a	+	0.0211229	9.52e-14
1:10413124-10413230	ENSDARG00000070239	casc5	-	0.0128077	0.0141032
4:14990794-14990879	ENSDARG00000045601	cax1	+	0.0455561	0.0911804
17:43610379-43610452	ENSDARG00000097485	CFAP99	+	0.0213686	0.0209262
7:50895542-50895621	ENSDARG00000052063	col4a5	+	0.003074	4.4e-07
5:53773786-53773853	ENSDARG00000104733	coq4	-	0.0106812	0.744885
9:31080563-31158936	ENSDARG00000069440	dachd	+	0.00698783	2.16e-08
14:31265940-31267436	ENSDARG00000017931	ddx26b	+	0.0060266	0.00115195
8:16686232-16686325	ENSDARG00000018165	depdc1a	-	0.0340261	0.212776
14:38887472-38890755	ENSDARG00000076060	diaph2	+	0.0879663	1.61e-05
24:27140341-27140873	ENSDARG00000062154	dip2ca	+	0.0159452	0.000126958
2:42652481-42652571	ENSDARG00000025513	dip2cb	-	0.0141925	0.000576359
16:9234748-9234824	ENSDARG00000087373	dnah5	+	0.0458839	0.00108213
11:41785873-41785983	ENSDARG00000102696	dnajc11b	-	0.00815904	0.000959332
1:45246016-45247578	ENSDARG00000016548	eif5b	+	0.0545586	0.00157872
14:30376807-30376885	ENSDARG00000016058	fibpa	-	0.015438	0.829658
4:2243472-2243897	ENSDARG00000045873	frs2a	+	0.00377456	0.0691931
17:24865056-24865153	ENSDARG00000002401	gale	-	0.0205816	0.0907177
13:33087632-33087717	ENSDARG00000039279	golga5	-	0.00845766	0.131412
17:30395250-30395329	ENSDARG00000070794	greb1	+	2.49e-05	0.45344
8:20866073-20866158	ENSDARG00000019156	haus5	-	0.00500373	0.010836
19:15456874-15493327	ENSDARG00000075928	hivep3a	-	0.0406863	0.00760305
8:32710769-32710847	ENSDARG00000079327	hmcn2	+	0.00225115	8.78e-06
23:36020422-36021239	ENSDARG00000070340	hoxc5a	+	0.0543313	0.22439
19:30937652-30975175	ENSDARG00000070491	hpcal4	-	0.0402046	0.205691
10:9089001-9089387	ENSDARG00000062974	itga2.2	+	0.00417904	0.00168537
20:25470823-25470964	ENSDARG00000000161	itsn2a	-	0.00485749	0.000350474
20:34434723-34435584	ENSDARG00000031100	ivns1abpa	+	0.00183226	0.42988
20:34431545-34434614	ENSDARG00000031100	ivns1abpa	+	0.00183226	0.42988
5:23093556-23093739	ENSDARG00000004587	kat5a	+	0.00706784	0.000278007
3:32550214-32550296	ENSDARG00000027187	kat8	+	0.0233205	0.133373
20:23975438-23975511	ENSDARG00000021827	katna1	-	0.0422183	0.0236607
9:34029941-34030027	ENSDARG00000061759	kdm6a	+	0.0202329	0.256006
14:26532155-26532390	ENSDARG00000016531	klhl4	+	0.067289	0.642014
5:65765855-65765977	ENSDARG00000101670	KNTC1	+	0.0374907	0.177845
24:41847439-41847762	ENSDARG00000102277	lama1	+	0.0275859	9.57e-06
3:19149627-19155006	ENSDARG00000029476	ldlra	+	0.00218831	1.31e-05
3:19155130-19155739	ENSDARG00000029476	ldlra	+	0.00218831	1.31e-05
13:292744-292819	ENSDARG00000020493	lgi1a	+	0.00350709	0.574561
4:22089437-22130360	ENSDARG00000013414	lin7a	-	0.0501649	0.803144
25:26377628-26377783	ENSDARG00000079835	man2c1	+	0.0144018	0.425798
11:30142279-30142733	ENSDARG00000087742	map4k3a	-	0.0270613	1.45e-10
11:30151966-30154756	ENSDARG00000087742	map4k3a	-	0.0270613	1.45e-10
17:24637984-24638088	ENSDARG00000071357	map4k3b	+	0.0275732	0.0293672
15:36339777-36339854	ENSDARG00000068726	masp1	+	0.0335747	0.362548
6:58877862-58877946	ENSDARG00000086980	mbd6	-	0.0121645	5.06e-05
21:19836324-19866904	ENSDARG00000079104	mfhas1	-	0.155329	0.662077
12:23098327-23127523	ENSDARG00000102470	mpp7a	-	0.0691737	1.54e-09
17:24707251-24707392	ENSDARG00000003940	mtfr1l	+	0.0153127	0.388703
21:11432626-11432694	ENSDARG00000058679	zgc:114104	+	0.0458598	3.27e-05
14:20826170-20826278	ENSDARG00000104037	si:dkey-74k8.4	-	0.00103369	0.00119445
6:15018361-15083131	ENSDARG00000043361	nck2b	+	0.0589146	3.16e-06
22:33423493-33423563	ENSDARG00000069677	nicn1	+	0.0364303	0.315775
20:21369438-21415103	ENSDARG00000062335	nudt14	+	0.0059912	0.710765
4:1942353-1942460	ENSDARG00000045878	nudt4b	-	0.00655027	0.750715
12:28233764-28234023	ENSDARG00000078481	OGFOD3	-	0.0422247	0.388876
20:31278041-31278126	ENSDARG00000030832	otofa	+	0.0189553	0.0853678
5:63324380-63335041	ENSDARG00000059858	pappab	-	0.00963855	9.48e-05
11:3925495-3925572	ENSDARG00000003877	pbrm1	-	0.0277446	0.000556545
14:39976389-40014197	ENSDARG00000034344	pcdh19	-	0.00106966	2.38e-07
10:21083685-21085881	ENSDARG00000062720	pcdh1a	-	0.0625826	3.19e-11
14:2316874-2346800	ENSDARG00000088136	pcdh2aa15	-	0.00229362	0.000357385
4:11432927-11433366	ENSDARG00000063299	pcloa	+	0.017489	0.00709294
3:48789570-48789647	ENSDARG00000032344	pde4a	+	0.0204758	0.000947327
18:50958760-50958833	ENSDARG00000103288	PDPR	+	0.107624	0.0476239
19:34269370-34269440	ENSDARG00000098904	pex1	+	0.0041122	0.0923458
11:33639291-33639423	ENSDARG00000030687	phka2	-	0.0350319	9.37e-05
12:21593151-21593239	ENSDARG00000033029	pkd1b	+	0.0324483	0.0532801
12:21607628-21607707	ENSDARG00000033029	pkd1b	+	0.0324483	0.0532801
7:59964366-59964455	ENSDARG00000068246	plcb3	-	0.0101444	0.00154205
7:41294710-41347520	ENSDARG00000059950	plxdc2	-	0.0218795	4.52e-05
6:12799187-12799438	ENSDARG00000071032	pnkd	+	0.042363	0.808338
16:54871731-54871793	ENSDARG00000102087	pop1	+	0.086826	0.757575
25:3352032-3352116	ENSDARG00000036446	PRKAR2B	-	0.00482699	0.130165
15:19967690-19967854	ENSDARG00000020964	prkrirb	+	0.0467391	0.960929
2:12472336-12472500	ENSDARG00000011683	prtfdc1	+	0.00355465	0.00287946
6:59686342-59686480	ENSDARG00000102610	R3HDM2	+	0.00243375	0.00402394
5:25593452-25593616	ENSDARG00000018918	rad17	-	0.0762416	0.887757
23:22467771-22467864	ENSDARG00000056554	rap1gap	+	0.0444131	0.00739123
13:25688625-25689291	ENSDARG00000055276	rel	-	0.010234	0.044277
8:20435467-20435536	ENSDARG00000026986	rexo1	+	0.00635159	0.00136246
21:21191184-21191282	ENSDARG00000002020	rictorb	+	0.00178109	0.00203171
21:18338840-18338930	ENSDARG00000104101	RIMBP2 (1 of many)	+	0.0275045	0.000622161
22:34434191-34514948	ENSDARG00000031269	rnf123	-	0.0266194	5.27e-08
23:43976352-43976869	ENSDARG00000009524	rnf150b	+	0.00103966	1.05e-09
5:24776993-24806454	ENSDARG00000033498	rorb	-	0.0217081	4.56e-05
8:18858370-18858620	ENSDARG00000057231	rorca	-	0.0269422	0.542453
17:27140211-27140295	ENSDARG00000033437	rps6ka1	+	0.00162997	0.00138121
20:22944076-23007995	ENSDARG00000040005	scfd2	+	0.0118399	3e-10
6:39400232-39400404	ENSDARG00000018032	scn8ab	-	0.0450839	0.0777233
19:24796196-24796284	ENSDARG00000062352	sema4ab	+	0.00314613	0.000366749
12:280558-280791	ENSDARG00000096602	si:ch1073-357b18.4	-	0.0180832	0.269493
17:53219695-53219859	ENSDARG00000101867	si:ch1073-416d2.4	-	0.0113007	2.01e-05
17:23927227-23927342	ENSDARG00000079857	si:ch211-189k9.2	+	0.0109402	0.244536
2:44092471-44092544	ENSDARG00000068431	si:ch211-195h23.3	+	0.0342197	0.0865684
1:40785259-40785603	ENSDARG00000075639	si:ch211-89o9.6	+	0.0298488	4.26e-07
1:39343463-39344453	ENSDARG00000093120	si:dkey-117m1.4	-	0.000236204	0.0138202
1:18897908-18898083	ENSDARG00000061952	si:dkey-245p14.7	-	0.0320609	0.0834575
25:19009364-19009719	ENSDARG00000096983	si:dkeyp-19h3.8	+	0.000429627	0.000733248
10:16351672-16352354	ENSDARG00000104573	slc12a2	-	0.00122937	0.473482
7:32547772-32549779	ENSDARG00000041150	slc17a6b	-	0.0548719	0.927656
7:39272619-39272759	ENSDARG00000052271	slc22a18	-	0.0538542	0.92983
7:16978842-16979939	ENSDARG00000067964	slc6a5	+	0.116064	0.310683
8:29634066-29634159	ENSDARG00000014041	smarcad1a	+	0.0147089	0.783293
10:15679130-15679217	ENSDARG00000044282	smc5	-	0.0166231	0.00692265
8:38326169-38332139	ENSDARG00000037476	sorbs3	-	0.0258255	3.09e-06
15:21702364-21702632	ENSDARG00000013892	sorl1	-	0.0482902	0.754853
9:2756402-2756638	ENSDARG00000001549	sp3a	+	0.017837	0.939954
24:21726707-21726787	ENSDARG00000062837	spata13	-	0.0464906	0.0146957
4:9322281-9323274	ENSDARG00000045789	srgap1b	+	0.0118167	0.0391424
5:19783365-19783463	ENSDARG00000056780	ssh1a	+	0.0255076	0.0308272
23:29449952-29450251	ENSDARG00000093804	sst6	-	0.0486152	0.0796395
17:5139466-5257989	ENSDARG00000098141	supt3h	-	0.0125622	0.232321
4:21408838-21452280	ENSDARG00000030614	syt1a	+	0.0204148	0.446487
14:16488609-16490270	ENSDARG00000105142	tcirg1b	-	0.00957206	0.887232
9:27585090-27585188	ENSDARG00000030636	tex30	-	0.00694317	0.740375
7:19507123-19507199	ENSDARG00000062085	tkfc	+	0.0173315	0.0214786
3:18747280-18769740	ENSDARG00000088560	tmem104	+	0.0110855	2.53e-07
5:59847402-59917028	ENSDARG00000090830	tmem132e	+	0.044854	2.43e-12
10:5052179-5052271	ENSDARG00000069590	tmem150c	-	0.00688622	0.0548828
2:26026095-26080821	ENSDARG00000056218	tnika	+	0.0064988	7.85e-06
3:40328070-40329779	ENSDARG00000077052	tnrc18	+	0.0117377	1.03e-10
25:17403439-17403605	ENSDARG00000042116	trim35-40	-	0.000951916	0.444976
16:9035089-9087177	ENSDARG00000000370	triob	-	0.000254814	0.00276726
16:40094016-40094103	ENSDARG00000040033	trmt11	+	0.016465	0.0220391
6:49116518-49116593	ENSDARG00000003754	tspan2a	-	0.0564506	0.000575927
3:17770899-17770989	ENSDARG00000058140	ttc25	+	0.0187077	0.494235
2:11338108-11338200	ENSDARG00000038222	tyw3	+	0.0505575	0.819409
19:27861010-27861083	ENSDARG00000056717	vars2	-	0.0746329	0.0852855
19:40953226-40953325	ENSDARG00000002880	vps50	+	0.0358472	5.99e-13
18:14680371-14680460	ENSDARG00000019195	vps9d1	+	0.00428015	0.627344
1:20822992-20823100	ENSDARG00000037406	wdr19	-	0.011696	0.0211133
1:20823184-20823299	ENSDARG00000037406	wdr19	-	0.011696	0.0211133
5:42473914-42476517	ENSDARG00000010248	wdr54	+	0.0108081	0.699058
9:21509153-21517732	ENSDARG00000010281	xpo4	+	0.00507853	0.0773214
23:4425769-4425873	ENSDARG00000037810	zgc:112175	+	0.00584461	3.36e-06
4:5334948-5335042	ENSDARG00000045842	zgc:113263	+	0.00163405	2.33e-08
8:26417161-26417316	ENSDARG00000055970	zgc:136971	+	0.000612856	0.0367478
23:20879235-20879319	ENSDARG00000067630	zgc:154075	+	0.0213065	0.0568199
24:25071719-25071852	ENSDARG00000058260	zgc:174160	+	0.0118858	0.249767
10:45478772-45478931	ENSDARG00000098683	zmiz2	+	0.00611605	0.000106099
21:10704563-10706789	ENSDARG00000052894	znf532	+	0.0496319	0.0676635

## Sheet: Negative genes IRFinder
chromosomal_coorinates	gene_id	gene_name	strand	neurites.exon.deltaSlope	neurites.exon.FDR
14:14365121-14365196	ENSDARG00000101060	acrc	-	-0.0220749	0.00138752
1:16855908-16856002	ENSDARG00000030514	acsl1a	-	-0.0124289	0.139205
13:25014649-25061311	ENSDARG00000039429	adka	-	-0.0395097	0.000845436
25:28174372-28174462	ENSDARG00000079983	agbl2	-	-0.00406274	0.567351
20:37777287-37824900	ENSDARG00000007171	aig1	+	-0.0675871	0.0319045
13:11221376-11227660	ENSDARG00000104810	akt3a	-	-0.109442	0.000180119
2:31914099-31914333	ENSDARG00000007663	amph	-	-0.00962268	9.19e-05
16:20342684-20342774	ENSDARG00000009023	ankrd28b	+	-0.0051222	0.0783304
4:18146575-18212304	ENSDARG00000003512	anks1b	-	-0.118552	0.0335441
12:26547482-26602094	ENSDARG00000026482	arhgap12b	+	-0.00881523	0.104598
2:37541335-37541457	ENSDARG00000011157	arhgef18a	-	-0.0119307	0.000105609
20:4914200-4960156	ENSDARG00000092503	arid1b	-	-0.113106	0.663594
4:1821485-1821576	ENSDARG00000007413	arid2	-	-0.00600492	4.07e-07
2:32340343-32369601	ENSDARG00000029463	asap1a	-	-0.0118022	0.00580809
2:34943515-34943629	ENSDARG00000068323	astn1	+	-0.0631202	2.49e-10
23:19958237-19960397	ENSDARG00000023445	atp2b3b	-	-0.0107096	1.62e-08
16:41659855-41659946	ENSDARG00000060197	atp2c1	-	-0.00360839	0.0144427
12:34494515-34494861	ENSDARG00000080009	bahcc1	-	-0.0596573	0.195433
16:24143789-24220334	ENSDARG00000090190	bcam	-	-0.0342369	0.0414627
18:22642234-22680612	ENSDARG00000056525	bcar1	+	-0.04058	1.21e-06
25:35755074-35755197	ENSDARG00000096603	bmb	+	-0.0115515	0.195234
15:15325313-15325411	ENSDARG00000074137	c2cd3	+	-0.0209308	1.36e-09
15:15330151-15330229	ENSDARG00000074137	c2cd3	+	-0.0209308	1.36e-09
8:31876674-31876756	ENSDARG00000042172	c7a	+	-0.0948124	0.851864
6:59809323-59810040	ENSDARG00000100119	caskb	+	-0.00778759	0.238328
6:57648080-57654897	ENSDARG00000074337	cbfa2t2	-	-0.00212218	0.00918546
15:23324594-23324682	ENSDARG00000009958	cbl	+	-0.00687743	9.33e-05
2:19622471-19622557	ENSDARG00000099445	cc2d1b	+	-0.0120222	5.73e-06
4:20468879-20469216	ENSDARG00000004794	ccdc146	+	-0.00465986	0.431804
17:33459864-33459944	ENSDARG00000022983	ccdc28a	-	-0.011488	0.455162
23:20800051-20800125	ENSDARG00000056961	ccdc30	+	-0.0325059	0.0131907
17:38515558-38515637	ENSDARG00000042261	cdan1	+	-0.0131264	3.44e-05
20:35259219-35259312	ENSDARG00000016464	CDC42BPA	+	-0.0165183	0.282573
25:16602395-16602508	ENSDARG00000051746	cecr1a	+	-0.0340262	0.000437884
25:17876452-17876527	ENSDARG00000062727	cep290	-	-0.0546083	0.476174
1:12522-12794	ENSDARG00000102407	cep97	+	-0.00888065	0.000364299
10:10406023-10406096	ENSDARG00000079049	cercam	+	-0.0264566	0.534837
22:5747351-5791634	ENSDARG00000002365	cers5	-	-0.0382995	0.00140365
13:29281742-29281838	ENSDARG00000015854	chata	-	-0.0807473	0.0272383
20:16599423-16649107	ENSDARG00000043553	ches1	-	-0.0109328	0.227365
6:45057769-45058259	ENSDARG00000103109	chl1b	+	-0.0125193	1.81e-06
15:24831690-24831796	ENSDARG00000055648	cpda	+	-0.0306248	1.67e-06
16:20698670-20698747	ENSDARG00000056480	cpvl	+	-0.0190525	0.832825
7:23711678-23713027	ENSDARG00000076443	CR388231.1	-	-0.0229158	0.86255
22:26905361-26905450	ENSDARG00000104609	crebbpa	+	-0.0217373	2.19e-06
3:21654454-21679774	ENSDARG00000003989	crhr1	+	-0.0431177	3.24e-06
8:20494562-20507889	ENSDARG00000034056	csnk1g2b	+	-0.0010895	0.00745907
19:11800951-11860853	ENSDARG00000017522	ctdp1	-	-0.0411675	7.02e-05
10:33145768-33212866	ENSDARG00000078459	cux1a	-	-0.000459403	0.00150917
15:2571210-2571283	ENSDARG00000043134	cux1b	+	-0.00698649	0.00016495
21:37187940-37286857	ENSDARG00000069113	dbn1	-	-0.0383853	0.101443
9:34359612-34359698	ENSDARG00000078311	dcaf6	-	-0.0272166	0.745624
5:29117141-29117240	ENSDARG00000035507	ddx31	+	-0.00103031	0.0251613
2:235792-235945	ENSDARG00000077839	DHX30	+	-0.000350492	8.15e-08
6:30081487-30081581	ENSDARG00000009677	dlg1	+	-0.0160807	0.294583
21:17920344-17920537	ENSDARG00000038788	dnai1.2	+	-0.047851	0.0554075
21:17922340-17922436	ENSDARG00000038788	dnai1.2	+	-0.047851	0.0554075
3:50362595-50364453	ENSDARG00000069937	dnm2a	+	-0.0253685	7.88e-09
4:6918559-6918643	ENSDARG00000024874	dock4b	+	-0.0481925	0.00411522
15:26116364-26147408	ENSDARG00000057973	dph1	-	-0.122483	0.18028
7:47043608-47043814	ENSDARG00000079013	dpy19l3	+	-0.0378239	0.234594
3:36099643-36099742	ENSDARG00000089260	dus1l	+	-0.0249541	0.709264
22:20115830-20115902	ENSDARG00000042094	eef2a.1	+	-0.00449134	0.000461709
11:26382052-26384136	ENSDARG00000077826	efcc1	-	-0.0602798	0.000133677
10:22592925-22630534	ENSDARG00000044029	efnb3a	+	-0.142525	0.923787
19:34409158-34476279	ENSDARG00000098753	elmo1	-	-0.0528957	0.917795
20:36546765-36588116	ENSDARG00000032049	enah	-	-0.0128986	0.1031
3:36020538-36020624	ENSDARG00000010035	engase	-	-0.00935108	0.549298
20:2341217-2391673	ENSDARG00000093374	EPB41L2	-	-0.0124195	0.000222163
23:25419595-25419673	ENSDARG00000034714	esyt1a	+	-0.0172202	0.948174
6:55969756-55969833	ENSDARG00000018984	eya2	-	-0.0918227	0.0205302
2:22550964-22570266	ENSDARG00000088073	fam110b	-	-0.00690826	0.522499
20:41652805-41743576	ENSDARG00000014081	fam184a	+	-0.0806807	7.8e-05
25:18617463-18617550	ENSDARG00000019142	fam185a	+	-0.0168001	1.74e-05
11:21426424-21426525	ENSDARG00000070621	FAM72B	+	-0.00233413	0.122945
25:8380844-8380922	ENSDARG00000026224	fanci	+	-0.122176	0.888535
14:32062985-32063058	ENSDARG00000035056	fgf13a	-	-0.0401077	0.000747901
14:17195767-17257067	ENSDARG00000032617	fgfrl1a	-	-0.108612	0.00568951
8:15040571-15042654	ENSDARG00000020131	fnbp1l	+	-0.0150313	0.00821536
4:5817593-5817665	ENSDARG00000003200	foxm1	-	-0.0346782	0.0442926
25:7397823-7397901	ENSDARG00000032650	FUK	+	-0.0385039	0.0336206
5:68376891-68376985	ENSDARG00000076888	GANAB (1 of many)	-	-0.0100317	0.989221
3:49277365-49326828	ENSDARG00000074443	gas7a	+	-0.00353682	0.185118
3:61907928-61908519	ENSDARG00000079482	GID4	+	-0.0623567	0.303163
9:41497015-41508578	ENSDARG00000040705	glsb	-	-0.0182882	3.79e-08
12:34784269-34784365	ENSDARG00000016089	gltscr1l	-	-0.0552918	0.851578
22:21844524-21872089	ENSDARG00000010002	gna11a	-	-0.0417643	0.00318371
2:12030090-12030195	ENSDARG00000039196	greb1l	+	-0.0455063	0.0466672
21:22011759-22033843	ENSDARG00000059368	gria4b	+	-0.0328803	0.991448
7:58856057-58856149	ENSDARG00000101652	haus6	-	-0.00334805	0.981254
13:340333-340657	ENSDARG00000059116	heatr5b	-	-0.132773	0.000413925
7:28964802-28964883	ENSDARG00000077901	herc1	-	-0.0290592	0.00785863
10:13385664-13438523	ENSDARG00000026736	il11ra	-	-0.0105183	1.82e-06
9:29923189-29953244	ENSDARG00000062045	il1rapl1a	-	-0.0207546	0.0562338
9:44281394-44281466	ENSDARG00000103056	itga4	+	-0.0305034	0.0480068
13:16687270-16687401	ENSDARG00000079840	kcnma1a	+	-0.0134334	0.000838261
12:16416600-16416688	ENSDARG00000040110	kif20bb	+	-0.137743	0.0191274
17:45917791-45971772	ENSDARG00000015016	kif26ab	+	-0.190324	0.0456146
9:28552582-28587868	ENSDARG00000043821	klf7b	-	-0.00588197	2.97e-06
15:23470262-23484539	ENSDARG00000004537	kmt2a	-	-0.00821819	0.000100159
15:37574174-37574255	ENSDARG00000060697	kmt2bb	-	-0.0102385	0.000253748
6:28303777-28386811	ENSDARG00000023578	lpp	+	-0.0163998	0.0112109
6:30123400-30123686	ENSDARG00000017708	lrrc40	+	-0.00419724	0.994372
11:18923840-18926640	ENSDARG00000003169	magi1b	+	-0.0030164	0.145802
25:20773247-20830328	ENSDARG00000073769	magi2b	-	-0.0211181	0.00260045
1:39622681-39692285	ENSDARG00000079552	maml3	-	-0.00683639	8.74e-08
9:20813211-20853090	ENSDARG00000041728	man1a2	+	-0.0302389	0.000661677
3:31694774-31694858	ENSDARG00000060348	map3k3	-	-0.018138	9.22e-05
3:31700868-31701290	ENSDARG00000060348	map3k3	-	-0.018138	9.22e-05
3:31701332-31701420	ENSDARG00000060348	map3k3	-	-0.018138	9.22e-05
16:35682404-35683299	ENSDARG00000104760	MAP3K6	+	-0.022705	1.5e-05
17:10524048-10524159	ENSDARG00000103746	mapkbp1	+	-0.00441776	0.241157
11:25328326-25328414	ENSDARG00000025699	mbd1b	+	-0.00520124	8.78e-05
1:45887240-45887320	ENSDARG00000075859	mcf2la	+	-0.0229918	0.486497
9:29792750-29792887	ENSDARG00000076480	mcf2lb	+	-0.0344155	0.10387
9:38663584-38663657	ENSDARG00000021402	mcm3ap	+	-0.0520146	0.16278
13:4663138-4720134	ENSDARG00000101175	mcu	-	-0.123822	0.700155
20:24022679-24022836	ENSDARG00000008976	mdn1	-	-0.119564	0.00140073
15:20133272-20133397	ENSDARG00000003910	med13b	-	-0.0111633	1.68e-07
13:5403155-5422552	ENSDARG00000012078	meis1b	-	-0.00802374	0.163693
1:30142359-30151925	ENSDARG00000019715	metap1d	+	-0.131703	0.113448
14:16312575-16448372	ENSDARG00000004115	mgat4b	-	-0.0226723	0.000626414
13:42490311-42490401	ENSDARG00000025948	mlh1	+	-0.0561516	0.239733
20:43355420-43448629	ENSDARG00000029472	mllt4a	-	-0.00172672	2.34e-07
6:48361871-48361940	ENSDARG00000015829	mov10a	+	-0.0100821	0.242114
16:21675364-21683597	ENSDARG00000056892	mpp6a	-	-0.0080367	0.0279921
9:29247533-29247669	ENSDARG00000075285	MRAS (1 of many)	+	-0.00404279	0.0774591
16:46093045-46093171	ENSDARG00000069755	mtmr11	+	-0.00306729	8.44e-18
2:42795224-42795326	ENSDARG00000017004	myo10	-	-0.00522779	9.95e-06
22:5008789-5008873	ENSDARG00000078313	MYO9B (1 of many)	+	-0.0294795	0.981935
7:52107355-52107441	ENSDARG00000087191	wdr93	-	-0.01642	5.17e-06
24:26267189-26267292	ENSDARG00000079167	si:ch211-230g15.5	+	-0.00398691	1.13e-05
5:27438125-27438223	ENSDARG00000056204	zgc:113436	-	-0.00401162	0.00195555
20:47042407-47042505	ENSDARG00000078770	GNPAT	+	-0.0217292	0.00302968
4:5265418-5271001	ENSDARG00000015931	Snap91b	-	-0.00180244	0.00754501
6:48047438-48048031	ENSDARG00000086490	si:kdey-92f12.2	+	-0.00331243	0.3469
7:67619338-67619410	ENSDARG00000098937	si:ch73-315f9.2	-	-0.0146426	0.632132
10:3367863-3367937	ENSDARG00000075446	naa25	-	-0.00545554	0.0141359
2:28688314-28688412	ENSDARG00000101378	nadsyn1	+	-0.039357	0.230727
15:9651705-9651814	ENSDARG00000098441	nars2	-	-0.00186793	0.0746947
4:21211487-21228571	ENSDARG00000005476	nav3	+	-0.0444176	0.0415874
5:41300507-41300853	ENSDARG00000035285	ncor1	-	-0.00451725	1.04e-07
18:21435006-21503215	ENSDARG00000056745	necab2	+	-0.013154	0.00125276
25:19454317-19454839	ENSDARG00000013472	nedd1	+	-0.0154425	0.0317476
25:26386542-26386679	ENSDARG00000018061	neil1	-	-0.0129929	0.788696
21:25225048-25225169	ENSDARG00000091512	nfrkb	-	-0.0243233	0.000268614
14:6652765-6652847	ENSDARG00000041617	nme5	+	-0.019801	0.375149
23:17294770-17325248	ENSDARG00000037607	nol4lb	+	-0.0138116	0.00282463
16:49896315-49896396	ENSDARG00000003820	nr1d2a	+	-0.0255072	0.90922
19:17944988-17945237	ENSDARG00000009594	nr1d2b	+	-0.0569781	0.172964
17:51744042-51744401	ENSDARG00000027279	numb	-	-0.00593547	0.294979
23:567240-567314	ENSDARG00000037837	ogfr	+	-0.0169008	0.0181888
16:39375176-39406671	ENSDARG00000040027	osbpl10	+	-0.127393	0.0051802
17:24302600-24303012	ENSDARG00000094992	otx1b	+	-0.0224786	0.00272276
13:29671691-29671989	ENSDARG00000028148	pax2a	+	-0.00304605	4.49e-05
2:19085853-19179175	ENSDARG00000100494	pbx1a	-	-0.0412662	0.00156687
7:27457019-27526416	ENSDARG00000062190	PDE3B	-	-0.149848	0.0061222
11:18629994-18630071	ENSDARG00000002037	pfkfb2b	-	-0.0166804	1.81e-05
13:37540272-37540366	ENSDARG00000034768	phf3	+	-0.0167042	0.0205678
18:20031761-20031905	ENSDARG00000062445	pias1b	+	-0.0233372	8.21e-07
10:17795916-17796086	ENSDARG00000011743	pigo	+	-0.090751	0.0168405
15:7143687-7143842	ENSDARG00000075253	pik3cb	+	-0.0106006	0.00224735
16:9835262-9850700	ENSDARG00000024642	pip5k1ab	+	-0.0360044	1
2:25945111-25945182	ENSDARG00000056228	pld1a	+	-0.032669	1.75e-08
4:14455434-14455586	ENSDARG00000003811	plxnb2a	-	-0.0264287	3.53e-06
16:32714350-32714961	ENSDARG00000069855	pnisr	-	-0.0164766	0.00816115
16:38180481-38180562	ENSDARG00000076542	pogzb	+	-0.0362785	0.948974
5:12263975-12264080	ENSDARG00000058533	pole	+	-0.00517476	0.000701398
5:50467338-50467427	ENSDARG00000067670	pomt1	+	-0.0199548	0.689176
8:22532549-22532844	ENSDARG00000052455	porcnl	-	-0.0229948	0.679647
17:14609404-14609554	ENSDARG00000004377	ppp1r13ba	-	-0.0809805	0.430892
5:39079710-39080647	ENSDARG00000054741	prkg2	-	-0.120073	0.0836684
5:39081774-39081892	ENSDARG00000054741	prkg2	-	-0.120073	0.0836684
5:39084005-39085513	ENSDARG00000054741	prkg2	-	-0.120073	0.0836684
16:10174730-10174870	ENSDARG00000016481	ptpn2a	-	-0.000302251	0.00083446
9:29178841-29178968	ENSDARG00000000631	ptpn4a	-	-0.0212	0.00121584
7:40062403-40133866	ENSDARG00000035970	ptprn2	+	-0.0110137	0.297381
1:20485314-20485403	ENSDARG00000061459	RAPGEF2 (1 of many)	-	-0.0412589	0.81544
16:39795289-39879916	ENSDARG00000044574	rbms3	-	-0.0823761	0.641969
16:39907167-39950550	ENSDARG00000044574	rbms3	-	-0.0823761	0.641969
1:13770376-13770464	ENSDARG00000003398	rbpja	+	-0.0285073	3.5e-05
1:53437776-53437849	ENSDARG00000075904	rfx1b	-	-0.0146198	0.0367166
7:24366634-24366727	ENSDARG00000006545	rgp1	-	-0.0172522	0.439005
22:35186886-35187038	ENSDARG00000019438	rnf13	+	-0.00609617	0.931884
25:33364389-33454300	ENSDARG00000031768	roraa	+	-0.0303538	5.88e-07
25:35564331-35564406	ENSDARG00000051754	rpgrip1l	+	-0.0241779	6.62e-12
7:12697808-12697930	ENSDARG00000045999	saa	+	-0.02747	0.00266528
25:8069488-8069584	ENSDARG00000018681	saal1	-	-0.0142759	7.79e-05
6:42389822-42390008	ENSDARG00000005675	sec61a1l	-	-0.0109406	0.0385313
19:40446206-40452280	ENSDARG00000011564	sfpq	+	-0.0016186	0.0629462
21:15105201-15134250	ENSDARG00000005980	sfswap	-	-0.0203296	1.27e-06
14:46327483-46327555	ENSDARG00000026137	sfxn5b	+	-0.00570665	0.0514519
25:14215490-14254932	ENSDARG00000062325	shank2	+	-0.0970304	0.785391
21:5624402-5649883	ENSDARG00000102180	shroom3	+	-0.0602937	0.992532
5:26177077-26179531	ENSDARG00000093823	si:ch211-102c2.8	+	-0.033324	0.00102034
5:22338021-22338104	ENSDARG00000010331	si:ch211-26b3.2	+	-0.0630507	0.53766
5:22421402-22448068	ENSDARG00000075491	si:ch211-26b3.4	-	-0.0699604	0.000378203
23:16972051-16972129	ENSDARG00000092166	si:dkey-147f3.8	+	-0.00620211	0.0273909
15:23594010-23594108	ENSDARG00000075834	si:dkey-182i3.8	+	-0.0274186	0.000542191
16:22197060-22197464	ENSDARG00000080675	si:dkey-71b5.7	-	-0.0279089	1.24e-10
4:25621424-25621529	ENSDARG00000089159	si:dkeyp-89c11.2	+	-0.000638622	0.0214237
7:48102690-48102789	ENSDARG00000059812	sin3ab	-	-0.0173118	0.192786
20:28756563-28756988	ENSDARG00000020134	sipa1l1	-	-0.0266364	3.64e-05
8:17393118-17479442	ENSDARG00000042151	skia	-	-0.0221297	3.73e-10
11:25553479-25590867	ENSDARG00000008034	skib	-	-0.0699239	0.0013846
20:23548784-23548861	ENSDARG00000032114	slain2	-	-0.04123	0.000332117
25:34761680-34761761	ENSDARG00000001127	slc17a6a	+	-0.090038	0.0373569
8:42956299-42957083	ENSDARG00000017365	slc23a2	+	-0.0268148	0.0743553
25:16543319-16543422	ENSDARG00000070717	slc25a18	-	-0.0225812	0.761299
13:465342-465430	ENSDARG00000044954	slit1a	-	-0.0579415	0.0210465
14:24319548-24441495	ENSDARG00000034268	slit3	-	-0.0206641	0.24703
24:42196090-42196161	ENSDARG00000046072	snx16	+	-0.000967918	0.0151673
15:17511060-17513199	ENSDARG00000079931	snx19b	+	-0.0717534	0.000193527
1:50380245-50380331	ENSDARG00000024933	spast	-	-0.0063358	0.75909
9:41854860-41855060	ENSDARG00000009567	SPEG (1 of many)	+	-0.0236263	0.280367
19:33478567-33478657	ENSDARG00000035868	spire1a	+	-0.00550985	6.24e-07
18:46128877-46128954	ENSDARG00000092624	SPTBN4	-	-0.00697466	0.79738
12:26982478-26982560	ENSDARG00000005236	srcap	+	-0.0669193	0.0422274
5:45618687-45639746	ENSDARG00000057395	SSBP2 (1 of many)	-	-0.143564	0.152238
2:25428296-25428370	ENSDARG00000061205	stag1a	+	-0.0010472	0.0459632
17:38600651-38600743	ENSDARG00000091548	stard9	+	-0.0163247	0.0046308
16:9689975-9690053	ENSDARG00000102307	taf2	+	-0.0556154	0.679874
6:42249210-42292169	ENSDARG00000092154	tex264a	-	-0.0634122	0.000113309
6:24320808-24369507	ENSDARG00000099979	tgfbr3	+	-0.00755169	0.0487142
3:34595463-34623763	ENSDARG00000000151	thraa	-	-0.0476862	0.0150092
15:42532966-42565559	ENSDARG00000025920	tiam1b	+	-0.0599263	0.000432238
11:18105968-18106150	ENSDARG00000013694	tmem110	-	-0.101724	0.034277
25:28147316-28147425	ENSDARG00000074518	tmem17	+	-0.0282757	0.000974952
4:9428689-9428769	ENSDARG00000063149	tmtc1	+	-0.0108193	1.21e-07
23:30082009-30082119	ENSDARG00000060498	tnfrsf9a	+	-0.0110893	0.787131
23:30082255-30082341	ENSDARG00000060498	tnfrsf9a	+	-0.0110893	0.787131
24:26856547-26856987	ENSDARG00000057241	tnfsf10	+	-0.0142469	0.89253
24:25903484-25903617	ENSDARG00000090646	tnk2a	+	-0.0284406	7.35e-06
12:18286096-18286640	ENSDARG00000009217	tom1l2	-	-0.067203	1.99e-05
11:34904021-34904105	ENSDARG00000011262	traip	-	-0.0236703	0.00045727
18:27754265-27791181	ENSDARG00000015015	tspan18b	+	-0.00771578	0.00449859
9:43027669-43027857	ENSDARG00000000563	ttnb	-	-0.000554607	0.544153
6:37670364-37670506	ENSDARG00000077442	tubgcp5	+	-0.0276699	0.00934612
11:26238904-26262574	ENSDARG00000002607	unm_sa1614	+	-0.000828478	6.15e-05
5:32704217-32704339	ENSDARG00000027501	usp20	+	-0.00847611	0.000141418
5:62396424-62397901	ENSDARG00000074120	usp2b	-	-0.0117161	0.496947
22:16147823-16147900	ENSDARG00000062479	vcam1	-	-0.0144987	0.0712167
7:29431411-29431541	ENSDARG00000074465	VPS13C	-	-0.00284699	0.0347625
21:25762846-25762917	ENSDARG00000069507	wbscr27	-	-0.00489189	0.286526
11:36178483-36178546	ENSDARG00000091762	zbtb40	-	-0.0738873	0.73471
13:30458028-30509438	ENSDARG00000078026	zcchc24	-	-0.0870777	0.0236063
1:43848033-43848117	ENSDARG00000016263	zdhhc5a	+	-0.00803138	5.07e-05
21:2146857-2147021	ENSDARG00000101593	zgc:163077	-	-0.00334371	0.00038068
1:48848059-48853006	ENSDARG00000022891	zgc:175214	-	-0.00477374	0.000374746
5:31476344-31476448	ENSDARG00000035434	zmat5	+	-0.0297541	0.0213714
6:37327825-37328304	ENSDARG00000044332	zranb2	+	-0.015875	0.000736715
20:16294329-16294412	ENSDARG00000007737	zyg11	+	-0.0991816	0.342448
