# Supplementary material for: Prematurely terminated intron-retaining mRNAs invade axons in SFPQ null-driven neurodegeneration and are a hallmark of ALS
Source: Nat Commun. 2022 Nov 22;13:6994. doi: 10.1038/s41467-022-34331-4 (PMC9681851; doi:10.1038/s41467-022-34331-4)
Supplement: Supplementary file 11 — Supplementary Data 8 [file 41467_2022_34331_MOESM11_ESM.xlsx]

## Sheet: Hg19 introns for conversion
Gene name	Chromosomal coordinates (hg19)
ACTN4	chr19:39200983-39205108
ADD3	chr10:111882051-111883774
AGPAT6	chr8:41467475-41468254
AKAP8L	chr19:15508667-15510112
ANAPC5	chr12:121768476-121769149
ARFGAP1	chr20:61917066-61917717
ARHGEF7	chr13:111933025-111935485
ATP13A3	chr3:194171006-194174434
BMP2K	chr4:79786875-79791936
BPTF	chr17:65905878-65906992
CARS	chr11:3048028-3050225
CCAR1	chr10:70517135-70520763
CCNL1	chr3:156870946-156876654
CDC16	chr13:115007756-115008731
CDC16	chr13:115009465-115010364
CDC37	chr19:10506020-10506110
CPSF3L	chr1:1250999-1254675
CPSF6	chr12:69656343-69663291
DDX39	chr19:14520686-14521027
DDX5	chr17:62496445-62496666
DDX5	chr17:62496892-62498127
DHX15	chr4:24538797-24541730
FAM40A	chr1:110580583-110581304
FAR1	chr11:13732418-13733310
FBXL5	chr4:15607423-15613888
FBXO7	chr22:32883816-32887072
FGFR1OP	chr6:167424382-167426995
FUBP1	chr1:78414460-78414839
FUS	chr16:31196501-31198122
FUS	chr16:31196501-31198122
FUS	chr16:31198158-31199645
FUS	chr16:31198158-31199645
GTF3C5	chr9:135930197-135931398
HDAC1	chr1:32793279-32794668
HGS	chr17:79652720-79653341
HMGN3	chr6:79911444-79911992
HNRNPH1	chr5:179048399-179050037
HNRPDL	chr4:83346037-83347189
IARS	chr9:95015736-95018961
IKBKAP	chr9:111681182-111681532
INTS3	chr1:153719840-153721164
KIAA0146	chr8:48642028-48647868
KLHDC5	chr12:27944835-27950647
LAS1L	chrX:64748250-64749091
LSS	chr21:47611874-47614404
MAP3K7	chr6:91246121-91256976
MFN1	chr3:179093130-179094829
MGEA5	chr10:103553756-103557736
MGEA5	chr10:103570072-103572786
MLLT4	chr6:168312170-168314847
MON2	chr12:62954894-62959016
MOV10	chr1:113241412-113242306
MRPS5	chr2:95767469-95770384
MTF2	chr1:93586230-93592788
NAA16	chr13:41947917-41948877
NAPG	chr18:10540397-10546322
NOP56	chr20:2637865-2638574
NOP58	chr2:203162630-203164956
NSUN2	chr5:6604799-6605385
NSUN2	chr5:6605522-6606932
PIAS2	chr18:44395313-44400895
pnisr	chr6:99857221-99858616
pnisr	chr6:99862567-99863444
pnisr	chr6:99850587-99851704
PPAPDC1B	chr8:38125980-38126399
PREPL	chr2:44548585-44548965
PRPF4B	chr6:4056670-4057269
PTBP2	chr1:97270496-97271974
PXDN	chr2:1657558-1658171
RARS	chr5:167921656-167922319
RBM6	chr3:50098981-50099394
ROBO1	chr3:78763675-78766424
SEPT-2---	chr2:242276932-242277087
SF3B1	chr2:198283313-198285151
SFPQ	chr1:35650195-35652601
SLC35F5	chr2:114489226-114492162
SPAG9	chr17:49052309-49054468
SPTAN1	chr9:131353905-131355261
SR140	chr3:142741907-142742816
SRSF1	chr17:56082962-56083161
SRSF5	chr14:70235969-70237183
TH1L	chr20:57564077-57564542
TIAL1	chr10:121336263-121336591
kcnma1	chr10:78644776-78647018
kcnma1	chr10:78644776-78647018
msto1	chr1:155580900-155581006
msto1	chr1:155717472-155717552
acad8	chr11:134132171-134132413
chid1	chr11:868672-869213
tnrc6a	chr16:24816473-24816925
tnrc6a	chr16:24826627-24826675
katnb1	chr16:57786514-57786689
katnb1	chr16:57790385-57790725
phf12	chr17:27238256-27238347
phf12	chr17:27251321-27252998
psmc3ip	chr17:40725642-40725836
fam219b	chr15:75197401-75197494
fam219b	chr15:75197573-75198189
col7a1	chr3:48608594-48608675
col7a1	chr3:48730613-48730702

## Sheet: mm10 introns for conversion
Gene name	Chromosomal coordinates (mm10)
1810022K09Rik	chr3:14607075-14607177
4833420G17Rik	chr13:119464690-119465280
5730507C01Rik	chr12:17933756-17935148
Adgrl3	chr5:81758012-81760627
Aim2	chr1:173455034-173455334
Amt	chr9:108297295-108297712
Cbx1	chr11:96802998-96806616
Cdc16	chr8:13767587-13768561
Cep78	chr19:15978955-15981092
Clk1	chr1:58420211-58421083
Cnot7	chr8:40500913-40501192
Cpsf7	chr19:10532334-10532820
Cse1l	chr2:166942096-166943060
Cstf2	chrX:134080437-134081191
Dcun1d5	chr9:7205400-7206073
Eif2s3y	chrY:1017102-1017364
Eml4	chr17:83427351-83428000
Enah	chr1:181911659-181913307
Enah	chr1:181908376-181911597
A230057D06Rik	chr7:61914371-61916559
snhg4	chr18:35556691-35557337
Taf1d	chr9:15312222-15312774
Ergic2	chr6:148203125-148204776
Ewsr1	chr11:5078952-5079485
Ewsr1	chr11:5088146-5091460
Ewsr1	chr11:5079522-5082253
Fam135a	chr1:24030528-24030742
Fam135a	chr1:24030896-24032663
Fbxl5	chr5:43759825-43760707
Fndc3a	chr14:72556359-72556458
Fndc4	chr5:31293164-31293414
Fus	chr7:127974434-127975888
Fus	chr7:127972770-127974400
Gas5	chr1:161036244-161036549
Gm27616	chr1:162674151-162675605
Gm38353	chr3:73329514-73331637
Hap1	chr11:100348859-100349237
Hnrnpa1	chr15:103244028-103244256
Hnrnpa1	chr15:103240528-103241080
Hnrnpdl	chr5:100036195-100036481
Hspa4l	chr3:40784354-40784620
Kansl1l	chr1:66773619-66777967
Luc7l2	chr6:38565722-38568847
Luc7l2	chr6:38570009-38570510
Mapt	chr11:104307934-104310269
Mapt	chr11:104306758-104307881
Mboat7	chr7:3683985-3685674
Meg3	chr12:109549579-109549653
Mff	chr1:82745556-82747083
Mfn1	chr3:32562893-32563012
Miat	chr5:112222004-112224208
Mir99ahg	chr16:77436402-77459374
Mknk1	chr4:115863056-115864539
Mknk1	chr4:115864612-115866462
Mta1	chr12:113130194-113130534
Nalcn	chr14:123291864-123293428
Nrbp1	chr5:31249994-31250090
Nrbp1	chr5:31249681-31249889
Nsun6	chr2:15036356-15038074
Picalm	chr7:90191753-90194273
Picalm	chr7:90194296-90195655
Pnck	chrX:73657343-73657438
Pot1b	chr17:55692877-55695027
Ppp1r10	chr17:35919777-35923308
R3hdm2	chr10:127459575-127462188
Rbm5	chr9:107759849-107760322
Rbm6	chr9:107833507-107838835
Rexo4	chr2:26955569-26956289
Riok3	chr18:12148988-12149519
Rps19	chr7:24885552-24886107
Rps19	chr7:24886187-24888282
Rragc	chr4:123920441-123920951
Rsrc2	chr5:123745589-123746772
Scn1a	chr2:66287776-66288874
Slf1	chr13:77126714-77128324
Snapc3	chr4:83466137-83466969
Snhg14	chr7:59923523-59940820
Snrnp70	chr7:45383184-45383804
Snrpn	chr7:59988747-59993662
Snx11	chr11:96774495-96775374
Sorbs1	chr19:40340146-40340685
Srsf11	chr3:158024761-158026725
Srsf2	chr11:116850961-116851648
Srsf5	chr12:80947865-80948129
Srsf6	chr2:162933082-162933426
Strbp	chr2:37633836-37635424
Taf15	chr11:83497296-83497894
Taf15	chr11:83489045-83497262
Tcerg1	chr18:42550108-42551110
Tdrkh	chr3:94426112-94427855
Tia1	chr6:86419812-86420324
Top2b	chr14:16386154-16387273
Ttc3	chr16:94408901-94409684
Ttc3	chr16:94393174-94394335
Ubn1	chr16:5063776-5064348
Upf3b	chrX:37099104-37099507
Wsb1	chr11:79243575-79244463
Zfp280d	chr9:72296035-72298682
Zfp445	chr9:122856825-122857067
Zfp931	chr2:178068400-178069555
Zmym1	chr4:127050872-127051275
