# Supplementary material for: Prematurely terminated intron-retaining mRNAs invade axons in SFPQ null-driven neurodegeneration and are a hallmark of ALS
Source: Nat Commun. 2022 Nov 22;13:6994. doi: 10.1038/s41467-022-34331-4 (PMC9681851; doi:10.1038/s41467-022-34331-4)
Supplement: Supplementary file 12 — Supplementary Data 9 [file 41467_2022_34331_MOESM12_ESM.xlsx]

## Sheet: Downregulated in null neurite
GO biological process complete	No. of genes	Fold Enrichment	Raw P-value	FDR
nervous system development (GO:0007399)	140	4.08	1.5e-45	1.39e-41
multicellular organism development (GO:0007275)	200	2.44	5.29e-35	1.64e-31
system development (GO:0048731)	186	2.58	4.53e-35	2.1e-31
anatomical structure development (GO:0048856)	204	2.3	3.03e-32	7.03e-29
generation of neurons (GO:0048699)	90	4.54	9.06e-32	1.68e-28
neuron differentiation (GO:0030182)	85	4.69	6.01e-31	7.96e-28
neurogenesis (GO:0022008)	94	4.23	5.22e-31	8.07e-28
developmental process (GO:0032502)	206	2.22	9.8e-31	1.14e-27
multicellular organismal process (GO:0032501)	213	2.15	5.4e-30	5.57e-27
neuron development (GO:0048666)	73	5.02	3.31e-28	3.07e-25
central nervous system development (GO:0007417)	65	4.72	8.63e-24	7.28e-21
neuron projection development (GO:0031175)	58	5.17	4.54e-23	3.24e-20
plasma membrane bounded cell projection morphogenesis (GO:0120039)	53	5.73	5.24e-23	3.24e-20
cell development (GO:0048468)	91	3.34	4.23e-23	3.28e-20
neuron projection morphogenesis (GO:0048812)	53	5.73	5.24e-23	3.47e-20
cell projection morphogenesis (GO:0048858)	53	5.68	7.53e-23	4.37e-20
cell part morphogenesis (GO:0032990)	53	5.59	1.41e-22	7.69e-20
animal organ development (GO:0048513)	129	2.49	1.06e-21	5.48e-19
cellular developmental process (GO:0048869)	120	2.53	8.73e-21	4.26e-18
axonogenesis (GO:0007409)	47	5.8	1.06e-20	4.94e-18
cellular component morphogenesis (GO:0032989)	55	4.82	1.23e-20	5.46e-18
cell differentiation (GO:0030154)	119	2.53	1.36e-20	5.72e-18
cell morphogenesis (GO:0000902)	56	4.67	2.12e-20	8.54e-18
cell morphogenesis involved in neuron differentiation (GO:0048667)	48	5.47	3.58e-20	1.38e-17
anatomical structure morphogenesis (GO:0009653)	110	2.62	5.59e-20	2.08e-17
axon development (GO:0061564)	47	5.51	6.99e-20	2.49e-17
brain development (GO:0007420)	49	4.99	4.78e-19	1.64e-16
cell morphogenesis involved in differentiation (GO:0000904)	50	4.84	6.94e-19	2.3e-16
head development (GO:0060322)	49	4.8	2.02e-18	6.48e-16
plasma membrane bounded cell projection organization (GO:0120036)	64	3.62	5.9e-18	1.82e-15
regulation of nucleobase-containing compound metabolic process (GO:0019219)	136	2.16	7.19e-18	2.15e-15
cell projection organization (GO:0030030)	65	3.55	7.77e-18	2.25e-15
regulation of RNA metabolic process (GO:0051252)	133	2.16	1.82e-17	5.12e-15
axon guidance (GO:0007411)	35	6.1	2.55e-16	6.97e-14
neuron projection guidance (GO:0097485)	35	6.08	2.81e-16	7.46e-14
biological regulation (GO:0065007)	304	1.43	1.64e-15	4.24e-13
regulation of gene expression (GO:0010468)	137	1.98	7.21e-15	1.81e-12
regulation of cellular process (GO:0050794)	276	1.46	1.23e-14	3e-12
regulation of transcription by RNA polymerase II (GO:0006357)	100	2.29	2.24e-14	5.33e-12
regulation of RNA biosynthetic process (GO:2001141)	120	2.07	2.38e-14	5.52e-12
regulation of nitrogen compound metabolic process (GO:0051171)	147	1.87	4.21e-14	9.54e-12
regulation of nucleic acid-templated transcription (GO:1903506)	119	2.06	4.59e-14	9.9e-12
regulation of transcription, DNA-templated (GO:0006355)	119	2.06	4.51e-14	9.96e-12
regulation of macromolecule biosynthetic process (GO:0010556)	125	2.02	4.91e-14	1.04e-11
regulation of cellular biosynthetic process (GO:0031326)	125	2	7.27e-14	1.5e-11
regulation of cellular macromolecule biosynthetic process (GO:2000112)	124	2	8.18e-14	1.65e-11
regulation of cellular metabolic process (GO:0031323)	152	1.82	1.08e-13	2.14e-11
regulation of biosynthetic process (GO:0009889)	125	1.98	1.32e-13	2.55e-11
regulation of primary metabolic process (GO:0080090)	146	1.82	3.04e-13	5.76e-11
regulation of biological process (GO:0050789)	280	1.42	3.46e-13	6.41e-11
regulation of macromolecule metabolic process (GO:0060255)	151	1.79	3.82e-13	6.95e-11
regulation of metabolic process (GO:0019222)	157	1.75	9.81e-13	1.75e-10
tissue development (GO:0009888)	75	2.51	1.2e-12	2.1e-10
taxis (GO:0042330)	36	3.99	1.23e-11	2.11e-09
chemotaxis (GO:0006935)	35	4.03	1.83e-11	3.08e-09
sensory organ development (GO:0007423)	45	3.22	2.71e-11	4.49e-09
forebrain development (GO:0030900)	19	6.79	3.65e-10	5.94e-08
visual system development (GO:0150063)	36	3.47	4.51e-10	7.1e-08
eye development (GO:0001654)	36	3.47	4.51e-10	7.22e-08
sensory system development (GO:0048880)	40	3.18	5.17e-10	7.99e-08
animal organ morphogenesis (GO:0009887)	46	2.75	2.15e-09	3.27e-07
embryo development (GO:0009790)	56	2.44	2.82e-09	4.22e-07
epithelium development (GO:0060429)	47	2.67	3.39e-09	5e-07
locomotion (GO:0040011)	48	2.57	9.46e-09	1.37e-06
Unclassified (UNCLASSIFIED)	71	0.57	1.42e-08	2e-06
biological_process (GO:0008150)	446	1.13	1.42e-08	2.03e-06
camera-type eye morphogenesis (GO:0048593)	19	5.31	1.5e-08	2.07e-06
movement of cell or subcellular component (GO:0006928)	53	2.36	1.87e-08	2.56e-06
retina development in camera-type eye (GO:0060041)	23	4.25	2.22e-08	2.99e-06
central nervous system neuron differentiation (GO:0021953)	15	6.27	6.91e-08	9.16e-06
eye morphogenesis (GO:0048592)	20	4.52	7.32e-08	9.44e-06
camera-type eye development (GO:0043010)	29	3.28	7.3e-08	9.54e-06
negative regulation of locomotion (GO:0040013)	13	7.26	1.11e-07	1.41e-05
sensory organ morphogenesis (GO:0090596)	23	3.84	1.25e-07	1.57e-05
embryonic morphogenesis (GO:0048598)	38	2.65	1.39e-07	1.72e-05
regulation of neurogenesis (GO:0050767)	17	5.09	1.48e-07	1.81e-05
regulation of neuron projection development (GO:0010975)	17	5.03	1.73e-07	2.09e-05
regulation of axonogenesis (GO:0050770)	13	6.34	4.6e-07	5.47e-05
pronephric nephron development (GO:0039019)	9	10.65	6.14e-07	6.94e-05
nephron development (GO:0072006)	12	6.86	5.95e-07	6.99e-05
cellular component organization (GO:0016043)	121	1.56	6.12e-07	7.01e-05
regulation of nervous system development (GO:0051960)	17	4.57	6.06e-07	7.03e-05
regulation of localization (GO:0032879)	41	2.32	1.38e-06	0.000154
regulation of cell development (GO:0060284)	17	4.27	1.44e-06	0.00016
synapse organization (GO:0050808)	14	5.15	1.61e-06	0.000176
regulation of multicellular organismal development (GO:2000026)	25	3.03	2.19e-06	0.000237
pronephric nephron tubule development (GO:0039020)	6	19.88	2.41e-06	0.000257
central nervous system neuron development (GO:0021954)	9	8.77	2.55e-06	0.000266
regulation of alternative mRNA splicing, via spliceosome (GO:0000381)	9	8.77	2.55e-06	0.000269
regulation of locomotion (GO:0040012)	20	3.48	3.41e-06	0.000344
neuron projection extension (GO:1990138)	9	8.44	3.38e-06	0.000344
cellular component organization or biogenesis (GO:0071840)	122	1.51	3.35e-06	0.000345
regionalization (GO:0003002)	24	3	4.18e-06	0.000417
regulation of neurotransmitter levels (GO:0001505)	12	5.57	4.28e-06	0.000422
ventricular system development (GO:0021591)	7	12.43	4.64e-06	0.000454
urogenital system development (GO:0001655)	16	4.08	5.03e-06	0.000486
regulation of mRNA splicing, via spliceosome (GO:0048024)	10	6.81	5.47e-06	0.000524
developmental cell growth (GO:0048588)	9	7.85	5.74e-06	0.000544
pronephros development (GO:0048793)	13	4.9	6.36e-06	0.000597
semaphorin-plexin signaling pathway (GO:0071526)	9	7.71	6.52e-06	0.000605
cell-cell adhesion (GO:0098609)	20	3.29	7.3e-06	0.000671
regulation of cell migration (GO:0030334)	18	3.56	7.57e-06	0.000689
pattern specification process (GO:0007389)	31	2.52	7.7e-06	0.000694
cellular process (GO:0009987)	349	1.17	7.96e-06	0.000704
regulation of plasma membrane bounded cell projection organization (GO:0120035)	17	3.72	7.95e-06	0.00071
regulation of cell projection organization (GO:0031344)	17	3.67	9.34e-06	0.00081
regulation of multicellular organismal process (GO:0051239)	35	2.33	9.3e-06	0.000815
negative regulation of RNA metabolic process (GO:0051253)	24	2.83	1.02e-05	0.000874
regulation of cellular component movement (GO:0051270)	19	3.33	1.08e-05	0.000916
cell growth (GO:0016049)	9	7.1	1.19e-05	0.001
axon extension (GO:0048675)	8	8.12	1.53e-05	0.00127
diencephalon development (GO:0021536)	10	5.99	1.52e-05	0.00127
renal system development (GO:0072001)	15	3.9	1.6e-05	0.0013
kidney development (GO:0001822)	15	3.9	1.6e-05	0.00132
retina morphogenesis in camera-type eye (GO:0060042)	12	4.81	1.69e-05	0.00136
regulation of mRNA metabolic process (GO:1903311)	13	4.43	1.73e-05	0.00138
regulation of cell motility (GO:2000145)	18	3.33	1.82e-05	0.00144
response to external stimulus (GO:0009605)	45	2	1.91e-05	0.0015
nephron tubule development (GO:0072080)	6	12.43	2.27e-05	0.00176
neural tube patterning (GO:0021532)	8	7.65	2.25e-05	0.00176
tissue morphogenesis (GO:0048729)	28	2.5	2.5e-05	0.00192
regulation of mRNA processing (GO:0050684)	10	5.52	2.89e-05	0.00206
embryonic camera-type eye development (GO:0031076)	8	7.36	2.88e-05	0.00207
nephron epithelium development (GO:0072009)	8	7.36	2.88e-05	0.00209
renal tubule development (GO:0061326)	6	11.93	2.77e-05	0.00209
regulation of RNA splicing (GO:0043484)	11	4.97	2.86e-05	0.00209
negative regulation of transcription, DNA-templated (GO:0045892)	22	2.8	2.75e-05	0.00209
negative regulation of nucleic acid-templated transcription (GO:1903507)	22	2.8	2.85e-05	0.0021
negative regulation of RNA biosynthetic process (GO:1902679)	22	2.8	2.85e-05	0.00212
behavior (GO:0007610)	14	3.93	2.84e-05	0.00212
immune response (GO:0006955)	0	< 0.01	3.04e-05	0.00216
regulation of developmental process (GO:0050793)	36	2.14	3.31e-05	0.00232
hindbrain development (GO:0030902)	12	4.35	4.2e-05	0.00293
negative regulation of neuron projection development (GO:0010977)	8	6.86	4.56e-05	0.00316
negative regulation of nucleobase-containing compound metabolic process (GO:0045934)	24	2.56	4.8e-05	0.0033
regulation of developmental growth (GO:0048638)	11	4.63	5.18e-05	0.00353
neuron fate commitment (GO:0048663)	7	8.09	5.34e-05	0.00362
morphogenesis of an epithelium (GO:0002009)	24	2.53	5.63e-05	0.00379
biological adhesion (GO:0022610)	30	2.29	5.77e-05	0.00382
cell adhesion (GO:0007155)	30	2.29	5.77e-05	0.00385
negative regulation of cell projection organization (GO:0031345)	8	6.52	6.31e-05	0.00415
tube development (GO:0035295)	33	2.17	6.47e-05	0.00423
neuron fate specification (GO:0048665)	6	9.94	6.73e-05	0.00437
negative regulation of cell migration (GO:0030336)	7	7.73	6.92e-05	0.00443
embryonic camera-type eye morphogenesis (GO:0048596)	7	7.73	6.92e-05	0.00446
cell fate specification (GO:0001708)	10	4.92	7.09e-05	0.00448
cell fate commitment (GO:0045165)	13	3.82	7.09e-05	0.00451
signal release (GO:0023061)	9	5.52	7.22e-05	0.00453
regulation of cell differentiation (GO:0045595)	22	2.58	8.88e-05	0.00546
negative regulation of cellular component movement (GO:0051271)	7	7.4	8.85e-05	0.00548
negative regulation of cell motility (GO:2000146)	7	7.4	8.85e-05	0.00551
postsynapse organization (GO:0099173)	6	9.32	9.23e-05	0.00564
embryonic organ morphogenesis (GO:0048562)	22	2.57	9.47e-05	0.00571
kidney epithelium development (GO:0072073)	8	6.12	9.47e-05	0.00575
chordate embryonic development (GO:0043009)	25	2.42	9.99e-05	0.00599
embryo development ending in birth or egg hatching (GO:0009792)	25	2.41	0.000104	0.00619
regulation of secretion by cell (GO:1903530)	12	3.92	0.000106	0.00624
regulation of anatomical structure morphogenesis (GO:0022603)	20	2.69	0.000106	0.00625
heparan sulfate proteoglycan metabolic process (GO:0030201)	6	9.04	0.000107	0.00626
developmental growth involved in morphogenesis (GO:0060560)	10	4.65	0.000111	0.00637
cell junction organization (GO:0034330)	16	3.11	0.000112	0.00639
neural tube development (GO:0021915)	10	4.65	0.000111	0.00641
embryonic organ development (GO:0048568)	28	2.29	0.000113	0.00645
export from cell (GO:0140352)	15	3.24	0.000117	0.00661
neurotransmitter transport (GO:0006836)	9	5.14	0.000119	0.00672
negative regulation of axon extension (GO:0030517)	7	6.96	0.000126	0.00698
negative regulation of axonogenesis (GO:0050771)	7	6.96	0.000126	0.00702
epithalamus development (GO:0021538)	5	11.83	0.000137	0.00755
regulation of secretion (GO:0051046)	12	3.8	0.000141	0.00775
secretion by cell (GO:0032940)	14	3.35	0.000144	0.00784
regulation of biological quality (GO:0065008)	66	1.61	0.000156	0.00846
telencephalon development (GO:0021537)	5	11.3	0.000165	0.00885
dendrite development (GO:0016358)	6	8.28	0.000164	0.00886
negative regulation of developmental growth (GO:0048640)	7	6.56	0.000174	0.0093
anterior/posterior pattern specification (GO:0009952)	15	3.07	0.000206	0.0109
negative regulation of cellular macromolecule biosynthetic process (GO:2000113)	23	2.41	0.000208	0.011
negative regulation of macromolecule biosynthetic process (GO:0010558)	23	2.4	0.000212	0.0111
spinal cord development (GO:0021510)	8	5.37	0.000215	0.0112
embryonic eye morphogenesis (GO:0048048)	7	6.33	0.000215	0.0112
gamma-aminobutyric acid metabolic process (GO:0009448)	3	37.28	0.000252	0.013
secretion (GO:0046903)	14	3.15	0.000259	0.0133
negative regulation of cellular biosynthetic process (GO:0031327)	23	2.35	0.000265	0.0135
regulation of growth (GO:0040008)	12	3.53	0.000267	0.0136
positive regulation of axonogenesis (GO:0050772)	6	7.46	0.000274	0.0138
negative regulation of biosynthetic process (GO:0009890)	23	2.33	0.000283	0.0142
midbrain-hindbrain boundary development (GO:0030917)	6	7.27	0.000309	0.0154
negative regulation of cell growth (GO:0030308)	7	5.9	0.000318	0.0158
anatomical structure formation involved in morphogenesis (GO:0048646)	32	1.99	0.000323	0.0159
central nervous system neuron axonogenesis (GO:0021955)	5	9.56	0.000325	0.016
negative regulation of axon extension involved in axon guidance (GO:0048843)	6	7.1	0.000347	0.017
regulation of axon extension (GO:0030516)	8	4.97	0.00035	0.017
anterograde trans-synaptic signaling (GO:0098916)	18	2.59	0.000357	0.0171
chemical synaptic transmission (GO:0007268)	18	2.59	0.000357	0.0172
semaphorin-plexin signaling pathway involved in neuron projection guidance (GO:1902285)	4	14.2	0.000367	0.0174
semaphorin-plexin signaling pathway involved in axon guidance (GO:1902287)	4	14.2	0.000367	0.0175
innervation (GO:0060384)	4	14.2	0.000367	0.0176
axon midline choice point recognition (GO:0016199)	3	29.82	0.000397	0.0187
localization within membrane (GO:0051668)	6	6.78	0.000435	0.0204
heparan sulfate proteoglycan biosynthetic process (GO:0015012)	5	8.88	0.00044	0.0205
negative regulation of growth (GO:0045926)	7	5.52	0.000457	0.0211
positive regulation of neurogenesis (GO:0050769)	7	5.52	0.000457	0.0212
negative regulation of transcription by RNA polymerase II (GO:0000122)	13	3.11	0.000479	0.022
signal release from synapse (GO:0099643)	7	5.44	0.000498	0.0227
neurotransmitter secretion (GO:0007269)	7	5.44	0.000498	0.0228
receptor clustering (GO:0043113)	5	8.57	0.000508	0.0229
trans-synaptic signaling (GO:0099537)	18	2.51	0.000507	0.023
negative regulation of neurogenesis (GO:0050768)	7	5.35	0.000543	0.0243
olfactory lobe development (GO:0021988)	3	24.85	0.000586	0.0259
negative regulation of nervous system development (GO:0051961)	7	5.27	0.00059	0.026
pronephric distal tubule development (GO:0035777)	3	24.85	0.000586	0.026
rostrocaudal neural tube patterning (GO:0021903)	6	6.35	0.000598	0.0261
olfactory bulb development (GO:0021772)	3	24.85	0.000586	0.0262
negative regulation of chemotaxis (GO:0050922)	6	6.35	0.000598	0.0262
response to biotic stimulus (GO:0009607)	1	0.1	0.000631	0.0274
morphogenesis of embryonic epithelium (GO:0016331)	7	5.12	0.000695	0.03
response to chemical (GO:0042221)	53	1.63	0.000711	0.0304
signaling (GO:0023052)	113	1.36	0.000708	0.0304
regulation of axon extension involved in axon guidance (GO:0048841)	6	6.09	0.000731	0.0311
cell-cell signaling (GO:0007267)	26	2.09	0.000751	0.0318
regulation of GTPase activity (GO:0043087)	13	2.94	0.000786	0.0331
regulation of cell size (GO:0008361)	9	3.89	0.000805	0.0338
axon choice point recognition (GO:0016198)	3	21.3	0.000825	0.0339
exocytosis (GO:0006887)	11	3.29	0.000816	0.034
axonogenesis involved in innervation (GO:0060385)	3	21.3	0.000825	0.034
proteoglycan metabolic process (GO:0006029)	7	4.97	0.000815	0.0341
habenula development (GO:0021986)	4	11.05	0.000825	0.0342
regulation of extent of cell growth (GO:0061387)	8	4.28	0.000882	0.0359
positive regulation of nervous system development (GO:0051962)	7	4.9	0.00088	0.036
cell communication (GO:0007154)	113	1.35	0.000938	0.038
response to external biotic stimulus (GO:0043207)	1	0.1	0.000957	0.0383
negative regulation of cell development (GO:0010721)	7	4.83	0.000949	0.0383
response to other organism (GO:0051707)	1	0.1	0.000957	0.0385
ventral spinal cord development (GO:0021517)	6	5.74	0.000971	0.0387
rhombomere morphogenesis (GO:0021593)	4	10.46	0.000983	0.039
neural retina development (GO:0003407)	8	4.19	0.001	0.0396
regulation of cellular component organization (GO:0051128)	33	1.84	0.00103	0.0407
inner ear development (GO:0048839)	11	3.18	0.00107	0.042
embryonic camera-type eye formation (GO:0060900)	5	7.1	0.00109	0.0421
midbrain development (GO:0030901)	5	7.1	0.00109	0.0423
posterior lateral line neuromast development (GO:0048919)	5	7.1	0.00109	0.0425
pronephric nephron tubule epithelial cell differentiation (GO:0035778)	3	18.64	0.00112	0.0425
nephron tubule epithelial cell differentiation (GO:0072160)	3	18.64	0.00112	0.0427
fourth ventricle development (GO:0021592)	3	18.64	0.00112	0.0429
cell differentiation involved in pronephros development (GO:0039014)	3	18.64	0.00112	0.0431
synaptic signaling (GO:0099536)	18	2.44	0.00115	0.0436
ear development (GO:0043583)	11	3.14	0.00117	0.0442
positive regulation of cell development (GO:0010720)	7	4.58	0.00127	0.0474
negative regulation of cell adhesion (GO:0007162)	7	4.58	0.00127	0.0476
nerve development (GO:0021675)	7	4.58	0.00127	0.0478
defense response (GO:0006952)	1	0.1	0.00132	0.0491

## Sheet: Neurite-specifc downregulated
GO biological process complete	No. of genes	Fold Enrichment	Raw P-value	FDR
nervous system development (GO:0007399)	48	4.32	3.38e-18	3.15e-14
central nervous system development (GO:0007417)	31	6.98	3.66e-17	1.7e-13						Analysis Type:	PANTHER Overrepresentation Test (Released 20210224)
brain development (GO:0007420)	25	7.96	3.21e-15	9.94e-12						Annotation Version and Release Date:	GO Ontology database DOI: 10.5281/zenodo.4735677 Released 2021-05-01
head development (GO:0060322)	25	7.66	7.38e-15	1.72e-11						Analyzed List:	upload_1 (Danio rerio)
regulation of RNA metabolic process (GO:0051252)	57	2.86	7.56e-14	1.41e-10						Reference List:	Danio rerio (all genes in database)
regulation of nucleobase-containing compound metabolic process (GO:0019219)	57	2.79	2.12e-13	3.29e-10						Test Type:	FISHER
regulation of macromolecule metabolic process (GO:0060255)	66	2.44	7.06e-13	8.2e-10						Correction:	FDR
regulation of gene expression (GO:0010468)	59	2.65	6.64e-13	8.82e-10
neuron differentiation (GO:0030182)	29	5.03	1.29e-12	1.2e-09
system development (GO:0048731)	60	2.57	1.27e-12	1.31e-09
generation of neurons (GO:0048699)	30	4.74	2.12e-12	1.52e-09
regulation of nitrogen compound metabolic process (GO:0051171)	63	2.48	2e-12	1.55e-09
regulation of transcription by RNA polymerase II (GO:0006357)	45	3.21	1.88e-12	1.59e-09
regulation of primary metabolic process (GO:0080090)	63	2.44	3.25e-12	2.16e-09
regulation of RNA biosynthetic process (GO:2001141)	52	2.79	3.86e-12	2.4e-09
regulation of macromolecule biosynthetic process (GO:0010556)	54	2.69	5.38e-12	3.13e-09
neurogenesis (GO:0022008)	31	4.37	6.65e-12	3.64e-09
regulation of cellular biosynthetic process (GO:0031326)	54	2.66	8.08e-12	3.95e-09
multicellular organism development (GO:0007275)	63	2.38	7.93e-12	4.1e-09
regulation of biosynthetic process (GO:0009889)	54	2.64	1.03e-11	4.79e-09
regulation of nucleic acid-templated transcription (GO:1903506)	51	2.74	1.34e-11	5.68e-09
regulation of transcription, DNA-templated (GO:0006355)	51	2.74	1.33e-11	5.88e-09
regulation of cellular macromolecule biosynthetic process (GO:2000112)	53	2.64	1.71e-11	6.93e-09
regulation of cellular metabolic process (GO:0031323)	63	2.35	1.93e-11	7.18e-09
regulation of metabolic process (GO:0019222)	66	2.29	1.9e-11	7.37e-09
biological regulation (GO:0065007)	109	1.59	3.15e-10	1.13e-07
anatomical structure development (GO:0048856)	63	2.2	3.53e-10	1.22e-07
regulation of cellular process (GO:0050794)	101	1.66	3.78e-10	1.26e-07
animal organ development (GO:0048513)	45	2.68	6.2e-10	1.99e-07
developmental process (GO:0032502)	63	2.11	1.59e-09	4.93e-07
neuron development (GO:0048666)	22	4.76	2.33e-09	6.98e-07
regulation of biological process (GO:0050789)	102	1.61	2.62e-09	7.6e-07
multicellular organismal process (GO:0032501)	65	2.04	4.22e-09	1.19e-06
forebrain development (GO:0030900)	10	11.06	4.88e-08	1.34e-05
cell development (GO:0048468)	28	3.2	6.2e-08	1.65e-05
cell differentiation (GO:0030154)	37	2.46	3.88e-07	0.0001
cellular developmental process (GO:0048869)	37	2.44	4.33e-07	0.000109
pronephric nephron development (GO:0039019)	6	22.12	6.27e-07	0.000153
nephron epithelium development (GO:0072009)	6	16.89	2.65e-06	0.000631
nephron development (GO:0072006)	7	12.31	2.72e-06	0.000632
neuron projection development (GO:0031175)	15	4.22	3.95e-06	0.000896
pronephric nephron tubule development (GO:0039020)	4	41.28	5.88e-06	0.0013
kidney epithelium development (GO:0072073)	6	14.07	7.03e-06	0.00152
gamma-aminobutyric acid metabolic process (GO:0009448)	3	> 100	8.92e-06	0.00188
plasma membrane bounded cell projection morphogenesis (GO:0120039)	13	4.42	1.11e-05	0.00224
neuron projection morphogenesis (GO:0048812)	13	4.42	1.11e-05	0.00229
cell projection morphogenesis (GO:0048858)	13	4.38	1.21e-05	0.0024
cell part morphogenesis (GO:0032990)	13	4.32	1.41e-05	0.00274
axonogenesis (GO:0007409)	12	4.59	1.72e-05	0.00326
sensory organ development (GO:0007423)	16	3.49	1.88e-05	0.0035
sensory system development (GO:0048880)	15	3.62	2.3e-05	0.00404
neuron projection guidance (GO:0097485)	10	5.39	2.35e-05	0.00406
cellular component morphogenesis (GO:0032989)	14	3.86	2.24e-05	0.00409
axon guidance (GO:0007411)	10	5.41	2.29e-05	0.00409
axon development (GO:0061564)	12	4.36	2.78e-05	0.00462
cell projection organization (GO:0030030)	18	3.09	2.76e-05	0.00467
nephron tubule development (GO:0072080)	4	25.8	2.97e-05	0.00485
cell morphogenesis involved in neuron differentiation (GO:0048667)	12	4.31	3.11e-05	0.00499
pronephros development (GO:0048793)	7	8.15	3.47e-05	0.00529
cell morphogenesis involved in differentiation (GO:0000904)	13	3.95	3.46e-05	0.00536
renal tubule development (GO:0061326)	4	24.77	3.43e-05	0.00541
cell morphogenesis (GO:0000902)	14	3.66	3.9e-05	0.00585
anatomical structure morphogenesis (GO:0009653)	30	2.22	4.26e-05	0.00629
renal system development (GO:0072001)	8	6.42	4.89e-05	0.007
kidney development (GO:0001822)	8	6.42	4.89e-05	0.00711
ventricular system development (GO:0021591)	4	22.12	5.11e-05	0.00721
visual system development (GO:0150063)	13	3.78	5.37e-05	0.00735
eye development (GO:0001654)	13	3.78	5.37e-05	0.00746
urogenital system development (GO:0001655)	8	6.29	5.62e-05	0.00757
plasma membrane bounded cell projection organization (GO:0120036)	17	3.02	6.1e-05	0.00799
tissue development (GO:0009888)	23	2.48	6.02e-05	0.00799
neuron fate specification (GO:0048665)	4	20.64	6.53e-05	0.00844
central nervous system neuron differentiation (GO:0021953)	6	7.68	0.000174	0.0222
midbrain-hindbrain boundary development (GO:0030917)	4	15.1	0.000199	0.025
epithelium development (GO:0060429)	16	2.82	0.000221	0.0274
interneuron axon guidance (GO:0097376)	2	> 100	0.000244	0.0283
spinal cord interneuron axon guidance (GO:0097377)	2	> 100	0.000244	0.0287
neuron fate commitment (GO:0048663)	4	14.4	0.000235	0.0288
dorsal spinal cord interneuron axon guidance (GO:0097378)	2	> 100	0.000244	0.029
gamma-aminobutyric acid biosynthetic process (GO:0009449)	2	> 100	0.000244	0.0294
negative regulation of cell migration (GO:0030336)	4	13.76	0.000277	0.0318
rostrocaudal neural tube patterning (GO:0021903)	4	13.18	0.000323	0.0358
hindbrain development (GO:0030902)	6	6.78	0.00033	0.0361
negative regulation of cellular component movement (GO:0051271)	4	13.18	0.000323	0.0362
negative regulation of cell motility (GO:2000146)	4	13.18	0.000323	0.0367
regionalization (GO:0003002)	10	3.85	0.000346	0.0374
negative regulation of locomotion (GO:0040013)	5	8.7	0.000355	0.038
regulation of alternative mRNA splicing, via spliceosome (GO:0000381)	4	12.14	0.000433	0.0457
retina development in camera-type eye (GO:0060041)	8	4.6	0.000439	0.0459

## Sheet: Upregulated in null neurite
GO biological process complete	No. of genes	Fold Enrichment	Raw P-value	FDR
muscle system process (GO:0003012)	19	24.4	6.64e-20	6.18e-16						Analysis Type:	PANTHER Overrepresentation Test (Released 20210224)
muscle contraction (GO:0006936)	18	24.02	8.36e-19	3.89e-15						Annotation Version and Release Date:	GO Ontology database DOI: 10.5281/zenodo.4735677 Released 2021-05-01
muscle structure development (GO:0061061)	19	7.46	2.81e-11	8.71e-08						Analyzed List:	upload_1 (Danio rerio)
muscle cell differentiation (GO:0042692)	16	9.05	7.64e-11	1.78e-07						Reference List:	Danio rerio (all genes in database)
striated muscle cell differentiation (GO:0051146)	14	9.92	3.97e-10	7.38e-07						Test Type:	FISHER
muscle cell development (GO:0055001)	14	9.72	5.09e-10	7.9e-07						Correction:	FDR
striated muscle contraction (GO:0006941)	8	24.43	4.29e-09	5.69e-06
skeletal muscle organ development (GO:0060538)	11	11.72	6.29e-09	7.31e-06
system process (GO:0003008)	25	3.87	1.16e-08	1.2e-05
skeletal muscle tissue development (GO:0007519)	10	11.75	3.06e-08	2.85e-05
cellular developmental process (GO:0048869)	42	2.46	5.81e-08	4.91e-05
muscle organ development (GO:0007517)	11	8.54	1.32e-07	8.21e-05
cell differentiation (GO:0030154)	41	2.42	1.2e-07	8.57e-05
skeletal muscle contraction (GO:0003009)	6	29.45	1.49e-07	8.67e-05
myotube differentiation (GO:0014902)	8	15.06	1.31e-07	8.7e-05
heart process (GO:0003015)	9	12.13	1.18e-07	9.18e-05
multicellular organismal movement (GO:0050879)	6	26.6	2.53e-07	0.000131
musculoskeletal movement (GO:0050881)	6	26.6	2.53e-07	0.000138
myotube cell development (GO:0014904)	7	16.59	4.49e-07	0.000199
cardiac muscle contraction (GO:0060048)	6	24.25	4.11e-07	0.000201
striated muscle tissue development (GO:0014706)	11	7.45	4.86e-07	0.000205
skeletal muscle fiber development (GO:0048741)	7	16.59	4.49e-07	0.000209
melanin biosynthetic process (GO:0042438)	4	91.61	5.35e-07	0.000216
multicellular organismal process (GO:0032501)	65	1.81	5.87e-07	0.000227
muscle tissue development (GO:0060537)	11	7.2	6.68e-07	0.000249
regulation of muscle contraction (GO:0006937)	6	21.7	7.37e-07	0.000264
myofibril assembly (GO:0030239)	8	11.57	8.46e-07	0.000271
secondary metabolite biosynthetic process (GO:0044550)	4	78.53	8.37e-07	0.000278
melanin metabolic process (GO:0006582)	4	78.53	8.37e-07	0.000288
pigment biosynthetic process (GO:0046148)	6	20.61	9.66e-07	0.0003
heart contraction (GO:0060047)	8	11.22	1.05e-06	0.000316
skeletal myofibril assembly (GO:0014866)	5	31.23	1.32e-06	0.000362
regulation of muscle system process (GO:0090257)	6	19.63	1.25e-06	0.000364
cellular component assembly involved in morphogenesis (GO:0010927)	8	10.88	1.3e-06	0.000367
striated muscle cell development (GO:0055002)	8	10.57	1.6e-06	0.000425
regulation of system process (GO:0044057)	9	8.59	1.8e-06	0.000465
neuromuscular process (GO:0050905)	6	16.83	2.83e-06	0.000712
pigment metabolic process (GO:0042440)	6	16.49	3.16e-06	0.000772
secondary metabolic process (GO:0019748)	4	42.28	5.83e-06	0.00139
cell development (GO:0048468)	26	2.64	7.4e-06	0.00172
circulatory system process (GO:0003013)	10	6.16	8.1e-06	0.00184
vesicle organization (GO:0016050)	9	7.03	8.52e-06	0.00189
developmental process (GO:0032502)	59	1.75	8.73e-06	0.00189
melanosome organization (GO:0032438)	4	34.36	1.17e-05	0.00241
phenol-containing compound biosynthetic process (GO:0046189)	4	34.36	1.17e-05	0.00247
actomyosin structure organization (GO:0031032)	8	7.85	1.27e-05	0.00257
pigment granule organization (GO:0048753)	4	32.33	1.43e-05	0.00284
actin filament-based process (GO:0030029)	15	3.76	1.59e-05	0.00308
melanocyte differentiation (GO:0030318)	5	17.18	1.8e-05	0.00342
supramolecular fiber organization (GO:0097435)	14	3.93	1.94e-05	0.00362
anatomical structure development (GO:0048856)	56	1.73	2.43e-05	0.00443
developmental pigmentation (GO:0048066)	6	10.85	2.91e-05	0.00521
ADP metabolic process (GO:0046031)	5	15.27	3.04e-05	0.00533
purine nucleoside diphosphate metabolic process (GO:0009135)	5	14.94	3.35e-05	0.00566
purine ribonucleoside diphosphate metabolic process (GO:0009179)	5	14.94	3.35e-05	0.00576
blood circulation (GO:0008015)	9	5.7	4.16e-05	0.0069
ribonucleoside diphosphate metabolic process (GO:0009185)	5	14.02	4.43e-05	0.00722
actin cytoskeleton organization (GO:0030036)	14	3.61	4.74e-05	0.00747
gas transport (GO:0015669)	4	22.9	4.72e-05	0.00756
cellular pigmentation (GO:0033059)	5	12.96	6.27e-05	0.00971
regeneration (GO:0031099)	8	6.04	7.57e-05	0.0115
pigment cell differentiation (GO:0050931)	5	12.27	7.99e-05	0.012
nucleoside diphosphate phosphorylation (GO:0006165)	5	11.85	9.34e-05	0.0138
pigmentation (GO:0043473)	7	6.92	9.56e-05	0.0139
nucleotide phosphorylation (GO:0046939)	5	11.65	0.000101	0.014
myosin filament assembly (GO:0031034)	3	41.23	0.000101	0.0142
striated muscle myosin thick filament assembly (GO:0071688)	3	41.23	0.000101	0.0144
regulation of MAP kinase activity (GO:0043405)	6	8.33	0.000117	0.0157
type B pancreatic cell differentiation (GO:0003309)	4	17.73	0.000116	0.0159
myosin filament organization (GO:0031033)	3	37.48	0.000127	0.0169
enteroendocrine cell differentiation (GO:0035883)	4	16.17	0.000161	0.0205
glandular epithelial cell differentiation (GO:0002067)	4	16.17	0.000161	0.0208
phenol-containing compound metabolic process (GO:0018958)	4	16.17	0.000161	0.021
cytoskeleton organization (GO:0007010)	18	2.65	0.000195	0.0246
positive regulation of MAP kinase activity (GO:0043406)	5	9.82	0.000214	0.0265
carbohydrate catabolic process (GO:0016052)	5	9.54	0.000242	0.0296
sarcomere organization (GO:0045214)	4	14.09	0.000261	0.0315
nucleoside diphosphate metabolic process (GO:0009132)	5	9.29	0.000273	0.0325
system development (GO:0048731)	45	1.71	0.000289	0.0336
glycolytic process (GO:0006096)	4	13.74	0.000286	0.0336
ATP generation from ADP (GO:0006757)	4	13.41	0.000312	0.0345
response to stem cell factor (GO:0036215)	2	> 100	0.000309	0.0346
cellular response to stem cell factor stimulus (GO:0036216)	2	> 100	0.000309	0.035
Kit signaling pathway (GO:0038109)	2	> 100	0.000309	0.0354
columnar/cuboidal epithelial cell differentiation (GO:0002065)	4	13.09	0.00034	0.0372
animal organ development (GO:0048513)	35	1.85	0.000359	0.0388
positive regulation of protein serine/threonine kinase activity (GO:0071902)	5	8.59	0.000383	0.041
regulation of protein modification process (GO:0031399)	12	3.26	0.00041	0.0433

## Sheet: Neurite-specific upregulated
GO biological process complete	No. of genes	Fold Enrichment	Raw P-value	FDR
cardiac muscle contraction (GO:0060048)	4	64.33	6.87e-07	0.00213
skeletal muscle contraction (GO:0003009)	3	58.58	2.47e-05	0.0459
musculoskeletal movement (GO:0050881)	3	52.91	3.28e-05	0.0507
multicellular organismal movement (GO:0050879)	3	52.91	3.28e-05	0.0435
striated muscle contraction (GO:0006941)	4	48.6	1.94e-06	0.00451
muscle contraction (GO:0006936)	6	32.16	4.42e-08	0.00041
muscle system process (GO:0003012)	6	30.95	5.5e-08	0.000255
heart contraction (GO:0060047)	4	22.32	3.63e-05	0.0422
heart process (GO:0003015)	4	21.44	4.23e-05	0.0436

## Sheet: Neurite IR inc. VAST & IRF
GO biological process complete	No. of genes	Fold Enrichment	Raw P-value	FDR
anatomical structure morphogenesis (GO:0009653)	80	1.87	1.44e-07	0.000335
neurogenesis (GO:0022008)	51	2.26	1.35e-07	0.000419
nervous system development (GO:0007399)	70	1.99	1.02e-07	0.000474		Analysis Type:	PANTHER Overrepresentation Test (Released 20210224)
movement of cell or subcellular component (GO:0006928)	51	2.22	2.92e-07	0.000543		Annotation Version and Release Date:	GO Ontology database DOI: 10.5281/zenodo.4735677 Released 2021-05-01
G protein-coupled receptor signaling pathway (GO:0007186)	3	0.13	3.51e-07	0.000544		Analyzed List:	upload_1 (Danio rerio)
multicellular organism development (GO:0007275)	129	1.54	5.79e-07	0.000673		Reference List:	Danio rerio (all genes in database)
embryo development (GO:0009790)	53	2.26	7.64e-08	0.00071		Test Type:	FISHER
generation of neurons (GO:0048699)	46	2.29	5.39e-07	0.000716		Correction:	FDR
plasma membrane bounded cell projection morphogenesis (GO:0120039)	27	2.89	2e-06	0.00143
developmental process (GO:0032502)	140	1.48	1.46e-06	0.00151
neuron projection morphogenesis (GO:0048812)	27	2.89	2e-06	0.00155
cell projection morphogenesis (GO:0048858)	27	2.87	2.34e-06	0.00155
locomotion (GO:0040011)	43	2.24	1.94e-06	0.00164
cell part morphogenesis (GO:0032990)	27	2.83	3.05e-06	0.00167
Unclassified (UNCLASSIFIED)	81	0.65	2.88e-06	0.00168
neuron development (GO:0048666)	36	2.45	1.88e-06	0.00175
biological_process (GO:0008150)	446	1.11	2.88e-06	0.00179
system development (GO:0048731)	114	1.54	3.64e-06	0.00188
cellular component morphogenesis (GO:0032989)	30	2.6	4.15e-06	0.00203
cellular component organization (GO:0016043)	119	1.5	5.12e-06	0.00238
anatomical structure development (GO:0048856)	133	1.46	5.46e-06	0.00242
neuron projection development (GO:0031175)	29	2.57	7.49e-06	0.00317
plasma membrane bounded cell projection organization (GO:0120036)	39	2.18	1.01e-05	0.00409
establishment or maintenance of bipolar cell polarity (GO:0061245)	7	10.34	1.33e-05	0.00428
establishment or maintenance of epithelial cell apical/basal polarity (GO:0045197)	7	10.67	1.12e-05	0.00434
cellular process (GO:0009987)	355	1.16	1.18e-05	0.00438
establishment or maintenance of apical/basal cell polarity (GO:0035088)	7	10.34	1.33e-05	0.00443
cell differentiation (GO:0030154)	79	1.66	1.25e-05	0.00445
multicellular organismal process (GO:0032501)	143	1.41	1.29e-05	0.00446
cellular developmental process (GO:0048869)	79	1.64	1.83e-05	0.00567
axonogenesis (GO:0007409)	23	2.77	2.21e-05	0.00662
cell projection organization (GO:0030030)	39	2.11	2.4e-05	0.00699
embryonic morphogenesis (GO:0048598)	33	2.26	2.67e-05	0.00752
cellular component organization or biogenesis (GO:0071840)	120	1.45	2.94e-05	0.00804
cell morphogenesis (GO:0000902)	29	2.39	3.03e-05	0.00806
neuron differentiation (GO:0030182)	38	2.08	3.96e-05	0.0102
axon development (GO:0061564)	23	2.63	4.63e-05	0.0116
organelle organization (GO:0006996)	80	1.59	5.11e-05	0.0122
cell development (GO:0048468)	51	1.84	5.03e-05	0.0123
cell morphogenesis involved in neuron differentiation (GO:0048667)	23	2.6	5.48e-05	0.0127
convergent extension involved in gastrulation (GO:0060027)	9	5.35	9.08e-05	0.0206
cell motility (GO:0048870)	31	2.18	0.000121	0.0256
morphogenesis of an epithelium (GO:0002009)	24	2.48	0.000116	0.0257
localization of cell (GO:0051674)	31	2.18	0.000121	0.0262
embryonic organ development (GO:0048568)	28	2.24	0.000136	0.0281
nucleotide salvage (GO:0043173)	5	11.08	0.00018	0.0364
animal organ development (GO:0048513)	81	1.52	0.000193	0.0383
tissue morphogenesis (GO:0048729)	26	2.27	0.000234	0.0454
cell morphogenesis involved in differentiation (GO:0000904)	24	2.3	0.000247	0.0459
positive regulation of protein kinase B signaling (GO:0051897)	4	16.25	0.000242	0.046

## Sheet: Long IR gene downregulation
GO biological process complete	No. of genes	Fold Enrichment	Raw P-value	FDR						Analysis Type:	PANTHER Overrepresentation Test (Released 20210224)
generation of neurons (GO:0048699)	20	5.37	8.68e-10	4.03e-06						Annotation Version and Release Date:	GO Ontology database DOI: 10.5281/zenodo.4495804 Released 2021-02-01
cell projection morphogenesis (GO:0048858)	14	7.99	3.2e-09	4.96e-06						Analyzed List:	upload_1 (Danio rerio)
cell part morphogenesis (GO:0032990)	14	7.87	3.86e-09	5.11e-06						Reference List:	Danio rerio (all genes in database)
plasma membrane bounded cell projection morphogenesis (GO:0120039)	14	8.06	2.88e-09	5.34e-06						Test Type:	FISHER
cellular component morphogenesis (GO:0032989)	15	7.01	4.71e-09	5.46e-06						Correction:	FDR
neurogenesis (GO:0022008)	20	4.8	5.84e-09	6.03e-06
nervous system development (GO:0007399)	26	4.04	7.13e-10	6.61e-06
neuron projection morphogenesis (GO:0048812)	14	8.06	2.88e-09	6.68e-06
neuron development (GO:0048666)	17	6.23	2.24e-09	6.92e-06
neuron projection development (GO:0031175)	14	6.65	3.07e-08	2.85e-05
anatomical structure morphogenesis (GO:0009653)	26	3.3	4.35e-08	3.67e-05
neuron differentiation (GO:0030182)	17	5	5.22e-08	4.04e-05
cell morphogenesis (GO:0000902)	14	6.22	6.79e-08	4.85e-05
multicellular organism development (GO:0007275)	36	2.34	3.81e-07	0.000235
central nervous system development (GO:0007417)	14	5.41	3.55e-07	0.000236
axonogenesis (GO:0007409)	11	7.23	4.6e-07	0.000267
axon development (GO:0061564)	11	6.87	7.49e-07	0.000386
cell development (GO:0048468)	19	3.71	7.37e-07	0.000402
developmental process (GO:0032502)	38	2.19	8.54e-07	0.000417
anatomical structure development (GO:0048856)	37	2.22	9.96e-07	0.00044
cell morphogenesis involved in neuron differentiation (GO:0048667)	11	6.68	9.77e-07	0.000453
plasma membrane bounded cell projection organization (GO:0120036)	15	4.53	1.2e-06	0.000506
cell projection organization (GO:0030030)	15	4.37	1.83e-06	0.000738
system development (GO:0048731)	32	2.36	2.09e-06	0.000809
cell morphogenesis involved in differentiation (GO:0000904)	11	5.67	4.59e-06	0.0017
cell differentiation (GO:0030154)	24	2.72	4.93e-06	0.00176
cellular developmental process (GO:0048869)	24	2.7	5.66e-06	0.00195
embryo development (GO:0009790)	16	3.72	6.19e-06	0.00205
multicellular organismal process (GO:0032501)	37	1.99	1.34e-05	0.0043
brain development (GO:0007420)	10	5.43	1.84e-05	0.0057
head development (GO:0060322)	10	5.23	2.54e-05	0.00759
locomotion (GO:0040011)	13	3.72	5.06e-05	0.0147
central nervous system neuron development (GO:0021954)	4	20.78	5.53e-05	0.0156
neuron projection guidance (GO:0097485)	7	6.48	0.000122	0.0323
axon guidance (GO:0007411)	7	6.51	0.000119	0.0326
swim bladder development (GO:0048794)	3	33.12	0.000141	0.0364
central nervous system neuron axonogenesis (GO:0021955)	3	30.57	0.000175	0.044

## Sheet: Negative IR genes - IRF & VAST
GO biological process complete	No. of genes	Fold Enrichment	Raw P-value	FDR
neurogenesis (GO:0022008)	41	3.04	5.09e-10	2.37e-06
nervous system development (GO:0007399)	54	2.56	5.09e-10	4.73e-06
generation of neurons (GO:0048699)	36	3	9.37e-09	2.9e-05
anatomical structure morphogenesis (GO:0009653)	56	2.18	4.23e-08	9.84e-05
developmental process (GO:0032502)	97	1.71	5.5e-08	0.000102				Analysis Type:	PANTHER Overrepresentation Test (Released 20210224)
system development (GO:0048731)	80	1.81	1.35e-07	0.000139				Annotation Version and Release Date:	GO Ontology database DOI: 10.5281/zenodo.4735677 Released 2021-05-01
cell differentiation (GO:0030154)	59	2.07	1.14e-07	0.000151				Analyzed List:	upload_1 (Danio rerio)
embryo development (GO:0009790)	37	2.64	1.34e-07	0.000156				Reference List:	Danio rerio (all genes in database)
multicellular organism development (GO:0007275)	88	1.75	1.07e-07	0.000165				Test Type:	FISHER
cellular developmental process (GO:0048869)	59	2.05	2.08e-07	0.000194				Correction:	FDR
anatomical structure development (GO:0048856)	91	1.67	4.22e-07	0.000357
movement of cell or subcellular component (GO:0006928)	35	2.55	6.53e-07	0.000506
neuron development (GO:0048666)	26	2.96	1.47e-06	0.00105
Unclassified (UNCLASSIFIED)	41	0.55	2.61e-06	0.00162
biological_process (GO:0008150)	274	1.14	2.61e-06	0.00173
multicellular organismal process (GO:0032501)	95	1.57	3.7e-06	0.00215
neuron projection development (GO:0031175)	21	3.11	7.46e-06	0.00315
plasma membrane bounded cell projection morphogenesis (GO:0120039)	19	3.41	6.11e-06	0.00316
locomotion (GO:0040011)	29	2.53	7.22e-06	0.0032
cell development (GO:0048468)	37	2.23	6.94e-06	0.00323
neuron differentiation (GO:0030182)	28	2.56	8.61e-06	0.00334
neuron projection morphogenesis (GO:0048812)	19	3.41	6.11e-06	0.00334
cell projection morphogenesis (GO:0048858)	19	3.38	6.89e-06	0.00337
cell part morphogenesis (GO:0032990)	19	3.33	8.46e-06	0.00342
cellular component morphogenesis (GO:0032989)	21	3.05	1.02e-05	0.0038
regulation of neuron projection development (GO:0010975)	11	5.28	1.4e-05	0.00499
plasma membrane bounded cell projection organization (GO:0120036)	27	2.53	1.52e-05	0.00525
cell morphogenesis (GO:0000902)	21	2.89	2.15e-05	0.00714
positive regulation of neurogenesis (GO:0050769)	7	8.92	2.45e-05	0.00785
cell projection organization (GO:0030030)	27	2.44	3.74e-05	0.0116
regulation of plasma membrane bounded cell projection organization (GO:0120035)	12	4.27	4.15e-05	0.0125
regulation of cell projection organization (GO:0031344)	12	4.22	4.68e-05	0.0136
positive regulation of nervous system development (GO:0051962)	7	7.82	5.33e-05	0.015
regulation of neurogenesis (GO:0050767)	10	4.83	6.99e-05	0.0191
positive regulation of cell development (GO:0010720)	7	7.42	7.29e-05	0.0194
regulation of multicellular organismal development (GO:2000026)	16	3.13	8.67e-05	0.0224
embryonic organ development (GO:0048568)	20	2.68	9.4e-05	0.0236
epithelium development (GO:0060429)	25	2.32	0.000134	0.0327
animal organ development (GO:0048513)	54	1.7	0.000152	0.0364
regulation of cellular response to stress (GO:0080135)	9	4.83	0.00016	0.0371
central nervous system development (GO:0007417)	21	2.49	0.000168	0.0373
regulation of nervous system development (GO:0051960)	10	4.32	0.000167	0.038
cellular process (GO:0009987)	215	1.18	0.000184	0.0397
positive regulation of nucleobase-containing compound metabolic process (GO:0045935)	20	2.53	0.000193	0.0408
axonogenesis (GO:0007409)	15	3.02	0.000207	0.0419
positive regulation of axonogenesis (GO:0050772)	5	10.2	0.000207	0.0428
G protein-coupled receptor signaling pathway (GO:0007186)	2	0.14	0.000219	0.0434
