# Supplementary material for: Prematurely terminated intron-retaining mRNAs invade axons in SFPQ null-driven neurodegeneration and are a hallmark of ALS
Source: Nat Commun. 2022 Nov 22;13:6994. doi: 10.1038/s41467-022-34331-4 (PMC9681851; doi:10.1038/s41467-022-34331-4)
Supplement: Supplementary file 13 — Supplementary Data 10 [file 41467_2022_34331_MOESM13_ESM.xlsx]

## Sheet: RT-qPCR - Gene expression
Gene Name	Forward	Reverse
gnao1a	TCTCTGGCTGCTATCGTGCG	TCCTCCATACGGCTCACAAC
nova2	CCATCAAGCTCTCCAAATCC	TTGACGGTAGTCTGTGGTTG
syn2a	TGGCTGTGCAGGTTTTGCAG	GCGTACTGGAGGCCGATGAT

## Sheet: RT-qPCR - Intron retention
Amplicon	Forward	Reverse
chl1b exon	ACAGCCTGGGTTGGAGTGA	AAGCAGGGTTTTCCGTAACAACC
chl1b retained intron	AACAGCTCCAGCTCTTCCC	CGCTATAACTCCCCTGCATCC
chl1b control intron	CCTGCTTCTTTTGGCTGCTT	CCAGAGAGCATACAATTGAACAC
sgk1 exon	CCAAGTCCCTCTCAGCAGAT	AACTTCTCATCGCTCCGGT
sgk1 retained intron	GCGTTTCAGCTCCAGACTTG	CCCTTCTCTCACAAAAGTTGGC
sgk1 control intron	GCAGCTGAACTGGAGTCAGT	TTTCATACAGCACTGCGCCC
sfpq exon	GAGAGCAACCTCCTCGGTT	CATCTCCGTTTCCAGCTTCTC
sfpq retained intron	GATGGACACCAGGGACTAAGT	ACACACACGCTCACATTCACTCA
sfpq control intron	GGGCTCTTTCAGTTTACAGTAC	TCTGCATCTCCTGACTGTG
taf15 exon	GGGACAGCCGCAGATTTG	GCCACCTCTGTCATAGCCT
taf15 retained intron	CTCCTCTGTAGTAAACCATGGC	TAGCCACCACGGTCACCAC
taf15 control intron	ACATGCATTAGGGCTTCCCC	GCTTGCCAGTCTTCTTGTTGAC

## Sheet: 3'RACE
Amplicon	GSP forward primer	Nested forward primer
stau2 - peak1	GCAGGGCTGGGAAGTAACAG	GTGCTCTGTATGCCAAGATATGG
stau2 - peak2	GGTTGCCAATCTTCAGTGCT	CTGCACTCAAGACCAGCTATT
stau2 - peak3	GCTGTTTGTAAAGCATACAGGG	CACGAGGTATTAATGGGATCA
stau2 - peak4	TCATTCTACCCAACGTTGGATC	CTGCTCTATCGTTCATTTGAGCG
igdcc3 - peak1	GGTCATAGTAACTGGATCAGGA	CAGTTGGCGGCTTTCAAATC
igdcc3 - peak2	GTCCTGAGTGTAGAATGTGAAA	CCACATCCTAGCGTTTGCCA
ebf1a	GTAGGGAGGAAATATACACTG	GAGGAAATAAAGCAATTCGAACACAG
cux1a	CGTGCATTTTCATCCAAAGG	CAGCACAGTATGGTAAATGCAG
