# Supplementary material for: Prematurely terminated intron-retaining mRNAs invade axons in SFPQ null-driven neurodegeneration and are a hallmark of ALS
Source: Nat Commun. 2022 Nov 22;13:6994. doi: 10.1038/s41467-022-34331-4 (PMC9681851; doi:10.1038/s41467-022-34331-4)
Supplement: Supplementary file 15 — Source Data [file 41467_2022_34331_MOESM15_ESM.xlsx]

## Sheet: Fig. 1
Branching								Synaptogenesis									qPCR
1c - 48hpf				1c - 72hpf				1d
Neuron number	sib>WT	null>WT		Neuron number	sib>WT	null>WT		NULL			1d - left		1d-middle		1d-right		1h			1i			1j
1	9	0		1	14	0		Neuron number	Total axon distance analysed (μm)	SV2-axon colocalisation distance (μm)	SV2-axon colocalisation score	BTX-axon colocalisation distance (μm)	BTX-axon colocalisation score	SV2-BTX-axon colocalisation distance (μm)	SV2, BTX & axon colocalisation score		nova2			gnao1a			Smap1
2	4	2		2	8	2		1	48.59	7.18	0.15	12.64	0.26	5.4	0.11		Replicate 1	Raw Cq		Replicate 1	Raw Cq		Replicate 1	Raw Cq
3	4	0		3	8	2		2	76.58	12.15	0.16	13.02	0.17	9.25	0.12		Sibling cellular	26.41		Sibling cellular	24.97		Sibling cellular	24.805
4	3	0		4	9	0		3	50.18	7.69	0.15	10.92	0.22	7.95	0.16		Null cellular	29.45		Null cellular	26.04		Null cellular	26.43
5	2	0		5	5	0		4	41.86	1.5	0.04	2.64	0.06	3.5	0.08		Sibling neurites	29.1		Sibling neurites	26.18		Sibling neurites	25.6
6	4	0		6	11	0		5	41.1	2.42	0.06	4.33	0.11	0.5	0.01		Null neurites	32.71		Null neurites	27.85		Null neurites	26.835
7	2	0		7	7	0		6	40.7	4.37	0.11	3.32	0.08	2.55	0.06
8	4	0		8	6	0
9	6	1		9	5	1		SIBLING			1d - left		1d-middle		1d-right
10	2	0		10	11	1		Neuron number	total axon length analysed (μm)	SV2-axon colocalisation distance (μm)	SV2-axon colocalisation score	BTX-axon colocalisation distance (μm)	BTX-axon colocalisation score	SV2-BTX-axon colocalisation distance (μm)	SV2, BTX & axon colocalisation score		Replicate 2	Raw Cq		Replicate 2	Raw Cq		Replicate 2	Raw Cq
11	4	1		11	8	3		1	77.83	28.81	0.37	36.38	0.47	21.9	0.28		Sibling cellular	26.0725		Sibling cellular	25.52		Sibling cellular	27.865
12	3	0		12	9	1		2	47.77	25.63	0.54	21.84	0.46	20.23	0.42		Null cellular	28.985		Null cellular	28.695		Null cellular	29.585
13	2	0		13	6	0		3	50.65	14.02	0.28	12.49	0.25	18	0.36		Sibling neurites	29.535		Sibling neurites	27.265		Sibling neurites	29.93
14	4	1		14	6	3		4	47.09	20.64	0.44	9.17	0.2	12.57	0.27		Null neurites	33.36		Null neurites	31.685		Null neurites	32.46
15	6	1		15	14	1		5	45.13	15.44	0.34	12.25	0.27	11.63	0.26
16	5			16	7			6	41.19	14.78	0.36	25.26	0.61	8.07	0.2
17	2			17	4			7	102.39	25.33	0.25	69.07	0.68	43.32	0.42
18	5			18	10			8	65.36	17.44	0.27	35.44	0.54	14	0.21		Replicate 3	Raw Cq		Replicate 3	Raw Cq		Replicate 3	Raw Cq
19	6			19	4												Sibling cellular	25.23		Sibling cellular	26.145		Sibling cellular	27.18
20	4			20	5												Null cellular	26.07		Null cellular	28.875		Null cellular	29.775
21	7			21	1												Sibling neurites	29.09		Sibling neurites	28.515		Sibling neurites	29.395
22	3			22	5												Null neurites	32.58		Null neurites	32.305		Null neurites	32.965
23	1			23	7
24	0			24	1
				25	5
				26	19
				27	21
				28	13
				29	13
				30	9
				31	8
				32	8
				33	14
				34	13
				35	4
				36	6
				37	3

## Sheet: Fig. 4
Axonal HCR igdcc3 IR and PreT-IR validation
4g, 4h
SIBLING	No. of 5'-red puncta	No. of 3'-magenta puncta	Axon length (μm)	5' puncta score	3' puncta score	5' / 3 puncta score ratio
Embryo 1	19	15	617	0.0307942	0.0243112	1.26667
Embryo 2	18	15	846	0.0212766	0.0177305	1.2
Embryo 3	22	21	587.58	0.0374417	0.0357398	1.04762
Embryo 4	11	18	578.96	0.0189996	0.0310902	0.611111
Embryo 5	15	18	800	0.01875	0.0225	0.833333
Embryo 6	14	11	814	0.017199	0.0135135	1.27273
Embryo 7	10	14	557	0.0179533	0.0251346	0.714286
Embryo 8	26	22	759	0.0342556	0.0289855	1.18182
Embryo 9	29	20	814	0.0356265	0.02457	1.45
Embryo 10	24	20	950	0.0252632	0.0210526	1.2
NULL	No. of 5'-red puncta	No. of 3'-magenta puncta	Axon length (μm)	5' puncta score	3' puncta score	5' / 3 puncta score ratio
Embryo 1	28	16	245	0.114286	0.0653061	1.75
Embryo 2	16	11	155.3	0.103026	0.0708307	1.45455
Embryo 3	31	13	175.8	0.176337	0.0739477	2.38462
Embryo 4	13	7	110.55	0.117594	0.0633198	1.85714
Embryo 5	32	17	313.14	0.102191	0.0542888	1.88235
Embryo 6	18	9	190	0.0947368	0.0473684	2
Embryo 7	16	8	160	0.1	0.05	2
Embryo 8	55	26	680	0.0808824	0.0382353	2.11538
Embryo 9	26	19	267	0.0973783	0.071161	1.36842
Embryo 10	19	7	154	0.123377	0.0454545	2.71429

## Sheet: Fig. 6
Axonal HCR ebf1a IR and PreT-IR validation
6e, 6f
SIBLING	No. of 5'-red puncta	No. of 3'-magenta puncta	Axon length (μm)	5' puncta score	3' puncta score	5' / 3 puncta score ratio
Embryo 1	22	18	820	0.0268293	0.0219512	1.22222
Embryo 2	32	27	850	0.0376471	0.0317647	1.18519
Embryo 3	28	25	915	0.0306011	0.0273224	1.12
Embryo 4	19	17	634	0.0299685	0.0268139	1.11765
Embryo 5	17	16	350	0.0485714	0.0457143	1.0625
Embryo 6	15	13	550	0.0272727	0.0236364	1.15385
Embryo 7	31	26	1015	0.0305419	0.0256158	1.19231
Embryo 8	14	19	663	0.0211161	0.0286576	0.736842
Embryo 9	10	14	555	0.0180093	0.025213	0.714286
Embryo 10	17	24	1026	0.0165692	0.0233918	0.708333
NULL	No. of 5'-red puncta	No. of 3'-magenta puncta	Axon length (μm)	5' puncta score	3' puncta score	5' / 3 puncta score ratio
Embryo 1	19	9	220	0.0863911	0.0409221	2.11111
Embryo 2	28	13	299	0.0936455	0.0434783	2.15385
Embryo 3	29	16	436.67	0.0664117	0.0366409	1.8125
Embryo 4	32	20	496.6	0.0644382	0.0402739	1.6
Embryo 5	24	14	307.31	0.078097	0.0455566	1.71429
Embryo 6	30	20	300	0.1	0.0666667	1.5
Embryo 7	70	55	675	0.103704	0.0814815	1.27273
Embryo 8	50	33	350	0.142857	0.0942857	1.51515
Embryo 9	25	13	200	0.125	0.065	1.92308
Embryo 10	36	21	275	0.130909	0.0763636	1.71429

## Sheet: Supplementary Fig. 1
Transplanted motor neuron data
							1c - soma diameters				1c - Spinal cord dorsoventral position of somas
	1a - Sib > WT			1b - Null > WT			Sibling motor neuron	Soma diameter (μm)			Sibling motor neuron	Distance from notochord/spinal cord boundary (μm)
	Axon extension by 24hpf?	Number of motor neurons		Axon extension by 24hpf?	Number of motor neurons		1	11.23			1	31.04
	Yes	20		Yes	2		2	7.73			2	12.55
	No	3		No	8		3	14.03			3	18.38
							4	14.01			4	18.87
							5	12.33			5	23.82
							6	13.05			6	21.32
							7	9.34			7	12.86
							8	10.66			8	13.5
							9	10.65			9	15.77
							10	11.93			10	13.2
							11	14.61			11	30.24
							12	15.1			12	28.91
							13	11.7			13	15.98
							14	21.37			14	25.67
							15	13.75			15	17.51
							16	20.24			16	35.39
							17	10.79			17	16.9
							18	12.12			18	17.85
							19	8.96			19	12.06
							20	15.36			20	18.28
							21	11.46			21	13.3
							22	13.12			22	14.1
							23	13.15			23	17.84
							Null motor neuron	Soma diameter (μm)			Null motor neuron	Distance from notochord/spinal cord boundary (μm)
							1	6			1	18.75
							2	8.23			2	15.42
							3	8.55			3	25.25
							4	8.08			4	25.24
							5	7.67			5	20.75
							6	10.03			6	12.86
							7	8.15			7	10.89
							8	9.8			8	28.22
							9	8.7			9	10.38
							10	8.2			10	12.4

## Sheet: Supplementary Fig. 2 
DIV2 neuron analysis
2e - DIV2					2f - DIV2						2g - DIV2						2h - DIV2
SIBLING	No. of nuclei (DAPI)	No. of neurites	Neurite/cell		SIBLING neurite	Neurite length (μm)		NULL neurite	Neurite length (μm)		SIBLING GFP+ neurite	Neurite length (μm)		NULL GFP+ neurite	Neurite length (μm)		SIBLING GFP+ neurite	Branch number		NULL GFP+ neurite	Branch number
Rep-1	132	50	0.378788		1	37.29		1	35.09		1	13.05		1	60.47		1	0		1	0
Rep-2	130	61	0.469231		2	44.21		2	11.53		2	37.94		2	31.74		2	1		2	3
Rep-3	116	56	0.482759		3	20.57		3	18.65		3	24.26		3	8.31		3	1		3	0
Rep-4	154	84	0.545455		4	37.85		4	29.96		4	18.9		4	33.38		4	0		4	0
Rep-5	77	44	0.571429		5	13.92		5	21.94		5	37.05		5	62.16		5	3		5	4
Rep-6	93	47	0.505376		6	37.64		6	19.26		6	58.16		6	50.2		6	3		6	4
Rep-7	119	51	0.428571		7	33.14		7	18.86		7	89.39		7	56.38		7	5		7	0
Rep-8	91	31	0.340659		8	32.03		8	17.22		8	34.74		8	35.1		8	4		8	1
Rep-9	123	62	0.504065		9	51.28		9	33.96		9	20.89		9	10.24		9	2		9	0
Rep-10	132	41	0.310606		10	24.81		10	25.09		10	44.32		10	69.86		10	3		10	0
Rep-11	156	57	0.365385		11	24.27		11	33.18		11	39.77		11	28.11		11	0		11	1
Rep-12	88	40	0.454545		12	24.4		12	15.9		12	23.66		12	47.96		12	0		12	1
Rep-13	124	4	0.0322581		13	18.33		13	11.7		13	49.18		13	40.46		13	0		13	4
Rep-14	121	8	0.0661157		14	35.07		14	16.36		14	44.98		14	34.64		14	0		14	1
Rep-15	117	10	0.0854701		15	9.34		15	19.33		15	37.23		15	20.25		15	1		15	2
Rep-16	92	13	0.141304		16	28.43		16	31.39		16	89		16	68.46		16	6		16	0
Rep-17	79	16	0.202532		17	23.19		17	47.19		17	33.86		17	43.08		17	5		17	0
Rep-18	89	12	0.134831		18	16.61		18	23.06		18	49.28		18	33.8		18	4		18	0
Rep-19	169	41	0.242604		19	28.7		19	34.18		19	27.8		19	38.54		19	3		19	0
Rep-20	149	39	0.261745		20	14.1		20	17.32		20	54.5		20	46.02		20	4		20	1
Rep-21	169	37	0.218935		21	26.15		21	44.43		21	34.89		21	13.79		21	0		21	0
					22	32.03		22	38		22	22.59		22	27.69		22	1		22	0
					23	21.84		23	37.58		23	25.86		23	20.44		23	1		23	1
NULL	No. of nuclei (DAPI)	No. of neurites	Neurite/cell		24	27.19		24	21.54		24	26.88		24	12.34		24	3		24	0
Rep-1	80	29	0.3625		25	24.29		25	13.01		25	20.5		25	42.47		25	3		25	3
Rep-2	105	36	0.342857		26	50.84		26	49.99		26	37.21		26	31.49		26	2		26	3
Rep-3	132	27	0.204545		27	25.73		27	57.38		27	62.88		27	81.29		27	4		27	0
Rep-4	123	38	0.308943		28	17.76		28	23.15		28	35.14		28	49.71		28	2		28	4
Rep-5	84	23	0.27381		29	25.67		29	23.81		29	41.28		29	36.43		29	0		29	1
Rep-6	203	39	0.192118		30	35.87		30	26.56		30	48.78		30	33.54		30	5		30	3
Rep-7	147	40	0.272109		31	33.91		31	60.85		31	43.43		31	26.19		31	3		31	0
Rep-8	156	40	0.25641		32	31.41		32	33.93		32	71.44		32	19.84		32	1		32	0
Rep-9	152	41	0.269737		33	47.26		33	15.16		33	48.4		33	21.9		33	1		33	0
Rep-10	174	39	0.224138		34	13.59		34	29.84		34	60		34	8.3		34	1		34	0
Rep-11	194	42	0.216495		35	44.04		35	11.36		35	42.46		35	10.89		35	2		35	0
Rep-12	143	13	0.0909091		36	41.24		36	27.07		36	12.34		36	22.76		36	1		36	0
Rep-13	95	10	0.105263		37	38.78		37	50.87		37	22.97		37	37.32		37	3		37	2
Rep-14	124	12	0.0967742		38	68.52		38	12.28		38	30.52		38	38.91		38	1		38	0
Rep-15	97	18	0.185567		39	22.49		39	19.46		39	28.33		39	17.74		39	2		39	1
					40	72.66		40	16.5					40	19.63					40	1
					41	26.3		41	23.85					41	26.16					41	2
					42	33.92		42	13.44					42	14.72					42	0
					43	37.28		43	29.23					43	24.4					43	2
					44	22.78		44	32.51
					45	7.52		45	8.36

## Sheet: Supplementary Fig. 3
DIV1-3 neuron analysis
3a (LEFT) - DIV1					3a (RIGHT) - DIV3
SIBLING	No. of nuclei (DAPI)	No. of neurites	Neurite/cell		SIBLING	No. of nuclei (DAPI)	No. of neurites	Neurite/cell
Rep-1	128	26	0.203125		Rep-1	196	139	0.709184
Rep-2	116	23	0.198276		Rep-2	308	212	0.688312
Rep-3	157	31	0.197452		Rep-3	139	150	1.07914		3b (LEFT) - DIV1						3b (RIGHT) - DIV3							3c (LEFT) - DIV1						3c (RIGHT) - DIV3							3d (LEFT) - DIV1						3d (RIGHT) - DIV3							3e (LEFT) - DIV1
Rep-4	178	37	0.207865		Rep-4	64	52	0.8125		SIBLING neurite	Neurite length (μm)		NULL neurite	Neurite length (μm)		SIBLING neurite	Neurite length (μm)		NULL neurite	Neurite length (μm)			SIBLING GFP+ neurite	Neurite length (μm)		NULL GFP+ neurite	Neurite length (μm)		SIBLING GFP+ neurite	Neurite length (μm)		NULL GFP+ neurite	Neurite length (μm)			SIBLING GFP+ neurite	Branch number		NULL GFP+ neurite	Branch number		SIBLING GFP+ neurite	Neurite length (μm)		NULL GFP+ neurite	Neurite length (μm)			SIBLING
Rep-5	118	20	0.169492		Rep-5	99	107	1.08081		1	30.12		1	35.12		1	58.11		1	73.81			1	32.87		1	17.31		1	46.73		1	13.9			1	1		1	0		1	5		1	2			Rep-1
Rep-6	157	25	0.159236		Rep-6	154	127	0.824675		2	26.23		2	41.2		2	71.71		2	56.43			2	20.3		2	15.78		2	23.81		2	26.82			2	2		2	1		2	2		2	1			Rep-2
Rep-7	166	27	0.162651		Rep-7	125	101	0.808		3	18.54		3	44.8		3	48.03		3	18.13			3	29.49		3	16.03		3	12.66		3	71.87			3	1		3	0		3	1		3	2			Rep-3
Rep-8	152	18	0.118421		Rep-8	131	93	0.709924		4	22.51		4	28.24		4	34.29		4	25.85			4	32.21		4	35.06		4	29.52		4	26.14			4	2		4	1		4	1		4	0			Rep-4
Rep-9	156	20	0.128205		Rep-9	136	98	0.720588		5	6.29		5	18.49		5	63.91		5	24.29			5	25.49		5	61.26		5	77.52		5	10.79			5	0		5	0		5	5		5	1			Rep-5
Rep-10	132	20	0.151515		Rep-10	115	123	1.06957		6	31.88		6	35.64		6	67.67		6	55.11			6	29.01		6	11.83		6	101.78		6	12.5			6	1		6	0		6	3		6	0			Rep-6
Rep-11	140	25	0.178571		Rep-11	102	102	1		7	60.37		7	15.36		7	70		7	37.13			7	15.31		7	8.1		7	32.99		7	44.3			7	0		7	0		7	0		7	9			Rep-7
Rep-12	174	30	0.172414		Rep-12	190	159	0.836842		8	47.19		8	14.45		8	56.9		8	12.72			8	6.28		8	12.45		8	79.14		8	27.07			8	0		8	0		8	1		8	5			Rep-8
Rep-13	152	20	0.131579		Rep-13	184	90	0.48913		9	22.82		9	55.4		9	38.31		9	32.6			9	16.06		9	23.46		9	34.75		9	30.72			9	0		9	0		9	4		9	0			Rep-9
Rep-14	170	27	0.158824		Rep-14	163	105	0.644172		10	15.81		10	25.98		10	83		10	66.49			10	9.44		10	36.39		10	68.98		10	54.41			10	1		10	1		10	3		10	0			Rep-10
Rep-15	184	29	0.157609		Rep-15	144	104	0.722222		11	42.62		11	62.93		11	41.52		11	32.34			11	15.26		11	19.19		11	80.08		11	35.14			11	0		11	0		11	4		11	0			Rep-11
Rep-16	231	38	0.164502							12	24.63		12	41.08		12	49.29		12	40.23			12	11.7		12	42.1		12	11.88		12	48.84			12	1		12	4		12	0		12	9			Rep-12
Rep-17	182	36	0.197802							13	42.43		13	36.39		13	80.6		13	23.44			13	21.18		13	20.46		13	55.58		13	32.46			13	1		13	0		13	4		13	0			Rep-13
										14	40.49		14	17.08		14	38.9		14	33.45			14	8.2		14	9.18		14	66.2		14	31.28			14	0		14	0		14	1		14	0			Rep-14
										15	26.61		15	44.43		15	53.72		15	34.94			15	20.08		15	35.45		15	26.55		15	30.12			15	1		15	0		15	4		15	2			Rep-15
										16	22.09		16	49.91		16	57.26		16	27.29			16	15.67		16	24.27		16	32.26		16	33.95			16	0		16	0		16	1		16	0			Rep-16
										17	28.03		17	19.5		17	69.42		17	15.12			17	22.58		17	43.17		17	141.32		17	7.18			17	0		17	1		17	7		17	0			Rep-17
										18	13.03		18	20.46		18	79.98		18	39.95			18	27.52		18	9.05		18	42.02		18	31.65			18	0		18	0		18	3		18	3
										19	27.74		19	22.27		19	52		19	26.2			19	40.38		19	36.14		19	26.83		19	82.28			19	3		19	1		19	1		19	1			NULL
NULL	No. of nuclei (DAPI)	No. of neurites	Neurite/cell		NULL	No. of nuclei (DAPI)	No. of neurites	Neurite/cell		20	23.67		20	13.08		20	55		20	26.28			20	34.18		20	73.29		20	34.78		20	39.1			20	2		20	1		20	1		20	0			Rep-1
Rep-1	184	21	0.11413		Rep-1	67	7	0.104478		21	47.23		21	33.78		21	66.23		21	69.44			21	41.82		21	6.56		21	25.35		21	83.44			21	0		21	0		21	3		21	8			Rep-2
Rep-2	203	45	0.221675		Rep-2	40	2	0.05		22	58.78		22	13.12		22	42.6		22	27.55			22	43.87		22	14.58		22	28.78		22	26.06			22	0		22	2		22	1		22	0			Rep-3
Rep-3	236	28	0.118644		Rep-3	26	4	0.153846		23	9.3		23	19.47		23	51.36		23	37.29			23	8.47		23	35.92		23	69.32		23	57.61			23	0		23	0		23	5		23	2			Rep-4
Rep-4	168	22	0.130952		Rep-4	23	5	0.217391		24	16.73		24	17.23		24	33.73		24	17.29			24	62.78		24	17.57		24	78.25		24	60.41			24	3		24	0		24	2		24	2			Rep-5
Rep-5	172	27	0.156977		Rep-5	29	7	0.241379		25	28.45		25	19.24		25	45.81		25	25.49			25	36.49		25	16.55		25	25		25	52.88			25	1		25	0		25	3		25	0			Rep-6
Rep-6	178	27	0.151685		Rep-6	6	2	0.333333		26	37.77		26	10.57		26	58.95		26	65.92			26	21.27		26	7.3		26	74		26	70.95			26	3		26	1		26	3		26	3			Rep-7
Rep-7	166	16	0.0963855		Rep-7	65	2	0.0307692		27	33.69		27	26.53		27	60.22		27	8.37			27	41.8		27	23.43		27	67.83		27	27.18			27	2		27	0		27	1		27	0			Rep-8
Rep-8	148	15	0.101351		Rep-8	26	1	0.0384615		28	14.92		28	47.6		28	59.58		28	12.32			28	99.7		28	15.39		28	14.25		28	16.87			28	3		28	0		28	1		28	1			Rep-9
Rep-9	149	14	0.0939597		Rep-9	17	2	0.117647		29	16.03		29	23.85		29	68.31		29	25.54			29	12.88		29	17.62		29	121.08		29	15.65			29	0		29	0		29	2		29	0			Rep-10
Rep-10	144	13	0.0902778		Rep-10	41	0	0		30	12.3		30	18.61		30	29.7		30	21.8			30	18.63		30	10.7		30	47.65		30	39.71			30	2		30	0		30	0		30	1			Rep-11
Rep-11	167	22	0.131737		Rep-11	25	3	0.12		31	79.05		31	22.39		31	44.01		31	72.35			31	23.13		31	20.81		31	11.04		31	5.63			31	0		31	0		31	4		31	0			Rep-12
Rep-12	168	7	0.0416667		Rep-12	13	3	0.230769		32	21.3		32	37.03		32	52.91		32	35.44			32	21.11		32	25.38		32	103		32	35.58			32	0		32	1		32	8		32	1			Rep-13
Rep-13	142	14	0.0985915		Rep-13	13	4	0.307692		33	32.66		33	20.98		33	100.06		33	50.22			33	17.7		33	19.06		33	18.26		33	13.23			33	2		33	0		33	0		33	0			Rep-14
Rep-14	129	14	0.108527		Rep-14	16	2	0.125		34	25.54		34	24.91		34	72.3		34	31.12			34	35.42		34	20.45		34	40.57		34	23.28			34	4		34	0		34	4		34	1			Rep-15
Rep-15	93	9	0.0967742		Rep-15	28	8	0.285714		35	24.38		35	62.87		35	40.33		35	27.35			35	44.05		35	22.47		35	19.04						35	1		35	0		35	3						Rep-16
Rep-16	117	7	0.0598291		Rep-16	20	7	0.35		36	6.96		36	13.92		36	86.83		36	27.73			36	43.67		36	5.99		36	75.55						36	0		36	0		36	3						Rep-17
Rep-17	71	9	0.126761		Rep-17	31	10	0.322581		37	32.4		37	21.97		37	39.77		37	13.46			37	7.56		37	28.86		37	34.39						37	0		37	2		37	0
										38	17.87		38	19.57		38	79.34		38	55.56			38	12.7		38	41.26		38	36.37						38	0		38	2		38	1
										39	23.53		39	16.14		39	35.58		39	20.8			39	19.37		39	44.51									39	0
										40	44.63		40	12.62		40	70		40	48.26
										41	19.46		41	16.57		41	77.83
										42	22.99		42	18.96		42	71.73
										43	15.23		43	16.58		43	60.64
										44	17.21		44	21.75		44	67.78
										45	21.48
[truncated: 11 more columns]

## Sheet: Supplementary Fig. 5
nova2 RNAscope quantification
5d
SIBLING	No. of puncta	Axon length (μm)	Puncta score
Neuron-1	2	61.54	0.0324992
Neuron-2	2	46.48	0.0430293
Neuron-3	2	40.59	0.0492732
Neuron-4	7	33.28	0.210337
Neuron-5	23	113.7	0.202287
Neuron-6	2	23.62	0.084674
Neuron-7	3	21.93	0.136799
Neuron-8	1	42.56	0.0234962
Neuron-9	4	41.2	0.0970874
Neuron-10	1	22.7	0.0440529
Neuron-11	37	95.43	0.387719
Neuron-12	64	154.4	0.414508
Neuron-13	31	83.36	0.371881
Neuron-14	38	78	0.487179
Neuron-15	25	118.08	0.211721
Neuron-16	25	48.35	0.517063
Neuron-17	74	158.76	0.466112
Neuron-18	7	22.5	0.311111
NULL	No. of puncta	Axon length (μm)	Puncta score
Neuron-1	1	32.83	0.0304599
Neuron-2	1	21.36	0.0468165
Neuron-3	1	39.02	0.0256279
Neuron-4	1	47.21	0.021182
Neuron-5	0	32.41	0
Neuron-6	2	59.74	0.0334784
Neuron-7	2	52.84	0.0378501
Neuron-8	0	34.62	0
Neuron-9	9	57.49	0.156549
Neuron-10	3	54.55	0.0549954
Neuron-11	7	54.93	0.127435
Neuron-12	5	39.71	0.125913
Neuron-13	6	46.94	0.127823
Neuron-14	16	37.61	0.425419
Neuron-15	15	61.74	0.242954
Neuron-16	10	63.15	0.158353
Neuron-17	11	48.08	0.228785

## Sheet: Supplementary Fig. 7
qPCR
7e											7g
chl1b			chl1b			chl1b					sgk1			sgk1			sgk1
Replicate 1			Replicate 2			Replicate 3					Replicate 1			Replicate 2			Replicate 3
Exon-2	Raw Cq		Exon-2	Raw Cq		Exon-2	Raw Cq				Exon-1	Raw Cq		Exon-1	Raw Cq		Exon-1	Raw Cq
Sibling cellular	23.32		Sibling cellular	24.3		Sibling cellular	24.665				Sibling cellular	24.34		Sibling cellular	28.525		Sibling cellular	24.775
Null cellular	25.295		Null cellular	26.74		Null cellular	27.665				Null cellular	26.2		Null cellular	27.34		Null cellular	26.47
Sibling neurites	25.255		Sibling neurites	26.43		Sibling neurites	26.14				Sibling neurites	26.53		Sibling neurites	28.085		Sibling neurites	26.3
Null neurites	26.935		Null neurites	27.875		Null neurites	27.075				Null neurites	27.14		Null neurites	29.39		Null neurites	25.7
Retained intron-1	Raw Cq		Retained intron-1	Raw Cq		Retained intron-1	Raw Cq				Retained intron-1	Raw Cq		Retained intron-1	Raw Cq		Retained intron-1	Raw Cq
Sibling cellular	28.515		Sibling cellular	28.09		Sibling cellular	29.065				Sibling cellular	29.78		Sibling cellular	32.26		Sibling cellular	29.805
Null cellular	29.135		Null cellular	30.45		Null cellular	30.25				Null cellular	30.42		Null cellular	31.955		Null cellular	30.42
Sibling neurites	29.69		Sibling neurites	30.655		Sibling neurites	30.065				Sibling neurites	31.43		Sibling neurites	32.135		Sibling neurites	30.735
Null neurites	29.555		Null neurites	30.135		Null neurites	29.295				Null neurites	30.88		Null neurites	32.915		Null neurites	29.545
Control intron-2	Raw Cq		Control intron-2	Raw Cq		Control intron-2	Raw Cq				Control intron-6	Raw Cq		Control intron-6	Raw Cq		Control intron-6	Raw Cq
Sibling cellular	28.25		Sibling cellular	29.135		Sibling cellular	29.76				Sibling cellular	30.365		Sibling cellular	34.245		Sibling cellular	30.555
Null cellular	30.795		Null cellular	33.715		Null cellular	32.36				Null cellular	31.735		Null cellular	33.19		Null cellular	31.835
Sibling neurites	29.65		Sibling neurites	30.74		Sibling neurites	30.705				Sibling neurites	32.075		Sibling neurites	32.76		Sibling neurites	31.97
Null neurites	31.97		Null neurites	33.22		Null neurites	31.48				Null neurites	32.21		Null neurites	34.055		Null neurites	30.835

## Sheet: Supplementary Fig. 10
qPCR
10a											10b
sfpq			sfpq			sfpq					taf15			taf15			taf15
Replicate 1			Replicate 2			Replicate 3					Replicate 1			Replicate 2			Replicate 3
Exon-5	Raw Cq		Exon-5	Raw Cq		Exon-5	Raw Cq				Exon-7	Raw Cq		Exon-7	Raw Cq		Exon-7	Raw Cq
Sibling cellular	23.595		Sibling cellular	26.865		Sibling cellular	24.03				Sibling cellular	25.605		Sibling cellular	23.975		Sibling cellular	27.055
Null cellular	28.335		Null cellular	27.97		Null cellular	26.975				Null cellular	27.365		Null cellular	26.4		Null cellular	27.76
Sibling neurites	25.09		Sibling neurites	26.09		Sibling neurites	24.65				Sibling neurites	26.77		Sibling neurites	25.19		Sibling neurites	26.79
Null neurites	26.875		Null neurites	29.16		Null neurites	26.305				Null neurites	27.85		Null neurites	27.165		Null neurites	27.665
Retained intron-9	Raw Cq		Retained intron-9	Raw Cq		Retained intron-9	Raw Cq				Retained intron-7	Raw Cq		Retained intron-7	Raw Cq		Retained intron-7	Raw Cq
Sibling cellular	25.96		Sibling cellular	31.175		Sibling cellular	27.315				Sibling cellular	29.29		Sibling cellular	28.035		Sibling cellular	31.41
Null cellular	29.595		Null cellular	31.44		Null cellular	29.22				Null cellular	30.225		Null cellular	30.13		Null cellular	30.705
Sibling neurites	28.48		Sibling neurites	29.515		Sibling neurites	28.045				Sibling neurites	30.115		Sibling neurites	28.885		Sibling neurites	30.76
Null neurites	29.35		Null neurites	31.49		Null neurites	28.265				Null neurites	29.65		Null neurites	29.62		Null neurites	30.36
Control intron-5	Raw Cq		Control intron-5	Raw Cq		Control intron-5	Raw Cq				Control intron-10	Raw Cq		Control intron-10	Raw Cq		Control intron-10	Raw Cq
Sibling cellular	31.72		Sibling cellular	38.275		Sibling cellular	34.31				Sibling cellular	31.07		Sibling cellular	30.49		Sibling cellular	34.715
Null cellular	32.55		Null cellular	33.875		Null cellular	35.06				Null cellular	34.67		Null cellular	33.095		Null cellular	34.165
Sibling neurites	32.465		Sibling neurites	34.875		Sibling neurites	33.2				Sibling neurites	33.38		Sibling neurites	31.17		Sibling neurites	34
Null neurites	33.435		Null neurites	37.28		Null neurites	37.42				Null neurites	32.765		Null neurites	33.62		Null neurites	39.23
